# Supplementary material for: Dynamic Changes in Occupancy of Histone Variant H2A.Z during Induced Somatic Cell Reprogramming
Source: Stem Cells Int. 2015 Dec 13;2016:3162363. doi: 10.1155/2016/3162363 (PMC4691497; doi:10.1155/2016/3162363)
Supplement: Supplementary file 1 — qPCR H2A.Z deposited DNA by ChIP were used for qPCR by primers followed: hoxa11(F: 5'GCACAGCCTCTGGAGTTTTC3', R: 5'CAAGCCTAGTTCAGCTTGGG3'), hoxb13 (F: 5'TTGCAGACTCCTGGTGTGAG3', R: 5'TTGCGCCTCTTGTCCTTAGT3'), zfpm2 (F: 5'GGATGAAGTTCTCAGAGCTGGT3', R: 5'GCGCGAACTTTTACACCTACTT3'), Irx2 (F: 5'TAACACGGCCTGAAATCTTCTC3', R: 5'GCATCCCACTTCTACAGTCCTC3'), pax5 (F: 5'ATGGGAGTTTGTTTTCCTGTGT3', R: 5 AGTGATGTTTGGCCTAATCCTG3'), neurog1 (F: 5'CTGAAGCCGAGGGACTACTG3', R: 5'TCACCAAGATTGAGACGCTG3'), hoxb2 (F: 5'TTTCTTCGCTGCAGACTCCT3', R: 5'ATCCACGAGTGGAGAAGGC3'). The qPCR were carried out by FastStart Universal SYBR Green Master (Roche Diagnostics, Rotkreuz, Switzerland) and analyzed using an ABI7300 fluorescence quantitative PCR instrument (Applied Biosystems, Foster City, CA, USA). The expression level of each gene was normalized to the amount of IgG ChIP DNA. Statistical analysis. Independent experiments were performed at least three times, and data analyses were carried out using one-way ANOVA with the Tukey model procedure in GraphPad Prism (version 5.01, GraphPad Software) and SPSS (version 16.0). For visual illustrations, –log10 (P-value) from the GO result was used in the histogram and line chart by SigmaPlot (Systat Software, Inc., San Jose, CA, USA). [file 3162363.f1.zip › supplyment information/table S1.xls]

H2A.Z incorporated genes in MEFs
Chromatin	seqname	Start	End	strand	localization
chr13	NM_001001130	67848736	67856071	-	MACS_peak_6164,promoter
chr9	NM_001001144	110235796	110287450	+	MACS_peak_23106,promoter
chr13	NM_001001152	67355853	67370004	-	MACS_peak_6147,genebody
chr6	NM_001001160	85419571	85452880	-	MACS_peak_18619,promoter
chrX	NM_001001176	103402212	103415181	-	MACS_peak_23643,promoter
chr17	NM_001001177	34535764	34597679	+	MACS_peak_9719,genebody
chr2	NM_001001178	58674108	58998684	-	MACS_peak_12390,genebody
chr7	NM_001001180	147995575	148008077	-	MACS_peak_20669,promoter
chr18	NM_001001181	75165553	75169587	+	MACS_peak_10995,genebody
chr2	NM_001001182	59737419	59963797	-	MACS_peak_12403,genebody
chr8	NM_001001184	47660947	47702554	-	MACS_peak_21096,genebody
chr13	NM_001001186	67464519	67476699	-	MACS_peak_6151,genebody
chr13	NM_001001187	67768377	67784449	-	MACS_peak_6161,promoter
chr2	NM_001001297	21127350	21136636	+	MACS_peak_11962,promoter
chr2	NM_001001309	12028286	12223547	-	MACS_peak_11892,genebody
chr13	NM_001001321	64197617	64230638	-	MACS_peak_6121,genebody
chr5	NM_001001327	130417982	130458760	+	MACS_peak_17656,promoter
chr2	NM_001001334	18620648	18671232	+	MACS_peak_11934,genebody
chr11	NM_001001445	73051760	73074009	+	MACS_peak_3652,promoter
chr7	NM_001001447	13483163	13493588	+	MACS_peak_19367,genebody
chr7	NM_001001454	4071134	4087843	+	MACS_peak_19301,genebody
chr18	NM_001001488	64688632	64820654	-	MACS_peak_10873,genebody
chr16	NM_001001492	96380012	96413864	-	MACS_peak_9259,genebody
chr8	NM_001001493	87604861	87606238	+	MACS_peak_21454,genebody
chr1	NM_001001565	75471143	75476046	-	MACS_peak_537,genebody
chr8	NM_001001735	26712777	26788444	+	MACS_peak_20929,promoter
chr19	NM_001001738	47969085	47993789	-	MACS_peak_11690,promoter
chr6	NM_001001792	117813094	117822784	+	MACS_peak_18917,genebody
chrX	NM_001001798	57476466	57657156	-	MACS_peak_23470,promoter
chr17	NM_001001806	84583268	84587287	-	MACS_peak_10207,promoter
chr1	NM_001001880	167522311	167564672	-	MACS_peak_1206,genebody
chr2	NM_001001882	181054428	181091321	+	MACS_peak_13708,promoter
chr1	NM_001001883	53863717	54251878	-	MACS_peak_304,genebody
chr15	NM_001001884	99252464	99288179	-	MACS_peak_8301,promoter
chr17	NM_001001892	34132956	34137278	-	MACS_peak_9706,genebody
chr10	NM_001001932	95403296	95508152	+	MACS_peak_2517,promoter
chr5	NM_001001980	67137078	67448398	+	MACS_peak_17016,genebody
chr16	NM_001001983	17280443	17406407	-	MACS_peak_8548,genebody
chr2	NM_001001986	153233196	153270215	-	MACS_peak_13343,genebody
chr11	NM_001002004	78075255	78104127	+	MACS_peak_3739,genebody
chr17	NM_001002008	21704009	21725649	+	MACS_peak_9431,promoter
chr12	NM_001002012	77505162	77507923	+	MACS_peak_5075,promoter
chr18	NM_001002239	75160130	75163035	+	MACS_peak_10994,promoter
chr9	NM_001002267	123168174	123169907	-	MACS_peak_23259,promoter
chrX	NM_001002272	147079845	147091979	-	MACS_peak_23737,genebody
chr11	NM_001002764	74739373	74977950	+	MACS_peak_3666,promoter
chr4	NM_001002787	43996375	43998405	+	MACS_peak_15356,promoter
chr17	NM_001002895	27700713	27702672	-	MACS_peak_9574,promoter
chr4	NM_001002927	4060682	4065592	-	MACS_peak_15088,promoter
chr11	NM_001002929	115425757	115445238	+	MACS_peak_4407,promoter
chr13	NM_001003666	67393386	67407348	-	MACS_peak_6148,genebody
chr10	NM_001003717	110601857	110734303	+	MACS_peak_2617,promoter
chr12	NM_001003719	56703885	56922154	-	MACS_peak_4934,promoter
chr2	NM_001003815	156246787	156368950	+	MACS_peak_13407,genebody
chr11	NM_001003817	98273797	98299030	+	MACS_peak_4096,promoter
chr4	NM_001003898	147986490	148001105	-	MACS_peak_16412,promoter
chr5	NM_001003909	3689999	3803109	-	MACS_peak_16559,promoter
chr10	NM_001003910	86168555	86239588	+	MACS_peak_2414,genebody
chr9	NM_001003911	90057815	90094940	+	MACS_peak_22867,promoter
chr3	NM_001003912	87422672	87541955	+	MACS_peak_14268,promoter
chr10	NM_001003913	126733276	126748842	-	MACS_peak_2816,promoter
chrX	NM_001003916	92834535	92853771	-	MACS_peak_23565,promoter
chr1	NM_001003917	75177439	75188497	-	MACS_peak_524,genebody
chr16	NM_001003918	8688814	8738435	-	MACS_peak_8452,promoter
chr17	NM_001003919	66472859	66501508	+	MACS_peak_10040,promoter
chr7	NM_001003920	4642529	4667599	+	MACS_peak_19316,promoter
chr1	NM_001003948	84032867	84281220	-	MACS_peak_594,genebody
chr10	NM_001003949	79439864	79447075	-	MACS_peak_2265,promoter
chr10	NM_001003950	116342839	116387436	-	MACS_peak_2662,genebody
chr5	NM_001003953	123320684	123439101	-	MACS_peak_17555,genebody
chr6	NM_001003955	85284955	85324628	-	MACS_peak_18614,promoter
chr16	NM_001003971	56075521	56190124	+	MACS_peak_8967,promoter
chr8	NM_001004062	72906256	72963472	-	MACS_peak_21257,genebody
chr12	NM_001004066	117285934	117299062	+	MACS_peak_5452,promoter
chr7	NM_001004139	46773135	46795785	+	MACS_peak_19690,promoter
chr8	NM_001004140	23278623	23296291	-	MACS_peak_20866,promoter
chr11	NM_001004143	60965282	60988561	-	MACS_peak_3447,promoter
chr11	NM_001004144	77306913	77321276	+	MACS_peak_3722,promoter
chr11	NM_001004148	72055495	72080106	-	MACS_peak_3632,promoter
chr13	NM_001004149	99954777	100016987	+	MACS_peak_6391,genebody
chrX	NM_001004154	149574500	149606486	+	MACS_peak_23757,genebody
chr14	NM_001004155	70554211	70559309	-	MACS_peak_7159,genebody
chr2	NM_001004174	122463622	122466812	+	MACS_peak_13027,genebody
chr3	NM_001004176	51491534	51908928	-	MACS_peak_13984,genebody
chr3	NM_001004177	108193765	108218412	-	MACS_peak_14619,genebody
chr5	NM_001004180	115018259	115063227	+	MACS_peak_17402,genebody
chr7	NM_001004184	88259684	88315302	+	MACS_peak_20048,genebody
chr7	NM_001004185	88716177	88741722	+	MACS_peak_20058,promoter
chr9	NM_001004190	20149579	20189602	-	MACS_peak_22055,genebody
chr9	NM_001004191	48303449	48304077	+	MACS_peak_22350,promoter
chr9	NM_001004192	108338812	108348414	+	MACS_peak_23066,genebody
chr3	NM_001004293	107989252	107994695	+	MACS_peak_14612,promoter
chr6	NM_001004357	45010059	47251370	+	MACS_peak_18304,genebody
chrX	NM_001004359	132277230	132338007	+	MACS_peak_23689,promoter
chr10	NM_001004362	78527118	78560345	-	MACS_peak_2245,genebody
chr10	NM_001004363	83834063	83903216	-	MACS_peak_2382,promoter
chr5	NM_001004365	25265843	25356159	+	MACS_peak_16701,genebody
chr3	NM_001004367	133899458	133925053	+	MACS_peak_14855,promoter
chr11	NM_001004435	68316520	68366200	+	MACS_peak_3535,genebody
chr14	NM_001004436	35487113	35559403	+	MACS_peak_6831,promoter
chr7	NM_001004468	137720997	137908296	+	MACS_peak_20582,promoter
chr2	NM_001004721	155103987	155183160	-	MACS_peak_13377,genebody
chr2	NM_001004761	21289193	21752169	+	MACS_peak_11963,genebody
chr11	NM_001005223	84724456	84729858	-	MACS_peak_3845,promoter
chr7	NM_001005247	54015835	54051251	-	MACS_peak_19795,genebody
chr16	NM_001005331	20672821	20692956	+	MACS_peak_8610,promoter
chr11	NM_001005341	86749926	86807264	-	MACS_peak_3880,genebody
chr2	NM_001005342	84574360	84578034	+	MACS_peak_12683,promoter
chr17	NM_001005358	17201066	17226595	+	MACS_peak_9410,promoter
chrX	NM_001005370	150266835	150268783	+	MACS_peak_23762,promoter
chr10	NM_001005419	67007258	67011703	-	MACS_peak_2087,promoter
chr9	NM_001005421	44887265	44916614	+	MACS_peak_22323,genebody
chr13	NM_001005422	46369089	46395484	+	MACS_peak_5875,promoter
chr1	NM_001005423	72205806	72258881	-	MACS_peak_471,genebody
chr2	NM_001005424	25430935	25435619	-	MACS_peak_12010,promoter
chr5	NM_001005426	138229029	138263849	+	MACS_peak_17785,promoter
chr4	NM_001005506	129303320	129318049	-	MACS_peak_16104,promoter
chr1	NM_001005507	154684124	154749776	-	MACS_peak_1042,promoter
chr3	NM_001005509	58329742	58361423	+	MACS_peak_14076,genebody
chr12	NM_001005510	76919304	77211915	+	MACS_peak_5069,genebody
chr7	NM_001005511	53039316	53059500	+	MACS_peak_19781,promoter
chr5	NM_001005523	124183366	124199421	-	MACS_peak_17579,promoter
chr11	NM_001005608	115836038	115869725	+	MACS_peak_4423,genebody
chr16	NM_001005767	20279893	20302435	-	MACS_peak_8599,promoter
chr4	NM_001005784	98062516	98164324	+	MACS_peak_15748,genebody
chr4	NM_001005788	120602741	120624306	-	MACS_peak_15996,genebody
chr8	NM_001005847	54597055	54608776	+	MACS_peak_21136,promoter
chr19	NM_001005858	34682446	34687891	+	MACS_peak_11487,promoter
chr3	NM_001005859	130429754	130432222	-	MACS_peak_14813,promoter
chr8	NM_001005863	42076265	42219080	-	MACS_peak_21048,genebody
chr17	NM_001005916	27110123	27113148	+	MACS_peak_9564,genebody
chr2	NM_001006664	156301572	156368950	+	MACS_peak_13408,promoter
chr14	NM_001007268	22552617	22567844	-	MACS_peak_6704,genebody
chr11	NM_001007465	82617320	82684712	-	MACS_peak_3806,genebody
chr8	NM_001007567	108724337	108734833	-	MACS_peak_21660,promoter
chr15	NM_001007568	76682573	76701865	-	MACS_peak_7942,promoter
chr8	NM_001007570	72708238	72736180	-	MACS_peak_21249,genebody
chr8	NM_001007571	86770133	86773660	-	MACS_peak_21420,promoter
chr13	NM_001007575	67591102	67601458	-	MACS_peak_6156,promoter
chr2	NM_001007581	165315611	165318814	-	MACS_peak_13520,promoter
chr10	NM_001007583	116423369	116462096	+	MACS_peak_2665,genebody
chr4	NM_001007589	34497863	34514157	+	MACS_peak_15264,promoter
chr17	NM_001008231	49595346	49703662	-	MACS_peak_9930,genebody
chr4	NM_001008232	135762279	135802488	+	MACS_peak_16269,promoter
chr4	NM_001008233	155595564	155602651	-	MACS_peak_16548,genebody
chr1	NM_001008419	58335169	58436108	+	MACS_peak_352,genebody
chr15	NM_001008420	21041206	21519288	+	MACS_peak_7555,promoter
chr12	NM_001008421	17355298	17436901	+	MACS_peak_4695,promoter
chr17	NM_001008425	23805585	23810737	-	MACS_peak_9458,genebody
chr7	NM_001008427	49915477	49948088	-	MACS_peak_19701,genebody
chr2	NM_001008498	29887077	29904399	-	MACS_peak_12093,promoter
chr17	NM_001008501	21844707	21862603	+	MACS_peak_9434,promoter
chr3	NM_001008502	37211475	37220373	+	MACS_peak_13893,genebody
chr12	NM_001008506	99985177	100025984	+	MACS_peak_5284,promoter
chr1	NM_001008533	136095798	136132004	-	MACS_peak_899,genebody
chr19	NM_001008542	53384995	53450300	+	MACS_peak_11703,genebody
chr7	NM_001008548	108570204	108661343	+	MACS_peak_20247,genebody
chr7	NM_001008549	50817739	50830831	+	MACS_peak_19709,promoter
chr15	NM_001008702	6249788	6390709	+	MACS_peak_7474,genebody
chr5	NM_001008705	145901265	145908943	+	MACS_peak_17881,genebody
chr6	NM_001008785	95067899	95079781	+	MACS_peak_18763,promoter
chr4	NM_001008791	63075943	63156985	-	MACS_peak_15575,promoter
chr17	NM_001008973	65605344	65890122	-	MACS_peak_10024,genebody
chr5	NM_001009818	93522482	93603984	+	MACS_peak_17177,promoter
chr11	NM_001009927	60541899	60546453	+	MACS_peak_3438,promoter
chr3	NM_001009935	96361879	96365780	+	MACS_peak_14450,promoter
chr4	NM_001009949	45408795	45421638	-	MACS_peak_15376,promoter
chr5	NM_001010825	114185790	114190616	+	MACS_peak_17376,promoter
chr17	NM_001010833	35978442	35996615	+	MACS_peak_9764,genebody
chr7	NM_001010836	19946564	19963882	+	MACS_peak_19437,promoter
chr6	NM_001010930	39751806	39760935	-	MACS_peak_18279,genebody
chr7	NM_001011782	109625286	109626416	-	MACS_peak_20266,promoter
chr9	NM_001012236	108960445	108961765	-	MACS_peak_23091,promoter
chr11	NM_001012273	117710550	117717057	+	MACS_peak_4484,genebody
chr2	NM_001012305	14310024	14416604	+	MACS_peak_11911,genebody
chr13	NM_001012311	21513143	21532922	-	MACS_peak_5590,genebody
chr1	NM_001012322	121903556	121960109	+	MACS_peak_776,genebody
chr13	NM_001012325	67170333	67198912	-	MACS_peak_6142,genebody
chr5	NM_001012363	38740511	38874624	-	MACS_peak_16849,genebody
chr4	NM_001012400	118897742	118905329	-	MACS_peak_15975,promoter
chr7	NM_001012401	31338320	31340458	+	MACS_peak_19613,promoter
chr13	NM_001012448	67170333	67182481	-	MACS_peak_6142,promoter
chr4	NM_001012450	32891009	33010480	-	MACS_peak_15250,genebody
chr4	NM_001012451	32891009	33037801	-	MACS_peak_15251,genebody
chr2	NM_001012518	24646293	24775110	-	MACS_peak_11982,promoter
chr1	NM_001012623	22278502	22812563	-	MACS_peak_89,genebody
chr16	NM_001012765	35155721	35304635	+	MACS_peak_8802,genebody
chr7	NM_001013012	6083090	6107573	-	MACS_peak_19332,promoter
chr19	NM_001013019	8925274	8928399	+	MACS_peak_11260,promoter
chr3	NM_001013024	32716547	32834179	+	MACS_peak_13863,genebody
chr1	NM_001013025	43104113	43155467	-	MACS_peak_237,genebody
chr3	NM_001013026	100742782	100773586	-	MACS_peak_14506,promoter
chr10	NM_001013028	84565371	84580492	+	MACS_peak_2391,promoter
chr11	NM_001013256	68829412	68849975	+	MACS_peak_3549,genebody
chr15	NM_001013360	79616780	79664763	-	MACS_peak_8011,promoter
chr6	NM_001013366	34830425	34860831	-	MACS_peak_18206,promoter
chr7	NM_001013368	56121798	56136411	-	MACS_peak_19815,genebody
chr2	NM_001013369	170321927	170344570	+	MACS_peak_13631,genebody
chr10	NM_001013370	41607244	41628242	+	MACS_peak_1887,promoter
chr16	NM_001013371	35926600	35939113	-	MACS_peak_8809,genebody
chr1	NM_001013374	36480030	36502084	-	MACS_peak_151,promoter
chr2	NM_001013376	3246220	3249900	-	MACS_peak_11816,genebody
chr4	NM_001013377	43509015	43512532	-	MACS_peak_15345,promoter
chr8	NM_001013379	71732944	71754438	+	MACS_peak_21222,promoter
chr8	NM_001013380	106941573	106966947	-	MACS_peak_21607,genebody
chr11	NM_001013381	94401111	94410521	-	MACS_peak_3978,genebody
chr8	NM_001013384	86649887	86656416	+	MACS_peak_21416,promoter
chrX	NM_001013387	20603309	20639164	-	MACS_peak_23388,promoter
chr13	NM_001013389	25084351	25112248	-	MACS_peak_5659,promoter
chr9	NM_001013390	44947124	44962144	+	MACS_peak_22324,genebody
chr10	NM_001013391	116781723	116814029	-	MACS_peak_2671,promoter
chr9	NM_001013405	122714664	122745450	+	MACS_peak_23249,promoter
chr11	NM_001013414	69715379	69727324	+	MACS_peak_3590,promoter
chr4	NM_001013577	59782518	59796727	-	MACS_peak_15548,genebody
chr14	NM_001013578	14783454	14793739	-	MACS_peak_6629,promoter
chr13	NM_001013608	63916627	64001609	+	MACS_peak_6119,promoter
chr7	NM_001013616	111367308	111383666	+	MACS_peak_20270,genebody
chr17	NM_001013749	45678888	45686626	-	MACS_peak_9845,promoter
chr14	NM_001013753	84843369	84936867	+	MACS_peak_7286,promoter
chr4	NM_001013755	126287097	126291615	+	MACS_peak_16052,promoter
chr4	NM_001013756	135097802	135129535	-	MACS_peak_16246,genebody
chr8	NM_001013764	95544113	95572091	-	MACS_peak_21530,promoter
chr17	NM_001013767	45767152	45796258	-	MACS_peak_9853,genebody
chr13	NM_001013769	67274117	67284434	+	MACS_peak_6145,promoter
chr19	NM_001013770	33629770	33664801	-	MACS_peak_11478,promoter
chr1	NM_001013771	59573107	59691353	+	MACS_peak_375,genebody
chr5	NM_001013774	145744612	145770505	-	MACS_peak_17877,genebody
chr16	NM_001013778	10420651	10447443	-	MACS_peak_8462,promoter
chr11	NM_001013784	74433106	74455018	+	MACS_peak_3659,genebody
chr13	NM_001013785	4232985	4247605	+	MACS_peak_5479,genebody
chr13	NM_001013786	21534043	21545596	-	MACS_peak_5591,promoter
chr15	NM_001013792	27535675	27560448	-	MACS_peak_7583,promoter
chr2	NM_001013802	140221165	142215786	+	MACS_peak_13219,promoter
chr3	NM_001013806	157610429	157669801	+	MACS_peak_15069,promoter
chr7	NM_001013811	75418724	75507976	+	MACS_peak_19935,genebody
chr9	NM_001013813	13424432	13513977	+	MACS_peak_22022,genebody
chr14	NM_001013826	22495793	22533798	-	MACS_peak_6703,genebody
chr2	NM_001013829	122174627	122194654	-	MACS_peak_13022,promoter
chr19	NM_001013833	30638976	31839523	-	MACS_peak_11453,genebody
chr10	NM_001014390	118296404	118305959	-	MACS_peak_2693,promoter
chr16	NM_001014399	56477958	56690248	+	MACS_peak_8968,genebody
chr4	NM_001014900	119095288	119126504	+	MACS_peak_15981,promoter
chr12	NM_001014973	35731860	35832149	+	MACS_peak_4808,promoter
chr1	NM_001014974	74708327	74744547	+	MACS_peak_512,promoter
chr15	NM_001014976	102126723	102154787	+	MACS_peak_8369,promoter
chr18	NM_001014981	63868348	64149413	+	MACS_peak_10868,promoter
chr3	NM_001014995	88987146	88993211	+	MACS_peak_14319,genebody
chr14	NM_001014996	57145597	57190683	-	MACS_peak_6990,promoter
chr5	NM_001015039	34537542	34630973	-	MACS_peak_16794,genebody
chr11	NM_001015046	74196984	74403660	-	MACS_peak_3655,genebody
chr12	NM_001015099	52449216	52477973	+	MACS_peak_4868,promoter
chr9	NM_001015507	106724306	106783323	+	MACS_peak_23023,promoter
chr10	NM_001017419	60634711	60651589	+	MACS_peak_2016,genebody
chr16	NM_001017429	38347084	38352849	+	MACS_peak_8836,promoter
chrX	NM_001017959	35758240	35809632	-	MACS_peak_23411,promoter
chr4	NM_001017966	141239477	141279334	-	MACS_peak_16365,promoter
chr4	NM_001017968	133162906	133189344	-	MACS_peak_16195,promoter
chr15	NM_001017983	77770951	77787152	-	MACS_peak_7967,promoter
chr7	NM_001017985	107520742	107618668	+	MACS_peak_20224,genebody
chrX	NM_001018063	50972353	50973585	-	MACS_peak_23457,promoter
chr14	NM_001024135	79826317	79830845	+	MACS_peak_7279,promoter
chr4	NM_001024136	47028560	47070178	-	MACS_peak_15407,promoter
chr4	NM_001024142	45047119	45097476	-	MACS_peak_15369,promoter
chr11	NM_001024205	77499640	77531468	+	MACS_peak_3727,promoter
chr11	NM_001024206	69137487	69139295	+	MACS_peak_3564,promoter
chr2	NM_001024385	132672401	132692504	+	MACS_peak_13170,genebody
chr5	NM_001024458	34916362	34974954	+	MACS_peak_16804,promoter
chr13	NM_001024474	52599743	52626205	-	MACS_peak_5958,genebody
chr12	NM_001024478	33718660	33777740	-	MACS_peak_4779,genebody
chr8	NM_001024504	13255962	13288126	-	MACS_peak_20827,genebody
chr13	NM_001024508	74075285	74098343	+	MACS_peak_6200,genebody
chr14	NM_001024512	21167383	21202713	+	MACS_peak_6669,promoter
chr15	NM_001024526	99803210	99846789	+	MACS_peak_8316,promoter
chr10	NM_001024539	79080682	79100663	-	MACS_peak_2249,genebody
chr19	NM_001024560	5495277	5510489	-	MACS_peak_11180,genebody
chr12	NM_001024602	113960384	113984802	+	MACS_peak_5436,genebody
chr14	NM_001024604	32513200	32643601	-	MACS_peak_6798,genebody
chr8	NM_001024606	107115367	107120749	+	MACS_peak_21612,genebody
chr5	NM_001024614	98758322	99231038	+	MACS_peak_17193,promoter
chr2	NM_001024616	25438537	25463966	-	MACS_peak_12011,promoter
chr8	NM_001024617	84239098	84646460	+	MACS_peak_21384,genebody
chr7	NM_001024619	105499177	105509798	-	MACS_peak_20191,promoter
chr16	NM_001024622	56015620	56029830	-	MACS_peak_8964,promoter
chrX	NM_001024624	157222239	157432613	-	MACS_peak_23777,promoter
chr10	NM_001024626	81510871	81524331	+	MACS_peak_2343,promoter
chr14	NM_001024645	56109929	56127101	+	MACS_peak_6963,promoter
chr6	NM_001024698	30491641	30514473	+	MACS_peak_18150,genebody
chr7	NM_001024699	13591014	13595149	-	MACS_peak_19374,promoter
chr7	NM_001024703	79222715	79451481	-	MACS_peak_19957,genebody
chr15	NM_001024716	78813485	78836294	+	MACS_peak_7985,promoter
chr19	NM_001024717	5298330	5308739	+	MACS_peak_11171,genebody
chr1	NM_001024720	152409631	152840565	-	MACS_peak_1024,genebody
chr7	NM_001024726	28645603	28665844	+	MACS_peak_19537,promoter
chr17	NM_001024806	79318342	79336410	-	MACS_peak_10132,promoter
chr10	NM_001024837	76753471	76881018	-	MACS_peak_2211,promoter
chr11	NM_001024846	49017001	49032318	+	MACS_peak_3259,promoter
chr2	NM_001024849	177563695	177575023	-	MACS_peak_13681,promoter
chr2	NM_001024856	120558551	120676154	-	MACS_peak_12991,promoter
chr10	NM_001024910	58604374	58684595	-	MACS_peak_1988,genebody
chr5	NM_001024917	66154759	66218023	+	MACS_peak_16996,genebody
chr10	NM_001024918	84218792	84369281	+	MACS_peak_2389,genebody
chr11	NM_001024919	31565149	31571862	-	MACS_peak_3132,promoter
chr11	NM_001024920	77321600	77326775	-	MACS_peak_3723,genebody
chr7	NM_001024928	6238181	6259485	+	MACS_peak_19335,genebody
chr1	NM_001024945	157625284	157660029	-	MACS_peak_1081,promoter
chr17	NM_001024950	33226311	33247649	+	MACS_peak_9681,genebody
chr8	NM_001024954	72356602	72396191	+	MACS_peak_21236,genebody
chr3	NM_001025067	104257905	104315779	-	MACS_peak_14568,genebody
chr13	NM_001025074	58909193	59231328	+	MACS_peak_6064,genebody
chr2	NM_001025093	73654578	73730685	-	MACS_peak_12569,genebody
chr2	NM_001025102	106802685	106814554	-	MACS_peak_12836,promoter
chr1	NM_001025156	123327643	123403037	+	MACS_peak_789,genebody
chr7	NM_001025163	6316014	6335315	+	MACS_peak_19338,promoter
chr16	NM_001025192	78301935	78340996	+	MACS_peak_9075,genebody
chr17	NM_001025208	35402723	35462354	+	MACS_peak_9745,genebody
chr18	NM_001025245	82644514	82728095	+	MACS_peak_11063,genebody
chr2	NM_001025246	93027740	93041914	+	MACS_peak_12746,genebody
chr17	NM_001025250	46153942	46169326	-	MACS_peak_9860,genebody
chr3	NM_001025261	8929435	8964054	-	MACS_peak_13743,promoter
chr3	NM_001025263	8929435	9004515	-	MACS_peak_13743,genebody
chr4	NM_001025296	148478261	148494759	+	MACS_peak_16421,genebody
chr17	NM_001025309	64630354	64681223	-	MACS_peak_10017,promoter
chr2	NM_001025311	32455228	32476324	+	MACS_peak_12185,genebody
chr3	NM_001025312	103604527	103613310	-	MACS_peak_14556,genebody
chr17	NM_001025313	34056422	34066235	+	MACS_peak_9699,genebody
chr12	NM_001025360	112997059	113044986	+	MACS_peak_5424,promoter
chr2	NM_001025371	121276912	121282500	-	MACS_peak_13005,promoter
chr17	NM_001025373	22099525	22131333	+	MACS_peak_9438,genebody
chr9	NM_001025375	54564961	54582301	-	MACS_peak_22420,promoter
chr19	NM_001025391	46471407	46561150	+	MACS_peak_11654,promoter
chr2	NM_001025395	157250028	157297574	+	MACS_peak_13430,genebody
chr5	NM_001025426	33206369	33336882	+	MACS_peak_16776,promoter
chr2	NM_001025431	138082319	138113158	+	MACS_peak_13209,promoter
chr16	NM_001025432	4084047	4213404	-	MACS_peak_8409,promoter
chr11	NM_001025435	46385014	46402734	+	MACS_peak_3245,genebody
chr3	NM_001025438	126299890	126547972	+	MACS_peak_14766,promoter
chr7	NM_001025559	122614857	123182258	-	MACS_peak_20377,genebody
chr5	NM_001025561	111202685	111209615	-	MACS_peak_17331,promoter
chr1	NM_001025565	140721762	140739021	-	MACS_peak_982,genebody
chr17	NM_001025572	66316840	66426386	-	MACS_peak_10036,genebody
chr6	NM_001025573	34895294	34927999	-	MACS_peak_18207,genebody
chr2	NM_001025576	76847962	77008692	-	MACS_peak_12612,genebody
chr10	NM_001025581	111708178	111903360	+	MACS_peak_2642,promoter
chr3	NM_001025582	106350744	106377763	+	MACS_peak_14586,genebody
chr8	NM_001025589	72654704	72663096	-	MACS_peak_21244,genebody
chr2	NM_001025594	33305807	33324052	-	MACS_peak_12207,promoter
chr17	NM_001025599	36974085	36996325	+	MACS_peak_9784,promoter
chr9	NM_001025600	47338434	47661468	+	MACS_peak_22345,promoter
chr12	NM_001025605	66018897	66025578	+	MACS_peak_4958,genebody
chr4	NM_001025608	140668929	140695711	-	MACS_peak_16344,genebody
chr11	NM_001025617	118267602	118280366	-	MACS_peak_4501,promoter
chr11	NM_001025779	98769202	98785256	+	MACS_peak_4111,promoter
chr16	NM_001025947	16312325	16359123	-	MACS_peak_8529,promoter
chr3	NM_001026211	33956679	33980248	-	MACS_peak_13869,promoter
chr3	NM_001026212	95428901	95434415	+	MACS_peak_14409,promoter
chr12	NM_001026214	85714806	85749979	-	MACS_peak_5185,promoter
chr3	NM_001029836	132545658	132613255	-	MACS_peak_14845,genebody
chr4	NM_001029837	149023276	149075738	-	MACS_peak_16433,genebody
chr9	NM_001029838	36698566	36954851	-	MACS_peak_22214,genebody
chr11	NM_001029842	109312169	109334910	-	MACS_peak_4339,genebody
chr12	NM_001029843	107248472	107315620	+	MACS_peak_5351,promoter
chr6	NM_001029850	93625448	94233898	-	MACS_peak_18741,genebody
chr11	NM_001029856	79902901	79949293	+	MACS_peak_3786,promoter
chrX	NM_001029868	71038695	71070308	-	MACS_peak_23496,promoter
chr8	NM_001029873	74150611	74195656	-	MACS_peak_21305,genebody
chr16	NM_001029889	44173509	44227578	+	MACS_peak_8881,promoter
chr3	NM_001029890	88336316	88345316	+	MACS_peak_14300,promoter
chr11	NM_001029929	70273123	70279701	+	MACS_peak_3607,promoter
chr7	NM_001029933	24960063	24967337	+	MACS_peak_19464,promoter
chr11	NM_001029934	84797989	84953457	-	MACS_peak_3846,genebody
chr11	NM_001029938	75323595	75326668	+	MACS_peak_3676,genebody
chr17	NM_001029979	56702364	56724006	-	MACS_peak_9979,promoter
chr7	NM_001029982	135888383	135928349	+	MACS_peak_20563,promoter
chr2	NM_001029983	25188262	25207733	+	MACS_peak_11998,genebody
chr6	NM_001029985	29432035	29457952	-	MACS_peak_18121,genebody
chr14	NM_001029990	52504516	52511543	+	MACS_peak_6908,genebody
chr8	NM_001029993	124900515	124941260	+	MACS_peak_21878,promoter
chr15	NM_001030014	83377226	83386141	-	MACS_peak_8096,promoter
chrX	NM_001030307	72341192	72355115	+	MACS_peak_23514,promoter
chr7	NM_001031667	26013277	26022870	-	MACS_peak_19489,promoter
chr10	NM_001031772	45096424	45190007	-	MACS_peak_1931,genebody
chr2	NM_001031808	24827989	24830618	-	MACS_peak_11985,promoter
chr17	NM_001031811	52742087	53044544	+	MACS_peak_9947,genebody
chr7	NM_001031814	125274825	125387151	-	MACS_peak_20395,promoter
chr11	NM_001032378	106515531	106576595	-	MACS_peak_4297,genebody
chr3	NM_001032413	87553018	87572875	-	MACS_peak_14269,genebody
chr15	NM_001032727	44503402	44619609	-	MACS_peak_7726,genebody
chr1	NM_001033039	173288579	173290929	-	MACS_peak_1279,promoter
chr7	NM_001033040	134725896	134732109	-	MACS_peak_20525,genebody
chr19	NM_001033128	4886881	4906627	-	MACS_peak_11154,genebody
chr14	NM_001033132	102032982	102039688	-	MACS_peak_7332,promoter
chr1	NM_001033135	39608143	39634192	-	MACS_peak_201,genebody
chr2	NM_001033136	118962733	118982770	-	MACS_peak_12957,promoter
chr19	NM_001033139	7430953	7457516	-	MACS_peak_11240,promoter
chr7	NM_001033140	31106427	31107394	-	MACS_peak_19605,promoter
chr8	NM_001033142	124990046	124999964	-	MACS_peak_21881,promoter
chr9	NM_001033145	94418282	94438500	-	MACS_peak_22884,promoter
chr8	NM_001033148	47038959	47060606	-	MACS_peak_21082,promoter
chr4	NM_001033150	141181648	141220030	-	MACS_peak_16364,promoter
chr3	NM_001033155	137530638	137571895	+	MACS_peak_14889,genebody
chr12	NM_001033156	60301641	60320470	-	MACS_peak_4953,promoter
chr12	NM_001033157	18521315	18542060	+	MACS_peak_4703,promoter
chr9	NM_001033158	65246294	65260514	+	MACS_peak_22602,genebody
chr16	NM_001033159	3861543	3872374	-	MACS_peak_8403,promoter
chr8	NM_001033161	107782474	107788494	-	MACS_peak_21620,promoter
chr1	NM_001033162	155272338	155299704	+	MACS_peak_1053,promoter
chr16	NM_001033164	18836672	18840206	+	MACS_peak_8591,genebody
chr4	NM_001033165	59016064	59036270	+	MACS_peak_15531,promoter
chr2	NM_001033166	84509377	84510865	-	MACS_peak_12679,promoter
chr13	NM_001033167	34271026	34437051	-	MACS_peak_5725,genebody
chr18	NM_001033168	35886642	35890523	+	MACS_peak_10575,genebody
chr6	NM_001033171	38576659	38587239	-	MACS_peak_18251,promoter
chr7	NM_001033173	128785534	128850767	-	MACS_peak_20432,promoter
chr19	NM_001033174	12040333	12068604	+	MACS_peak_11316,promoter
chr9	NM_001033175	62686593	62699809	+	MACS_peak_22551,promoter
chr17	NM_001033178	6270474	6305783	+	MACS_peak_9308,promoter
chr9_random	NM_001033181	367889	370841	-	MACS_peak_23274,promoter
chr9	NM_001033184	92204214	92252714	+	MACS_peak_22877,genebody
chr11	NM_001033186	96325904	96620936	+	MACS_peak_4025,genebody
chr4	NM_001033189	128896821	128925687	-	MACS_peak_16088,genebody
chr13	NM_001033192	46764890	46771142	+	MACS_peak_5879,promoter
chr1	NM_001033194	54454424	54495815	-	MACS_peak_311,promoter
chr2	NM_001033196	166861296	166888515	-	MACS_peak_13551,genebody
chr4	NM_001033201	46151382	46185274	+	MACS_peak_15390,promoter
chr5	NM_001033202	114550341	114572933	+	MACS_peak_17389,promoter
chr6	NM_001033204	113365312	113369334	-	MACS_peak_18868,genebody
chr7	NM_001033205	25368856	25372660	-	MACS_peak_19479,genebody
chr8	NM_001033207	96996662	97051172	+	MACS_peak_21550,genebody
chr9	NM_001033208	71352153	71440167	-	MACS_peak_22690,genebody
chr9	NM_001033209	119266498	119302915	+	MACS_peak_23198,genebody
chr9	NM_001033210	95653060	95745698	-	MACS_peak_22893,promoter
chr12	NM_001033213	101538979	101759032	-	MACS_peak_5304,genebody
chr15	NM_001033217	93329544	93426322	-	MACS_peak_8192,genebody
chr19	NM_001033222	59370573	59420270	-	MACS_peak_11787,promoter
chr10	NM_001033223	106708886	106862199	+	MACS_peak_2591,genebody
chr4	NM_001033225	33332397	33335762	-	MACS_peak_15254,promoter
chr13	NM_001033228	115748288	115892172	-	MACS_peak_6575,genebody
chr12	NM_001033236	70678614	70684015	-	MACS_peak_4982,promoter
chr16	NM_001033237	20141135	20232646	+	MACS_peak_8597,promoter
chr16	NM_001033238	52031661	52208159	+	MACS_peak_8945,promoter
chr14	NM_001033242	103469432	103476847	+	MACS_peak_7344,promoter
chr7	NM_001033243	53183767	53204326	+	MACS_peak_19790,genebody
chr6	NM_001033244	113481675	113546279	+	MACS_peak_18874,promoter
chr8	NM_001033246	47020002	47029499	+	MACS_peak_21081,genebody
chr16	NM_001033247	44394911	44482541	+	MACS_peak_8884,promoter
chr7	NM_001033249	6267266	6282036	-	MACS_peak_19336,promoter
chr1	NM_001033250	134088012	134153959	+	MACS_peak_853,genebody
chr2	NM_001033254	118489312	118523756	+	MACS_peak_12938,genebody
chr2	NM_001033256	122456360	122458440	+	MACS_peak_13026,promoter
chr10	NM_001033257	12927522	13043966	-	MACS_peak_1636,genebody
chr10	NM_001033258	18307816	18463564	-	MACS_peak_1689,genebody
chr10	NM_001033259	58909731	59079440	-	MACS_peak_1989,genebody
chr10	NM_001033260	62122169	62188847	-	MACS_peak_2049,promoter
chr10	NM_001033264	127631690	127647060	+	MACS_peak_2841,promoter
chr11	NM_001033267	116302638	116315661	-	MACS_peak_4446,genebody
chr13	NM_001033268	48974585	49063197	-	MACS_peak_5915,promoter
chr14	NM_001033270	15535538	15632457	+	MACS_peak_6634,promoter
chr14	NM_001033271	51545744	51550524	-	MACS_peak_6902,promoter
chr14	NM_001033272	61253565	61383393	+	MACS_peak_7034,genebody
chr15	NM_001033273	84776149	84818401	-	MACS_peak_8113,promoter
chr15	NM_001033274	88517464	88564649	-	MACS_peak_8142,promoter
chr15	NM_001033275	93070172	93105515	-	MACS_peak_8189,genebody
chr15	NM_001033276	98662099	98701636	-	MACS_peak_8278,genebody
chr15	NM_001033277	101946958	101966646	-	MACS_peak_8363,promoter
chr17	NM_001033279	27888179	27957487	-	MACS_peak_9579,genebody
chr1	NM_001033284	159388712	159418864	+	MACS_peak_1106,promoter
chr1	NM_001033285	181891219	182095733	+	MACS_peak_1375,genebody
chr1	NM_001033291	89841695	89905126	-	MACS_peak_637,genebody
chr2	NM_001033293	25217011	25221146	-	MACS_peak_12000,genebody
chr2	NM_001033294	28695925	28761095	+	MACS_peak_12072,genebody
chr2	NM_001033297	144419800	144421101	+	MACS_peak_13255,genebody
chr2	NM_001033298	146681624	146795825	+	MACS_peak_13269,promoter
chr3	NM_001033300	63780064	63823000	+	MACS_peak_14108,promoter
chr3	NM_001033304	108260986	108339440	-	MACS_peak_14621,promoter
chr4	NM_001033305	40217695	40226401	-	MACS_peak_15285,promoter
chr4	NM_001033306	45436147	45543700	-	MACS_peak_15377,genebody
chr5	NM_001033311	117769274	117805015	+	MACS_peak_17459,promoter
chr5	NM_001033312	143633467	143656917	-	MACS_peak_17846,promoter
chr5	NM_001033313	145889638	145900958	-	MACS_peak_17881,promoter
chr7	NM_001033314	19476232	19495753	-	MACS_peak_19416,genebody
chr7	NM_001033315	28308279	28316193	+	MACS_peak_19524,genebody
chr7	NM_001033318	129066352	129125207	-	MACS_peak_20434,promoter
chr7	NM_001033319	151662659	151739634	-	MACS_peak_20747,promoter
chr8	NM_001033321	114435917	114457691	-	MACS_peak_21764,genebody
chr4_random	NM_001033326	109801	130134	+	MACS_peak_16552,genebody
chrX	NM_001033328	67713230	67730218	-	MACS_peak_23481,promoter
chrX	NM_001033329	92244282	92361825	-	MACS_peak_23563,genebody
chr10	NM_001033331	88871567	88906712	-	MACS_peak_2434,genebody
chr10	NM_001033333	116213600	116333935	-	MACS_peak_2661,genebody
chr14	NM_001033336	118881913	119105441	-	MACS_peak_7401,genebody
chr15	NM_001033337	85662733	85689252	+	MACS_peak_8128,promoter
chr16	NM_001033338	17208227	17214075	+	MACS_peak_8545,genebody
chr17	NM_001033339	23766424	23782236	-	MACS_peak_9457,genebody
chr18	NM_001033341	84377093	84758896	-	MACS_peak_11088,promoter
chr19	NM_001033342	6306456	6325652	+	MACS_peak_11209,promoter
chr19	NM_001033343	44591446	44620338	-	MACS_peak_11611,genebody
chr1	NM_001033344	168028278	168058029	-	MACS_peak_1220,genebody
chr1	NM_001033345	74408681	74415895	+	MACS_peak_503,genebody
chr2	NM_001033347	103983231	104250491	-	MACS_peak_12813,genebody
chr2	NM_001033348	146067034	146337740	-	MACS_peak_13266,promoter
chr3	NM_001033349	57471343	57496459	-	MACS_peak_14063,genebody
chr3	NM_001033350	135716327	135989010	-	MACS_peak_14878,genebody
chr4	NM_001033351	49678097	49857953	-	MACS_peak_15432,promoter
chr7	NM_001033356	52939783	52949924	+	MACS_peak_19773,promoter
chr17	NM_001033366	35772699	35780640	-	MACS_peak_9753,genebody
chr1	NM_001033373	59313750	59409213	+	MACS_peak_369,genebody
chr10	NM_001033375	83006685	83059218	+	MACS_peak_2367,promoter
chr8	NM_001033378	3353414	3390299	+	MACS_peak_20762,genebody
chr6	NM_001033379	119125270	119171632	+	MACS_peak_18937,promoter
chr7	NM_001033380	125628625	125635489	-	MACS_peak_20402,promoter
chr6	NM_001033382	119186543	119302425	+	MACS_peak_18939,genebody
chr7	NM_001033383	4971977	4984825	+	MACS_peak_19328,promoter
chr10	NM_001033385	55734099	55948495	-	MACS_peak_1965,genebody
chr2	NM_001033389	31428244	31473039	+	MACS_peak_12150,promoter
chr11	NM_001033393	115048800	115108339	+	MACS_peak_4397,promoter
chr4	NM_001033394	155155699	155159983	-	MACS_peak_16536,genebody
chr13	NM_001033399	43290887	43399541	-	MACS_peak_5825,genebody
chr1	NM_001033409	136882929	137001853	-	MACS_peak_918,genebody
chr5	NM_001033416	138706152	138713982	-	MACS_peak_17796,genebody
chr7	NM_001033420	141862369	142365330	+	MACS_peak_20627,genebody
chrX	NM_001033422	39148170	39265078	-	MACS_peak_23417,promoter
chr17	NM_001033425	23737822	23747986	+	MACS_peak_9456,promoter
chr1	NM_001033427	37962767	37973338	-	MACS_peak_176,promoter
chr5	NM_001033428	113655928	113668283	+	MACS_peak_17367,promoter
chr6	NM_001033430	39086618	39156772	-	MACS_peak_18259,genebody
chr12	NM_001033436	33987379	34053142	+	MACS_peak_4788,genebody
chr14	NM_001033439	75154479	75347684	-	MACS_peak_7214,genebody
chr15	NM_001033441	90054741	90060985	+	MACS_peak_8168,promoter
chr17	NM_001033443	80922889	80963174	-	MACS_peak_10163,genebody
chr18	NM_001033445	21285842	21458640	-	MACS_peak_10448,genebody
chr18	NM_001033446	47081468	47093876	+	MACS_peak_10710,promoter
chr19	NM_001033447	4625840	4698668	-	MACS_peak_11145,genebody
chr19	NM_001033448	5568073	5571261	+	MACS_peak_11182,genebody
chr1	NM_001033450	175826485	175843053	-	MACS_peak_1307,genebody
chr5	NM_001033457	29761206	29778709	+	MACS_peak_16709,promoter
chr5	NM_001033458	34326122	34327655	+	MACS_peak_16791,genebody
chr5	NM_001033460	30607913	30668993	+	MACS_peak_16720,promoter
chr5	NM_001033461	123939333	123958213	+	MACS_peak_17572,genebody
chr6	NM_001033463	113647492	113661062	+	MACS_peak_18880,promoter
chr7	NM_001033465	147158201	147164654	-	MACS_peak_20660,promoter
chr10	NM_001033466	5958432	5979467	+	MACS_peak_1577,genebody
chr10	NM_001033474	112362483	112366082	-	MACS_peak_2643,promoter
chr12	NM_001033475	88507191	88541179	-	MACS_peak_5242,promoter
chr3	NM_001033484	87885972	87924970	+	MACS_peak_14285,promoter
chr8	NM_001033485	124431732	124442328	+	MACS_peak_21865,genebody
chr12	NM_001033488	4869243	4881165	-	MACS_peak_4611,promoter
chr4	NM_001033489	151681131	151692734	-	MACS_peak_16486,promoter
chr4	NM_001033490	155262968	155265871	-	MACS_peak_16542,promoter
chr17	NM_001033496	23693733	23701193	-	MACS_peak_9453,promoter
chr9	NM_001033500	73958140	74131010	+	MACS_peak_22727,genebody
chr11	NM_001033528	118120966	118151558	-	MACS_peak_4494,promoter
chr7	NM_001033530	48734243	48755260	-	MACS_peak_19696,genebody
chr4	NM_001033531	24544419	24778233	-	MACS_peak_15214,promoter
chr8	NM_001033533	97426768	97441998	-	MACS_peak_21562,genebody
chr9	NM_001033534	50864884	50885199	-	MACS_peak_22386,promoter
chr9	NM_001033536	72380046	72470756	+	MACS_peak_22701,promoter
chr11	NM_001033537	98249985	98261804	-	MACS_peak_4095,promoter
chr2	NM_001033538	172219293	172255054	+	MACS_peak_13645,promoter
chr7	NM_001033540	30954940	30965228	+	MACS_peak_19594,genebody
chrX	NM_001033541	103778524	103905896	+	MACS_peak_23644,genebody
chr7	NM_001033548	4474558	4484044	-	MACS_peak_19311,genebody
chr5	NM_001033550	105844793	105915208	+	MACS_peak_17265,promoter
chrX	NM_001033600	138752535	138825078	-	MACS_peak_23716,promoter
chr15	NM_001033633	91098121	91403692	-	MACS_peak_8177,genebody
chr4	NM_001033634	107900359	107973695	-	MACS_peak_15861,promoter
chr11	NM_001033654	23565673	23632876	+	MACS_peak_3091,genebody
chr14	NM_001033668	32073560	32137082	-	MACS_peak_6791,promoter
chr11	NM_001033669	62660624	62690964	+	MACS_peak_3482,genebody
chr7	NM_001033713	74378716	74517744	-	MACS_peak_19918,promoter
chr1	NM_001033764	26738645	26744305	-	MACS_peak_105,promoter
chr18	NM_001033767	60371730	60407474	+	MACS_peak_10817,genebody
chr4	NM_001033773	100151471	100222750	+	MACS_peak_15776,genebody
chr2	NM_001033778	143998885	144015026	-	MACS_peak_13246,genebody
chrX	NM_001033786	72391395	72409090	-	MACS_peak_23517,genebody
chr18	NM_001033789	39052109	39130928	+	MACS_peak_10652,genebody
chr3	NM_001033814	121373680	121385900	+	MACS_peak_14709,genebody
chr7	NM_001033820	13000496	13007840	-	MACS_peak_19359,promoter
chr15	NM_001033851	90473753	90509819	-	MACS_peak_8172,promoter
chr11	NM_001033865	29445841	29448040	-	MACS_peak_3115,promoter
chr15	NM_001033872	100451770	100467296	-	MACS_peak_8328,genebody
chr2	NM_001033874	28555680	28668685	+	MACS_peak_12067,promoter
chr7	NM_001033877	73984620	74297511	+	MACS_peak_19913,genebody
chr2	NM_001033908	26760786	26766162	-	MACS_peak_12036,genebody
chr6	NM_001033929	71078391	71094370	-	MACS_peak_18494,genebody
chr7	NM_001033954	121774991	121779871	-	MACS_peak_20372,genebody
chr2	NM_001033960	37307773	37400482	+	MACS_peak_12264,promoter
chr4	NM_001033966	128670508	128685642	+	MACS_peak_16082,genebody
chr8	NM_001033980	122690296	122701369	-	MACS_peak_21828,promoter
chr14	NM_001033988	32973077	32992549	+	MACS_peak_6806,genebody
chr11	NM_001034013	80693666	81781898	-	MACS_peak_3802,genebody
chr9	NM_001034085	50665039	50702334	+	MACS_peak_22382,promoter
chr11	NM_001034097	69496078	69509600	-	MACS_peak_3581,genebody
chr7	NM_001034115	51565633	51613723	+	MACS_peak_19718,genebody
chr3	NM_001034168	126624524	126646304	-	MACS_peak_14768,genebody
chr15	NM_001034851	25773018	25903442	+	MACS_peak_7569,promoter
chr10	NM_001034858	41634796	41738188	-	MACS_peak_1888,genebody
chr8	NM_001034862	14027564	14090327	-	MACS_peak_20841,genebody
chr9	NM_001034863	42916735	42924653	-	MACS_peak_22277,genebody
chr11	NM_001034878	114588725	114619200	+	MACS_peak_4390,genebody
chr14	NM_001034882	79851641	79854623	+	MACS_peak_7280,promoter
chr17	NM_001034885	28995355	29027253	+	MACS_peak_9605,genebody
chr10	NM_001034895	80695907	80714868	+	MACS_peak_2316,promoter
chr19	NM_001034898	11052796	11067740	-	MACS_peak_11306,genebody
chr6	NM_001034902	85061409	85076088	-	MACS_peak_18609,genebody
chrX	NM_001034907	92907016	93123309	+	MACS_peak_23566,promoter
chr17	NM_001034909	36179905	36195590	+	MACS_peak_9774,genebody
chr19	NM_001034962	40366529	40525888	-	MACS_peak_11530,genebody
chr13	NM_001035122	59736356	59777145	-	MACS_peak_6070,genebody
chr8	NM_001035123	98239812	98242904	+	MACS_peak_21579,promoter
chr6	NM_001035228	72047606	72104564	+	MACS_peak_18506,promoter
chr13	NM_001035231	67639589	67654088	-	MACS_peak_6158,promoter
chr19	NM_001035239	22213606	23064372	+	MACS_peak_11368,genebody
chr4	NM_001035525	126430798	126546938	+	MACS_peak_16055,genebody
chr11	NM_001035854	83116198	83218535	+	MACS_peak_3820,promoter
chr10	NM_001036293	66729436	66748029	-	MACS_peak_2084,promoter
chr2	NM_001037099	52283839	52532101	-	MACS_peak_12353,genebody
chr4	NM_001037127	58298833	58387175	+	MACS_peak_15517,genebody
chr1	NM_001037136	91351385	91791857	+	MACS_peak_658,promoter
chr10	NM_001037166	88192285	88193846	-	MACS_peak_2431,genebody
chr1	NM_001037170	173147933	173152645	-	MACS_peak_1270,genebody
chr14	NM_001037221	47502639	47725492	+	MACS_peak_6874,genebody
chr8	NM_001037298	125005597	125075229	-	MACS_peak_21882,promoter
chr2	NM_001037326	104430640	104449586	+	MACS_peak_12817,promoter
chr8	NM_001037665	114167342	114194908	+	MACS_peak_21760,promoter
chr4	NM_001037709	43394853	43439958	+	MACS_peak_15340,genebody
chr3	NM_001037711	94563991	94590437	-	MACS_peak_14386,promoter
chr11	NM_001037712	105869516	105895378	+	MACS_peak_4279,genebody
chr11	NM_001037713	72115130	72127235	+	MACS_peak_3633,genebody
chr12	NM_001037717	74387834	74455032	+	MACS_peak_5036,promoter
chr3	NM_001037722	89143561	89153932	-	MACS_peak_14330,genebody
chr1	NM_001037725	59969849	60042190	+	MACS_peak_381,promoter
chr1	NM_001037726	64579377	64651122	+	MACS_peak_429,promoter
chr6	NM_001037727	87409378	87483229	-	MACS_peak_18660,genebody
chr8	NM_001037736	14911716	15001085	+	MACS_peak_20848,promoter
chr3	NM_001037737	95238311	95301161	+	MACS_peak_14403,promoter
chr6	NM_001037740	29867012	29909680	+	MACS_peak_18130,genebody
chr1	NM_001037742	57445087	57463518	-	MACS_peak_333,genebody
chr8	NM_001037745	87633065	87646994	-	MACS_peak_21456,genebody
chr12	NM_001037746	58331398	58343155	+	MACS_peak_4943,promoter
chr11	NM_001037754	119804405	119863932	+	MACS_peak_4526,promoter
chr12	NM_001037756	56937352	56970722	+	MACS_peak_4936,promoter
chr19	NM_001037758	45438223	45607833	+	MACS_peak_11628,promoter
chr2	NM_001037762	29946463	29949155	-	MACS_peak_12096,promoter
chr19	NM_001037801	10863828	10904548	-	MACS_peak_11299,genebody
chr1	NM_001037812	59157440	59176650	-	MACS_peak_366,promoter
chr10	NM_001037846	115922216	116018567	-	MACS_peak_2659,genebody
chr18	NM_001037859	61265225	61290793	+	MACS_peak_10835,genebody
chr4	NM_001037913	43506236	43508793	+	MACS_peak_15344,promoter
chr13	NM_001037914	113784075	113790602	+	MACS_peak_6545,genebody
chr4	NM_001037916	116269334	116272871	+	MACS_peak_15923,genebody
chr1	NM_001037918	37929050	37933143	+	MACS_peak_174,promoter
chr3	NM_001037923	65470149	65490103	+	MACS_peak_14123,promoter
chr7	NM_001037927	86888048	86930836	+	MACS_peak_20014,genebody
chr11	NM_001037928	8948594	8969357	+	MACS_peak_2988,promoter
chr11	NM_001037932	83961864	83980978	-	MACS_peak_3837,genebody
chr14	NM_001037938	56097594	56109177	+	MACS_peak_6962,genebody
chr5	NM_001037940	30062437	30113018	+	MACS_peak_16712,promoter
chr13	NM_001037987	88961076	89462830	+	MACS_peak_6271,genebody
chr1	NM_001037999	122009856	122017496	-	MACS_peak_779,promoter
chr5	NM_001038015	69966240	69983524	-	MACS_peak_17030,promoter
chr13	NM_001038018	55546694	55562288	+	MACS_peak_6016,promoter
chr19	NM_001038231	5364639	5366347	-	MACS_peak_11174,promoter
chr2	NM_001038492	164658372	164666532	+	MACS_peak_13504,genebody
chr3	NM_001038587	89518943	89557377	+	MACS_peak_14340,promoter
chr18	NM_001038589	9993612	10030147	-	MACS_peak_10369,promoter
chr1	NM_001038593	145586478	145596808	+	MACS_peak_1002,genebody
chr1	NM_001038594	145587576	145596808	+	MACS_peak_1002,promoter
chr18	NM_001038608	80403536	80409471	+	MACS_peak_11048,promoter
chr11	NM_001038609	104092749	104193407	+	MACS_peak_4256,promoter
chr14	NM_001038610	98186065	98568762	-	MACS_peak_7310,genebody
chr1	NM_001038619	163917432	164408161	-	MACS_peak_1145,genebody
chr1	NM_001038621	162149304	162281702	-	MACS_peak_1128,genebody
chr5	NM_001038627	145637363	145726699	-	MACS_peak_17876,promoter
chr2	NM_001038635	129626252	129658021	+	MACS_peak_13109,promoter
chr14	NM_001038637	20691780	20796471	-	MACS_peak_6665,genebody
chr9	NM_001038642	32503626	32565405	+	MACS_peak_22185,genebody
chr7	NM_001038643	81420303	81699666	-	MACS_peak_19978,promoter
chr13	NM_001038651	67440244	67461508	-	MACS_peak_6150,genebody
chr10	NM_001038655	80411368	80464110	-	MACS_peak_2304,genebody
chr15	NM_001038658	99327435	99358448	-	MACS_peak_8303,genebody
chr16	NM_001038663	16983474	17039133	+	MACS_peak_8538,promoter
chr11	NM_001038664	95703981	95707045	+	MACS_peak_4010,promoter
chr3	NM_001038696	113307984	113333067	-	MACS_peak_14650,promoter
chr2	NM_001038700	30881725	30997528	-	MACS_peak_12140,genebody
chr5	NM_001038839	123093919	123134293	+	MACS_peak_17545,genebody
chr1	NM_001038846	167579075	167638225	-	MACS_peak_1209,promoter
chr5	NM_001038999	68009379	68238670	-	MACS_peak_17023,genebody
chr10	NM_001039000	126662750	126700419	-	MACS_peak_2813,genebody
chr7	NM_001039039	104480832	104498726	+	MACS_peak_20171,genebody
chrX	NM_001039059	91480268	91501307	+	MACS_peak_23558,promoter
chr14	NM_001039071	35339884	35401867	-	MACS_peak_6827,genebody
chr8	NM_001039077	28153026	28160713	+	MACS_peak_20954,promoter
chr4	NM_001039079	154634228	154719881	-	MACS_peak_16520,genebody
chr10	NM_001039080	127566525	127617353	-	MACS_peak_2838,genebody
chr5	NM_001039084	96639133	96668703	+	MACS_peak_17182,genebody
chr2	NM_001039086	29475239	29595883	+	MACS_peak_12080,promoter
chr18	NM_001039088	67934529	67955141	+	MACS_peak_10929,promoter
chr12	NM_001039089	93044482	93087597	-	MACS_peak_5261,promoter
chr3	NM_001039090	30993982	31021499	+	MACS_peak_13852,promoter
chr11	NM_001039092	60040215	60166407	-	MACS_peak_3432,promoter
chr3	NM_001039094	156224757	156979411	+	MACS_peak_15064,promoter
chr5	NM_001039103	136559785	136587730	+	MACS_peak_17742,promoter
chr7	NM_001039104	71298720	71414645	+	MACS_peak_19876,genebody
chr13	NM_001039115	21570717	21577374	+	MACS_peak_5593,genebody
chr1	NM_001039126	93437141	93456167	+	MACS_peak_687,promoter
chr15	NM_001039129	103070862	103075386	+	MACS_peak_8393,promoter
chr8	NM_001039137	85958391	85982290	-	MACS_peak_21396,genebody
chr14	NM_001039138	21554096	21613310	-	MACS_peak_6684,promoter
chr9	NM_001039147	89986506	90009658	-	MACS_peak_22865,promoter
chr5	NM_001039153	122691523	122714469	-	MACS_peak_17532,promoter
chr15	NM_001039155	78778153	78799272	+	MACS_peak_7984,promoter
chr15	NM_001039156	78778153	78836299	+	MACS_peak_7985,genebody
chr4	NM_001039157	155317939	155333713	+	MACS_peak_16543,promoter
chr5	NM_001039162	134965255	135028304	-	MACS_peak_17687,genebody
chr1	NM_001039170	89110488	89125433	+	MACS_peak_628,promoter
chr18	NM_001039173	89470526	89938528	-	MACS_peak_11101,promoter
chr4	NM_001039175	118100697	118105521	+	MACS_peak_15965,promoter
chr13	NM_001039179	49436917	49482394	+	MACS_peak_5924,promoter
chr15	NM_001039181	11769651	11835429	-	MACS_peak_7525,promoter
chr1	NM_001039184	157692093	157820385	-	MACS_peak_1082,promoter
chr13	NM_001039189	36209279	36629462	+	MACS_peak_5746,promoter
chr10	NM_001039194	61178010	61201400	+	MACS_peak_2034,genebody
chr14	NM_001039198	55680495	55710885	-	MACS_peak_6959,genebody
chr4	NM_001039200	138908507	138934645	+	MACS_peak_16321,genebody
chr18	NM_001039202	77182853	77200792	+	MACS_peak_11017,promoter
chr4	NM_001039209	146549974	146887529	+	MACS_peak_16392,genebody
chr18	NM_001039214	73732358	73752232	+	MACS_peak_10973,promoter
chr8	NM_001039220	38056628	38058587	+	MACS_peak_21034,promoter
chr3	NM_001039222	144542288	144558975	-	MACS_peak_14941,genebody
chr5	NM_001039231	105242186	105289087	-	MACS_peak_17259,genebody
chr13	NM_001039244	120276845	120284312	+	MACS_peak_6600,genebody
chr3	NM_001039347	105255247	105476920	+	MACS_peak_14580,genebody
chr19	NM_001039351	46150352	46160020	+	MACS_peak_11646,genebody
chr17	NM_001039363	24732881	24769574	-	MACS_peak_9489,promoter
chr15	NM_001039368	36103771	36106767	+	MACS_peak_7645,promoter
chr3	NM_001039371	101659693	101728376	-	MACS_peak_14523,genebody
chr3	NM_001039376	97493751	97692630	-	MACS_peak_14477,genebody
chr5	NM_001039385	137506164	137509221	+	MACS_peak_17761,promoter
chr2	NM_001039386	24909898	24918401	+	MACS_peak_11986,genebody
chr13	NM_001039388	8802213	8870976	-	MACS_peak_5504,genebody
chr2	NM_001039390	163484121	163551894	+	MACS_peak_13481,promoter
chr6	NM_001039394	87738846	87761773	-	MACS_peak_18665,promoter
chr1	NM_001039472	138027977	138074591	+	MACS_peak_947,genebody
chr18	NM_001039474	42671140	42735439	+	MACS_peak_10675,promoter
chr3	NM_001039478	106487904	106539494	+	MACS_peak_14587,genebody
chr1	NM_001039482	163018508	163061610	-	MACS_peak_1135,promoter
chr1	NM_001039483	169238800	169264109	+	MACS_peak_1226,genebody
chr1	NM_001039484	174271340	174304216	+	MACS_peak_1289,promoter
chr18	NM_001039485	63169866	63546837	-	MACS_peak_10861,genebody
chr3	NM_001039488	106524599	106539494	+	MACS_peak_14588,promoter
chr1	NM_001039493	64835694	65003398	-	MACS_peak_434,genebody
chr7	NM_001039507	26164545	26175125	-	MACS_peak_19497,genebody
chr1	NM_001039509	74331607	74400266	+	MACS_peak_500,genebody
chr8	NM_001039514	87595655	87599060	+	MACS_peak_21453,genebody
chr12	NM_001039515	40759877	40764574	-	MACS_peak_4832,genebody
chr9	NM_001039519	69860356	69870654	+	MACS_peak_22671,promoter
chr9	NM_001039520	21229351	21311590	+	MACS_peak_22093,promoter
chr16	NM_001039521	13780791	13814934	+	MACS_peak_8496,promoter
chr9	NM_001039522	75289330	75314239	+	MACS_peak_22741,promoter
chr16	NM_001039530	35832963	35871468	-	MACS_peak_8808,genebody
chr7	NM_001039532	4986047	4990048	-	MACS_peak_19329,promoter
chr16	NM_001039533	13834022	13903228	-	MACS_peak_8498,promoter
chr7	NM_001039534	138514659	138531352	+	MACS_peak_20592,genebody
chr11	NM_001039536	62271961	62327402	+	MACS_peak_3467,genebody
chr11	NM_001039537	4167097	4172517	+	MACS_peak_2911,promoter
chr3	NM_001039543	67178018	67203922	+	MACS_peak_14135,promoter
chr9	NM_001039546	80012840	80159536	+	MACS_peak_22797,promoter
chr1	NM_001039551	36568720	36585082	+	MACS_peak_155,promoter
chr4	NM_001039556	11486066	11542955	+	MACS_peak_15144,promoter
chr2	NM_001039557	157034285	157105285	-	MACS_peak_13423,genebody
chr8	NM_001039562	47082261	47085204	-	MACS_peak_21083,promoter
chr8	NM_001039578	4166566	4193701	+	MACS_peak_20774,promoter
chr17	NM_001039581	24488990	24547146	+	MACS_peak_9480,promoter
chr10	NM_001039652	3308331	3557940	-	MACS_peak_1560,genebody
chr19	NM_001039657	3388868	3407785	+	MACS_peak_11107,genebody
chr11	NM_001039684	87666726	87677181	+	MACS_peak_3899,genebody
chr18	NM_001039692	6024447	6136096	-	MACS_peak_10343,promoter
chr1	NM_001039710	55109613	55129546	+	MACS_peak_322,promoter
chr5	NM_001039723	123526283	123567454	+	MACS_peak_17565,promoter
chr9	NM_001039824	20871963	20877958	-	MACS_peak_22078,promoter
chr2	NM_001039939	153171874	153229743	+	MACS_peak_13342,promoter
chr7	NM_001039951	13063653	13068063	+	MACS_peak_19360,promoter
chr19	NM_001039959	9063773	9151409	+	MACS_peak_11271,genebody
chr11	NM_001040026	66866171	66880942	+	MACS_peak_3518,promoter
chr14	NM_001040072	56472951	56493573	+	MACS_peak_6984,genebody
chr6	NM_001040106	86799510	86953221	+	MACS_peak_18652,promoter
chr7	NM_001040111	108496582	108561100	+	MACS_peak_20244,promoter
chr7	NM_001040112	108526635	108561100	+	MACS_peak_20245,promoter
chr2	NM_001040130	25475585	25477522	-	MACS_peak_12012,genebody
chr7	NM_001040137	127802867	127813764	-	MACS_peak_20422,promoter
chr15	NM_001040395	9001008	9040244	+	MACS_peak_7503,promoter
chr3	NM_001040396	58380579	58397466	+	MACS_peak_14077,promoter
chr3	NM_001040399	40754552	40781715	+	MACS_peak_13937,genebody
chr11	NM_001040403	77851442	77873934	+	MACS_peak_3731,promoter
chr9	NM_001040426	59814737	60358842	-	MACS_peak_22508,genebody
chr12	NM_001040682	106001323	106103286	-	MACS_peak_5336,genebody
chr16	NM_001040683	17651313	17723023	-	MACS_peak_8560,promoter
chr7	NM_001040684	134944122	134947316	+	MACS_peak_20537,genebody
chr11	NM_001040686	58120570	58128115	+	MACS_peak_3395,promoter
chr3	NM_001040690	138588869	138738163	-	MACS_peak_14904,promoter
chr5	NM_001040691	114580443	114589330	+	MACS_peak_17391,genebody
chr7	NM_001040695	54178585	54213888	-	MACS_peak_19800,genebody
chr8	NM_001040699	41635512	41720146	-	MACS_peak_21043,genebody
chr4	NM_001042407	154441138	154446515	+	MACS_peak_16512,promoter
chr18	NM_001042418	12899863	12913651	+	MACS_peak_10406,promoter
chr5	NM_001042421	124199734	124271602	+	MACS_peak_17579,genebody
chr6	NM_001042451	60681566	60778990	-	MACS_peak_18458,promoter
chr8	NM_001042484	24351797	24367552	-	MACS_peak_20886,promoter
chr1	NM_001042485	136242673	136258576	-	MACS_peak_903,promoter
chr2	NM_001042488	156546720	156590099	+	MACS_peak_13411,promoter
chr5	NM_001042491	123237469	123271348	-	MACS_peak_17553,promoter
chr16	NM_001042499	37539979	37572471	+	MACS_peak_8820,promoter
chr9	NM_001042503	114420390	114473487	-	MACS_peak_23148,genebody
chr6	NM_001042534	72499442	72512974	+	MACS_peak_18526,promoter
chr11	NM_001042541	88692105	88725900	-	MACS_peak_3921,genebody
chr10	NM_001042556	39943051	39966785	-	MACS_peak_1865,promoter
chr8	NM_001042557	4238739	4247897	+	MACS_peak_20777,promoter
chr10	NM_001042558	90452055	90545488	-	MACS_peak_2444,genebody
chr10	NM_001042580	128345974	128349874	+	MACS_peak_2879,genebody
chr10	NM_001042593	21015784	21088695	+	MACS_peak_1718,promoter
chr9	NM_001042607	102737249	102810637	+	MACS_peak_22971,promoter
chr15	NM_001042613	3220766	3230508	+	MACS_peak_7452,genebody
chr14	NM_001042617	13205076	13655593	-	MACS_peak_6626,genebody
chr5	NM_001042620	52544562	52581758	-	MACS_peak_16925,promoter
chr1	NM_001042634	58468831	58480932	-	MACS_peak_357,promoter
chr2	NM_001042652	119444033	119475896	+	MACS_peak_12967,genebody
chr2	NM_001042653	119435267	119444241	-	MACS_peak_12967,promoter
chr1	NM_001042659	64777131	64784324	-	MACS_peak_433,promoter
chr13	NM_001042673	63406016	63533053	-	MACS_peak_6114,genebody
chr8	NM_001042674	34893115	35040313	-	MACS_peak_20987,genebody
chr9	NM_001042707	21172446	21209805	+	MACS_peak_22091,promoter
chr13	NM_001042714	97186088	97241115	-	MACS_peak_6340,genebody
chr4	NM_001042743	115979366	116136788	-	MACS_peak_15919,promoter
chr9	NM_001042752	58722486	58884248	-	MACS_peak_22490,promoter
chr9	NM_001042779	107500445	107511572	-	MACS_peak_23039,genebody
chr2	NM_001043322	113167892	113556924	+	MACS_peak_12879,promoter
chr12	NM_001043335	109661025	109777774	+	MACS_peak_5368,promoter
chr12	NM_001043336	109648864	109777774	+	MACS_peak_5368,genebody
chr19	NM_001043354	19005098	19185686	-	MACS_peak_11353,genebody
chr13	NM_001044371	101387118	101421014	-	MACS_peak_6408,genebody
chr12	NM_001044380	109544479	109566510	+	MACS_peak_5363,promoter
chr11	NM_001044383	102165873	102178601	-	MACS_peak_4207,genebody
chr9	NM_001044389	65142101	65178465	+	MACS_peak_22600,promoter
chr11	NM_001044697	50712213	50729663	-	MACS_peak_3288,promoter
chr5	NM_001044703	138558132	138575487	+	MACS_peak_17788,genebody
chr15	NM_001044718	75447114	75455725	+	MACS_peak_7888,promoter
chr6	NM_001044720	142536381	142650794	-	MACS_peak_19196,genebody
chr8	NM_001044744	87410285	87417820	-	MACS_peak_21444,genebody
chr5	NM_001044747	139044879	139060971	-	MACS_peak_17799,promoter
chr1	NM_001044751	195047834	195068554	-	MACS_peak_1534,genebody
chr5	NM_001045482	143933867	143942422	-	MACS_peak_17853,promoter
chr7	NM_001045483	146027500	146037950	-	MACS_peak_20643,genebody
chr8	NM_001045484	72676676	72691387	+	MACS_peak_21246,genebody
chr7	NM_001045486	24866962	24892234	+	MACS_peak_19461,genebody
chr7	NM_001045489	86278653	86293946	-	MACS_peak_20002,genebody
chr1	NM_001045513	60540028	60623609	-	MACS_peak_388,promoter
chr4	NM_001045514	63028161	63064479	-	MACS_peak_15572,genebody
chr16	NM_001045515	90936345	91011340	-	MACS_peak_9153,promoter
chr11	NM_001045520	45665465	45724127	+	MACS_peak_3231,promoter
chr9	NM_001045524	8076632	8134294	-	MACS_peak_22016,genebody
chr11	NM_001045525	69207113	69208848	-	MACS_peak_3569,promoter
chr11	NM_001045527	87430665	87473044	+	MACS_peak_3894,genebody
chr4	NM_001045528	61961375	62021582	-	MACS_peak_15552,genebody
chr16	NM_001045529	93832365	93876318	+	MACS_peak_9220,promoter
chr1	NM_001045533	72473685	72583138	-	MACS_peak_479,genebody
chr11	NM_001045536	72609727	72740622	+	MACS_peak_3641,promoter
chr8	NM_001045553	72134552	72149074	-	MACS_peak_21228,genebody
chr7	NM_001045555	52769075	52777973	+	MACS_peak_19764,genebody
chr17	NM_001045559	33130083	33142402	+	MACS_peak_9679,promoter
chr3	NM_001045807	107129027	107136207	-	MACS_peak_14592,promoter
chr17	NM_001045863	34987335	34993317	+	MACS_peak_9726,genebody
chr11	NM_001045959	70376382	70427984	+	MACS_peak_3613,promoter
chr7	NM_001046637	27972024	27980779	-	MACS_peak_19509,promoter
chr13	NM_001047159	3881808	3892824	-	MACS_peak_5477,promoter
chr14	NM_001047433	32893747	32898851	-	MACS_peak_6805,genebody
chr8	NM_001047435	108225548	108227394	+	MACS_peak_21638,promoter
chr8	NM_001047436	108225053	108227394	+	MACS_peak_21638,genebody
chr2	NM_001047604	66022385	66094674	-	MACS_peak_12461,promoter
chr4	NM_001048005	41452041	41464366	-	MACS_peak_15315,genebody
chr13	NM_001048008	59594764	59658680	-	MACS_peak_6068,promoter
chr11	NM_001048057	114529856	114533645	+	MACS_peak_4387,genebody
chr11	NM_001048058	114530094	114533645	+	MACS_peak_4387,promoter
chr13	NM_001048060	58259009	58266054	+	MACS_peak_6049,genebody
chr11	NM_001048061	51413601	51420383	-	MACS_peak_3297,promoter
chr8	NM_001048143	116159485	116169079	+	MACS_peak_21771,promoter
chr9	NM_001048146	117949616	117969602	+	MACS_peak_23181,promoter
chr2	NM_001048148	181100127	181115498	+	MACS_peak_13709,promoter
chr7	NM_001048167	106415956	106468862	+	MACS_peak_20206,genebody
chr4	NM_001048168	120430039	120504180	-	MACS_peak_15993,genebody
chr14	NM_001048175	69224083	69273899	-	MACS_peak_7130,genebody
chr2	NM_001048176	79172647	79269145	-	MACS_peak_12631,genebody
chr4	NM_001048189	110070395	111330115	+	MACS_peak_15891,genebody
chr13	NM_001048204	67295441	67310234	+	MACS_peak_6146,genebody
chr18	NM_001048207	32687973	32719688	-	MACS_peak_10523,genebody
chr2	NM_001048227	164311639	164318823	+	MACS_peak_13493,genebody
chr2	NM_001048229	164313610	164318823	+	MACS_peak_13493,promoter
chr2	NM_001076554	29821079	29886970	+	MACS_peak_12092,promoter
chr3	NM_001076676	152009441	152056578	+	MACS_peak_15039,promoter
chr11	NM_001076681	78640096	78657401	+	MACS_peak_3757,promoter
chr13	NM_001076791	67572448	67585189	-	MACS_peak_6155,promoter
chr10	NM_001077184	79167102	79174724	+	MACS_peak_2254,genebody
chrX	NM_001077202	48740388	49034779	-	MACS_peak_23449,genebody
chr1	NM_001077237	152208440	152240185	-	MACS_peak_1022,genebody
chr7	NM_001077264	52155742	52184860	-	MACS_peak_19735,promoter
chr5	NM_001077265	100384954	100407957	-	MACS_peak_17203,promoter
chr5	NM_001077398	44863371	45190946	-	MACS_peak_16888,genebody
chr1	NM_001077403	62749890	62865266	+	MACS_peak_405,genebody
chr3	NM_001077411	89006849	89012601	+	MACS_peak_14321,promoter
chr13	NM_001077495	102450717	102538172	-	MACS_peak_6419,genebody
chr15	NM_001077499	100701113	100876360	+	MACS_peak_8333,promoter
chr2	NM_001077514	102498839	102630941	+	MACS_peak_12795,promoter
chr11	NM_001077529	93811130	93817002	-	MACS_peak_3953,promoter
chr7	NM_001077591	52198609	52213405	+	MACS_peak_19736,genebody
chr9	NM_001077631	64808638	64834781	+	MACS_peak_22591,promoter
chr2	NM_001077632	147003281	147012138	-	MACS_peak_13272,genebody
chr10	NM_001077638	75669966	75700610	-	MACS_peak_2189,promoter
chr11	NM_001077661	5613419	5662379	-	MACS_peak_2941,genebody
chr2	NM_001077684	69596113	69627543	-	MACS_peak_12486,genebody
chr3	NM_001077687	86028611	86550632	+	MACS_peak_14256,promoter
chr6	NM_001077694	83958583	84161036	+	MACS_peak_18599,genebody
chr11	NM_001077696	102057060	102091486	-	MACS_peak_4202,promoter
chr10	NM_001077707	10869227	10935071	+	MACS_peak_1616,promoter
chr6	NM_001077713	6906017	6989220	+	MACS_peak_18009,promoter
chr11	NM_001078167	87861172	87867259	+	MACS_peak_3902,promoter
chr19	NM_001078649	4125959	4132307	+	MACS_peak_11130,genebody
chrX	NM_001079513	35542969	35550223	+	MACS_peak_23409,promoter
chr10	NM_001079686	5151833	5326342	+	MACS_peak_1570,genebody
chr2	NM_001079690	124978335	125055737	+	MACS_peak_13038,genebody
chr12	NM_001079694	82046490	82051494	+	MACS_peak_5138,promoter
chr16	NM_001079814	5013994	5050003	-	MACS_peak_8433,genebody
chr6	NM_001079822	72576373	72738950	-	MACS_peak_18530,genebody
chr3	NM_001079830	103083215	103162691	+	MACS_peak_14547,promoter
chr14	NM_001079844	117324536	118378751	+	MACS_peak_7395,genebody
chr13	NM_001079849	120217406	120249127	+	MACS_peak_6598,genebody
chr11	NM_001079869	96184439	96209244	+	MACS_peak_4021,genebody
chr6	NM_001079901	48543881	48549081	+	MACS_peak_18335,promoter
chr8	NM_001079908	26629243	26686186	+	MACS_peak_20927,genebody
chr17	NM_001079929	25299405	25308858	+	MACS_peak_9508,genebody
chr17	NM_001080127	24551619	24562842	+	MACS_peak_9481,promoter
chr10	NM_001080129	90610315	90634327	-	MACS_peak_2448,promoter
chr15	NM_001080158	82064205	82074766	-	MACS_peak_8064,promoter
chr4	NM_001080384	44025514	44045718	+	MACS_peak_15357,promoter
chr4	NM_001080387	135412006	135421733	+	MACS_peak_16252,promoter
chr19	NM_001080388	7349885	7416334	-	MACS_peak_11238,genebody
chr2	NM_001080548	6243802	6364866	+	MACS_peak_11853,promoter
chrX	NM_001080549	108688812	108810688	-	MACS_peak_23652,genebody
chr6	NM_001080552	135187347	135197902	-	MACS_peak_19130,genebody
chr6	NM_001080557	125165598	125172324	+	MACS_peak_19030,promoter
chr19	NM_001080706	37000568	37088547	+	MACS_peak_11508,promoter
chr2	NM_001080707	73188948	73224455	-	MACS_peak_12557,promoter
chr2	NM_001080709	35231081	35252695	-	MACS_peak_12243,promoter
chr6	NM_001080742	72318042	72330462	-	MACS_peak_18511,genebody
chr5	NM_001080743	35003027	35043737	+	MACS_peak_16807,genebody
chr5	NM_001080746	134713703	134790616	-	MACS_peak_17684,promoter
chr2	NM_001080754	91570294	91759006	+	MACS_peak_12727,promoter
chr3	NM_001080755	152058973	152125790	+	MACS_peak_15040,promoter
chr17	NM_001080769	27993451	28036985	+	MACS_peak_9583,genebody
chr17	NM_001080773	24210646	24278556	-	MACS_peak_9471,genebody
chr6	NM_001080780	118101765	118147762	-	MACS_peak_18925,genebody
chr8	NM_001080793	26927341	26958142	-	MACS_peak_20935,genebody
chr5	NM_001080797	92481171	92511943	-	MACS_peak_17156,promoter
chr5	NM_001080808	116099294	116181568	-	MACS_peak_17442,genebody
chr1	NM_001080809	67169639	67277022	+	MACS_peak_444,genebody
chr9	NM_001080814	15714636	16182675	-	MACS_peak_22047,genebody
chr3	NM_001080818	115975470	116126950	-	MACS_peak_14671,genebody
chr11	NM_001080924	5176331	5344850	-	MACS_peak_2931,genebody
chr4	NM_001080926	107474863	107549445	+	MACS_peak_15851,genebody
chr5	NM_001080928	53947017	54048684	+	MACS_peak_16942,genebody
chr8	NM_001080930	112250350	112261639	-	MACS_peak_21724,promoter
chr11	NM_001080931	86079216	86171027	-	MACS_peak_3868,promoter
chr11	NM_001080932	121121300	121171210	+	MACS_peak_4571,promoter
chr11	NM_001080935	97702093	97704357	+	MACS_peak_4074,genebody
chr13	NM_001080941	67490264	67500703	-	MACS_peak_6152,promoter
chr2	NM_001080944	126146708	126317289	-	MACS_peak_13056,genebody
chr15	NM_001080948	99800504	99846789	+	MACS_peak_8316,genebody
chr14	NM_001080949	51385089	51405193	-	MACS_peak_6897,genebody
chr11	NM_001080964	96814651	96839002	-	MACS_peak_4041,genebody
chr2	NM_001080968	32143772	32163441	+	MACS_peak_12163,genebody
chr11	NM_001080969	45761655	45768996	-	MACS_peak_3233,promoter
chr5	NM_001080974	8056541	8069245	+	MACS_peak_16586,promoter
chr5	NM_001080977	20398841	20457640	-	MACS_peak_16637,promoter
chr6	NM_001080979	128177160	128250831	-	MACS_peak_19075,genebody
chr15	NM_001080981	98475937	98493320	-	MACS_peak_8271,promoter
chr2	NM_001081005	166888433	166891362	+	MACS_peak_13551,promoter
chr2	NM_001081006	20211539	20732162	+	MACS_peak_11950,genebody
chr7	NM_001081007	30906966	30920051	+	MACS_peak_19592,genebody
chrX	NM_001081008	98728073	98797128	+	MACS_peak_23602,promoter
chr1	NM_001081011	133181827	133423938	-	MACS_peak_834,genebody
chr4	NM_001081012	83171448	83510574	+	MACS_peak_15642,genebody
chr4	NM_001081014	86394458	86476071	+	MACS_peak_15665,promoter
chr12	NM_001081017	104187068	104422207	+	MACS_peak_5327,genebody
chr7	NM_001081021	28744818	28764176	-	MACS_peak_19540,promoter
chr7	NM_001081022	132851389	133018311	+	MACS_peak_20461,genebody
chr14	NM_001081024	60020847	60059714	-	MACS_peak_7021,genebody
chr16	NM_001081025	38297839	38341946	-	MACS_peak_8833,genebody
chr1	NM_001081027	142142833	142506838	+	MACS_peak_995,promoter
chr7	NM_001081028	30105396	30290479	-	MACS_peak_19579,genebody
chr5	NM_001081029	9100736	9118983	+	MACS_peak_16594,promoter
chr15	NM_001081030	89118666	89145742	-	MACS_peak_8160,promoter
chr2	NM_001081033	75829188	76176710	-	MACS_peak_12605,genebody
chr17	NM_001081034	88390198	88464625	-	MACS_peak_10274,promoter
chr10	NM_001081035	109120494	109437275	-	MACS_peak_2602,genebody
chr10	NM_001081037	121218046	121484371	-	MACS_peak_2757,genebody
chr7	NM_001081038	137917582	137969413	+	MACS_peak_20586,genebody
chr14	NM_001081039	121941260	122097639	-	MACS_peak_7431,genebody
chr10	NM_001081040	127800152	127807093	-	MACS_peak_2850,genebody
chr19	NM_001081041	6067841	6077187	-	MACS_peak_11202,promoter
chr9	NM_001081043	110287592	110310714	-	MACS_peak_23109,promoter
chr2	NM_001081044	152737087	152748801	+	MACS_peak_13334,genebody
chr11	NM_001081045	104194542	104303605	-	MACS_peak_4260,promoter
chr4	NM_001081047	133783956	133794314	-	MACS_peak_16206,genebody
chr9	NM_001081049	44611437	44689357	-	MACS_peak_22318,promoter
chr1	NM_001081050	61685397	62688858	+	MACS_peak_400,promoter
chr3	NM_001081053	96449506	96468442	+	MACS_peak_14456,genebody
chr10	NM_001081054	43593995	43621542	-	MACS_peak_1913,promoter
chr10	NM_001081055	77649470	77707387	-	MACS_peak_2229,promoter
chr10	NM_001081056	121024435	121063372	-	MACS_peak_2753,promoter
chr12	NM_001081057	112127473	112210604	+	MACS_peak_5405,promoter
chr13	NM_001081058	17807795	17896931	-	MACS_peak_5558,promoter
chr13	NM_001081059	43633774	43655560	-	MACS_peak_5833,promoter
chr13	NM_001081061	100787948	100874025	-	MACS_peak_6402,promoter
chr15	NM_001081064	12286808	12522311	-	MACS_peak_7534,genebody
chr15	NM_001081065	75799614	75806295	+	MACS_peak_7904,promoter
chr15	NM_001081066	73342989	73402672	+	MACS_peak_7871,promoter
chr16	NM_001081068	87376895	87432851	-	MACS_peak_9113,genebody
chr17	NM_001081070	26332943	26336032	-	MACS_peak_9543,promoter
chr17	NM_001081071	73457324	73592706	+	MACS_peak_10096,promoter
chr18	NM_001081072	58715893	58772523	+	MACS_peak_10810,promoter
chr18	NM_001081073	67777050	67800990	-	MACS_peak_10926,promoter
chr19	NM_001081074	31943250	32023896	+	MACS_peak_11458,genebody
chr19	NM_001081075	38262968	38298622	-	MACS_peak_11524,promoter
chr19	NM_001081076	55272587	55315726	-	MACS_peak_11727,genebody
chr19	NM_001081077	44183126	44210366	-	MACS_peak_11600,promoter
chr1	NM_001081079	23373262	23390014	-	MACS_peak_95,promoter
chr1	NM_001081081	52220293	52290076	-	MACS_peak_291,promoter
chr2	NM_001081083	19120744	19231861	+	MACS_peak_11940,genebody
chr2	NM_001081084	13197964	13413503	-	MACS_peak_11901,genebody
chr2	NM_001081085	25227840	25233733	+	MACS_peak_12001,promoter
chr2	NM_001081086	69561144	69592116	+	MACS_peak_12485,promoter
chr2	NM_001081088	69262391	69424124	-	MACS_peak_12480,genebody
chr2	NM_001081090	139945616	139996294	-	MACS_peak_13218,genebody
chr2	NM_001081091	125388823	125450849	-	MACS_peak_13045,promoter
chr2	NM_001081092	179646850	179711351	-	MACS_peak_13688,promoter
chr3	NM_001081093	84299985	84386547	-	MACS_peak_14236,promoter
chr3	NM_001081094	145239171	145268209	+	MACS_peak_14951,promoter
chr4	NM_001081095	39397325	39398811	+	MACS_peak_15280,promoter
chr4	NM_001081096	86090601	86204207	-	MACS_peak_15659,genebody
chr4	NM_001081098	128450328	128483356	-	MACS_peak_16076,genebody
chr4	NM_001081099	134066913	134079837	+	MACS_peak_16214,promoter
chr4	NM_001081100	154460685	154519616	+	MACS_peak_16513,genebody
chr5	NM_001081101	33721344	33762403	+	MACS_peak_16784,promoter
chr5	NM_001081103	54389761	54512296	+	MACS_peak_16948,promoter
chr5	NM_001081107	101191166	101227619	-	MACS_peak_17218,promoter
chr5	NM_001081108	138696709	138700623	+	MACS_peak_17794,promoter
chr6	NM_001081111	97101943	97129118	-	MACS_peak_18773,promoter
chr6	NM_001081112	118452581	118512274	-	MACS_peak_18931,genebody
chr6	NM_001081113	148719205	148779989	-	MACS_peak_19274,promoter
chr7	NM_001081114	31076771	31093386	+	MACS_peak_19603,genebody
chr7	NM_001081117	142881470	142908062	-	MACS_peak_20635,promoter
chr7	NM_001081118	148414686	148448650	+	MACS_peak_20692,promoter
chr8	NM_001081119	9977716	9992154	+	MACS_peak_20797,promoter
chr9	NM_001081122	102488907	102528454	-	MACS_peak_22964,genebody
chr1	NM_001081125	120730637	120950196	-	MACS_peak_764,genebody
chr1	NM_001081126	167225896	167251982	+	MACS_peak_1202,genebody
chr10	NM_001081127	60659859	60736186	-	MACS_peak_2017,genebody
chr13	NM_001081128	12278806	12350380	-	MACS_peak_5519,genebody
chr14	NM_001081130	33135204	33161006	+	MACS_peak_6809,genebody
chr2	NM_001081131	5819105	5863838	-	MACS_peak_11845,genebody
chr2	NM_001081132	5872514	5977749	+	MACS_peak_11846,promoter
chr2	NM_001081133	142444080	142727200	-	MACS_peak_13227,promoter
chr3	NM_001081139	96474053	96494957	+	MACS_peak_14457,genebody
chr4	NM_001081141	46676769	47004586	-	MACS_peak_15406,genebody
chr4	NM_001081142	120370077	120419781	-	MACS_peak_15992,genebody
chr5	NM_001081144	39059722	39076065	-	MACS_peak_16854,genebody
chr6	NM_001081145	59158863	59162027	+	MACS_peak_18455,genebody
chr6	NM_001081146	92320885	92656178	-	MACS_peak_18728,genebody
chr6	NM_001081147	112423677	112439802	-	MACS_peak_18847,promoter
chr8	NM_001081150	37279117	37312570	-	MACS_peak_21022,promoter
chr8	NM_001081151	119682034	119729086	+	MACS_peak_21797,promoter
chr9	NM_001081152	53345151	53383732	+	MACS_peak_22405,promoter
chr9	NM_001081153	73327230	73781374	-	MACS_peak_22722,genebody
chr16	NM_001081154	14109258	14159367	-	MACS_peak_8501,promoter
chr4	NM_001081156	133047014	133054465	-	MACS_peak_16186,genebody
chr11	NM_001081158	74462996	74484349	+	MACS_peak_3660,promoter
chr2	NM_001081161	3035659	3145081	+	MACS_peak_11814,genebody
chr2	NM_001081162	130509843	130523255	-	MACS_peak_13122,promoter
chr15	NM_001081166	84615805	84686559	-	MACS_peak_8111,promoter
chr11	NM_001081168	57615138	57624117	+	MACS_peak_3378,promoter
chr12	NM_001081170	114252718	114312612	+	MACS_peak_5447,promoter
chr4	NM_001081172	45197777	45298808	+	MACS_peak_15372,genebody
chrX	NM_001081173	143906236	143988624	-	MACS_peak_23732,promoter
chr4	NM_001081174	140769870	140776029	+	MACS_peak_16348,promoter
chr1	NM_001081175	182260606	182353790	+	MACS_peak_1381,promoter
chr13	NM_001081176	81812835	81850012	-	MACS_peak_6247,genebody
chr14	NM_001081177	65271367	65425133	+	MACS_peak_7085,promoter
chr17	NM_001081179	79152245	79234721	-	MACS_peak_10129,promoter
chr1	NM_001081181	57463391	57472802	+	MACS_peak_333,promoter
chr3	NM_001081182	89743402	89767430	-	MACS_peak_14350,promoter
chr4	NM_001081183	11413104	11478290	+	MACS_peak_15142,promoter
chr4	NM_001081184	87740533	88056915	+	MACS_peak_15676,promoter
chr9	NM_001081188	123022348	123045247	+	MACS_peak_23256,genebody
chrX	NM_001081189	101678120	101701601	+	MACS_peak_23631,promoter
chr10	NM_001081193	120360466	120416386	-	MACS_peak_2731,promoter
chr11	NM_001081194	100601691	100621092	-	MACS_peak_4139,promoter
chr12	NM_001081195	72116953	72200338	+	MACS_peak_5013,genebody
chr19	NM_001081196	8893890	8908632	+	MACS_peak_11257,genebody
chr1	NM_001081198	40862445	40912112	+	MACS_peak_228,genebody
chr4	NM_001081201	11192225	11249278	-	MACS_peak_15140,promoter
chr5	NM_001081203	124818710	124875923	-	MACS_peak_17597,promoter
chr6	NM_001081206	36796021	37249976	-	MACS_peak_18223,genebody
chr1	NM_001081210	79772592	79778020	+	MACS_peak_567,promoter
chr19	NM_001081213	29684372	29722910	-	MACS_peak_11438,genebody
chr19	NM_001081214	46131028	46147399	+	MACS_peak_11645,promoter
chr8	NM_001081215	64406885	64516492	+	MACS_peak_21183,promoter
chr9	NM_001081216	82759765	82869096	-	MACS_peak_22805,promoter
chr16	NM_001081217	3847222	3858880	+	MACS_peak_8402,genebody
chr10	NM_001081218	82161751	82204137	+	MACS_peak_2352,promoter
chr14	NM_001081221	33326706	33394175	+	MACS_peak_6810,promoter
chr18	NM_001081222	10566509	10610350	-	MACS_peak_10377,genebody
chr18	NM_001081224	51277551	51464295	+	MACS_peak_10741,genebody
chr1	NM_001081226	140748555	140753431	-	MACS_peak_986,promoter
chr1	NM_001081227	182362503	182413635	-	MACS_peak_1385,genebody
chr3	NM_001081229	58219610	58270709	+	MACS_peak_14074,promoter
chr3	NM_001081230	82161993	82199190	+	MACS_peak_14213,promoter
chr5	NM_001081231	22252010	22781415	+	MACS_peak_16654,genebody
chr5	NM_001081232	36943137	37087208	-	MACS_peak_16833,genebody
chr5	NM_001081234	108741943	108777798	+	MACS_peak_17302,genebody
chr5	NM_001081235	111847185	111886045	+	MACS_peak_17344,promoter
chr5	NM_001081236	118695235	118713123	+	MACS_peak_17470,promoter
chr6	NM_001081237	147039596	147061300	+	MACS_peak_19264,promoter
chr7	NM_001081238	129250778	129276460	-	MACS_peak_20439,genebody
chr8	NM_001081240	80073295	80105237	+	MACS_peak_21349,promoter
chr8	NM_001081241	108129128	108146118	+	MACS_peak_21637,promoter
chr9	NM_001081242	67064891	67407510	-	MACS_peak_22647,genebody
chr9	NM_001081243	79663368	79825689	-	MACS_peak_22793,genebody
chr14	NM_001081247	25267915	25306268	-	MACS_peak_6723,genebody
chr14	NM_001081251	31832323	31934778	+	MACS_peak_6785,genebody
chr14	NM_001081252	119384206	119498656	-	MACS_peak_7409,genebody
chr15	NM_001081253	36079814	36094639	-	MACS_peak_7643,genebody
chr16	NM_001081255	32914185	33016115	+	MACS_peak_8769,promoter
chr19	NM_001081257	42863084	43462845	-	MACS_peak_11578,genebody
chr1	NM_001081258	138364534	138428088	+	MACS_peak_954,promoter
chr3	NM_001081262	58420221	58441129	-	MACS_peak_14079,genebody
chr3	NM_001081263	153636399	153934684	+	MACS_peak_15055,genebody
chr4	NM_001081264	99382320	99430151	+	MACS_peak_15765,genebody
chr5	NM_001081265	139626176	139662459	+	MACS_peak_17805,promoter
chr6	NM_001081266	83051509	83059115	+	MACS_peak_18576,promoter
chr7	NM_001081267	104728405	104841292	+	MACS_peak_20177,genebody
chr9	NM_001081270	45238375	45561796	+	MACS_peak_22330,genebody
chr4	NM_001081274	148524093	148540816	-	MACS_peak_16425,promoter
chr1	NM_001081276	120285634	120506039	+	MACS_peak_760,genebody
chr3	NM_001081277	152125778	152331104	-	MACS_peak_15042,genebody
chr14	NM_001081278	101841576	102008408	-	MACS_peak_7330,genebody
chr16	NM_001081280	3946932	3976632	-	MACS_peak_8406,genebody
chr9	NM_001081282	85580966	85642941	-	MACS_peak_22828,promoter
chr4	NM_001081284	96390577	96451851	-	MACS_peak_15732,genebody
chr18	NM_001081287	7347959	7626861	-	MACS_peak_10351,genebody
chr15	NM_001081288	54846683	54903707	-	MACS_peak_7750,promoter
chr1	NM_001081290	164601915	164670687	-	MACS_peak_1167,promoter
chr7	NM_001081292	28441395	28459617	-	MACS_peak_19529,promoter
chr15	NM_001081299	22966217	23404173	+	MACS_peak_7557,promoter
chr18	NM_001081300	84181018	84255954	-	MACS_peak_11087,genebody
chr15	NM_001081302	27660403	27955603	-	MACS_peak_7585,genebody
chr1	NM_001081304	172634587	172797902	-	MACS_peak_1256,genebody
chr1	NM_001081307	136662519	136852517	-	MACS_peak_914,genebody
chr9	NM_001081309	105545324	105589985	+	MACS_peak_23000,promoter
chr1	NM_001081316	113755278	113761495	-	MACS_peak_756,genebody
chr19	NM_001081319	29596771	29680411	+	MACS_peak_11437,promoter
chr3	NM_001081320	107998688	108003752	-	MACS_peak_14613,promoter
chr5	NM_001081321	66006498	66089095	-	MACS_peak_16993,promoter
chr9	NM_001081322	75079820	75153257	+	MACS_peak_22735,genebody
chr5	NM_001081323	124700967	124778460	-	MACS_peak_17592,genebody
chr8	NM_001081324	88160486	88214908	-	MACS_peak_21461,genebody
chr3	NM_001081326	116442916	116511084	-	MACS_peak_14680,promoter
chr7	NM_001081329	130622153	130643963	-	MACS_peak_20456,promoter
chr11	NM_001081330	69234310	69362610	-	MACS_peak_3570,genebody
chr7	NM_001081331	141457944	141568511	-	MACS_peak_20623,genebody
chr8	NM_001081332	107872157	107893781	+	MACS_peak_21626,genebody
chr17	NM_001081335	46637553	46683337	-	MACS_peak_9874,genebody
chr14	NM_001081336	78969415	79124896	-	MACS_peak_7267,promoter
chr2	NM_001081338	162769200	162800258	+	MACS_peak_13468,genebody
chr9	NM_001081340	110435100	110521137	+	MACS_peak_23112,promoter
chr9	NM_001081341	55397689	55785922	-	MACS_peak_22435,promoter
chr5	NM_001081342	129602624	129710474	+	MACS_peak_17639,genebody
chr4	NM_001081343	35138530	35173129	-	MACS_peak_15274,promoter
chr10	NM_001081344	9475344	9620838	-	MACS_peak_1612,promoter
chr7	NM_001081345	80571537	80686632	-	MACS_peak_19970,genebody
chr10	NM_001081346	67442345	67506612	+	MACS_peak_2098,promoter
chr13	NM_001081348	14318704	14615493	-	MACS_peak_5538,genebody
chr2	NM_001081349	84679564	84703743	+	MACS_peak_12690,genebody
chr13	NM_001081350	49748718	49774384	+	MACS_peak_5929,promoter
chr6	NM_001081351	21935909	22205606	+	MACS_peak_18074,promoter
chr13	NM_001081352	76236181	76325431	+	MACS_peak_6227,promoter
chr13	NM_001081353	77274796	77333166	+	MACS_peak_6231,genebody
chrX	NM_001081354	68303430	68407892	+	MACS_peak_23482,genebody
chr4	NM_001081355	142697293	142802612	-	MACS_peak_16378,promoter
chrX	NM_001081356	69062117	69070045	+	MACS_peak_23487,promoter
chr17	NM_001081357	80979851	81127433	-	MACS_peak_10164,promoter
chr15	NM_001081359	37897082	38008608	-	MACS_peak_7679,promoter
chr1	NM_001081360	138164699	138242681	-	MACS_peak_949,promoter
chr5	NM_001081362	145529660	145620642	+	MACS_peak_17875,promoter
chr1	NM_001081363	191464492	191511965	-	MACS_peak_1489,promoter
chr18	NM_001081365	36508277	36553024	+	MACS_peak_10587,promoter
chr16	NM_001081366	21423190	21644753	+	MACS_peak_8624,promoter
chr15	NM_001081367	78259057	78269733	+	MACS_peak_7971,genebody
chr16	NM_001081368	22813287	22857642	-	MACS_peak_8649,genebody
chr7	NM_001081370	151470289	151608580	+	MACS_peak_20744,promoter
chr18	NM_001081371	49992650	50125127	+	MACS_peak_10730,promoter
chr9	NM_001081373	45575028	45636721	-	MACS_peak_22331,genebody
chr7	NM_001081374	135076151	135090239	-	MACS_peak_20544,genebody
chr4	NM_001081376	151712759	151764303	+	MACS_peak_16488,genebody
chr14	NM_001081377	93412919	94287951	-	MACS_peak_7303,genebody
chr12	NM_001081378	25659796	25744562	+	MACS_peak_4723,genebody
chr8	NM_001081379	125407721	125566184	-	MACS_peak_21889,genebody
chr9	NM_001081381	110207695	110224606	+	MACS_peak_23105,genebody
chr6	NM_001081382	47974186	47998113	-	MACS_peak_18328,promoter
chr5	NM_001081383	24777611	25004601	-	MACS_peak_16695,genebody
chr8	NM_001081390	63993819	64381487	-	MACS_peak_21175,genebody
chr4	NM_001081392	32744093	32862192	+	MACS_peak_15248,promoter
chr5	NM_001081394	130695613	130719635	+	MACS_peak_17666,genebody
chr9	NM_001081395	14346410	14419444	-	MACS_peak_22030,promoter
chr15	NM_001081396	57743753	57801623	+	MACS_peak_7780,promoter
chr8	NM_001081397	10153922	10633950	+	MACS_peak_20799,promoter
chr16	NM_001081400	8830192	8859017	+	MACS_peak_8455,promoter
chr15	NM_001081402	7823054	8049209	-	MACS_peak_7486,promoter
chr12	NM_001081406	70269800	70279997	+	MACS_peak_4964,promoter
chr5	NM_001081407	32541456	32666729	+	MACS_peak_16766,genebody
chr4	NM_001081408	141302589	141315178	+	MACS_peak_16367,genebody
chr15	NM_001081409	66409133	66476817	+	MACS_peak_7849,promoter
chr3	NM_001081411	41430626	41546436	-	MACS_peak_13950,promoter
chr10	NM_001081412	74523640	74647668	+	MACS_peak_2161,promoter
chr4	NM_001081413	43071855	43277745	+	MACS_peak_15336,genebody
chr7	NM_001081414	94732677	95283573	+	MACS_peak_20104,genebody
chr8	NM_001081415	86521570	86524285	+	MACS_peak_21411,promoter
chr4	NM_001081417	8618067	8793956	+	MACS_peak_15116,promoter
chr10	NM_001081419	75725793	75808036	-	MACS_peak_2190,promoter
chr4	NM_001081420	56815200	56822477	+	MACS_peak_15493,genebody
chr5	NM_001081422	42178777	42235554	-	MACS_peak_16862,promoter
chr12	NM_001081423	87165899	87394710	+	MACS_peak_5224,promoter
chr13	NM_001081426	9275770	9668172	+	MACS_peak_5511,promoter
chr9	NM_001081429	37083419	37155977	-	MACS_peak_22219,promoter
chr14	NM_001081430	49791901	49810706	+	MACS_peak_6894,promoter
chr10	NM_001081432	106954415	107157083	-	MACS_peak_2592,genebody
chr1	NM_001081433	54702183	54983231	-	MACS_peak_314,genebody
chr11	NM_001081434	96912133	96930218	+	MACS_peak_4050,genebody
chr11	NM_001081435	97715620	97745468	-	MACS_peak_4075,genebody
chr1	NM_001081436	63094374	63160841	-	MACS_peak_407,promoter
chr7	NM_001081446	125999288	126116166	+	MACS_peak_20410,genebody
chr12	NM_001081453	71112421	71203841	-	MACS_peak_4989,genebody
chr12	NM_001081457	111723948	111821271	+	MACS_peak_5393,promoter
chr7	NM_001081459	133610512	133618644	-	MACS_peak_20472,promoter
chr5	NM_001081462	134833530	134932586	-	MACS_peak_17685,genebody
chr5	NM_001081465	134833530	134932132	-	MACS_peak_17686,promoter
chr4	NM_001081475	116273656	116300102	-	MACS_peak_15924,promoter
chrX	NM_001081477	105937546	106029694	-	MACS_peak_23649,promoter
chrX	NM_001081499	136219534	136288757	+	MACS_peak_23707,promoter
chr2	NM_001081548	69735302	69862070	+	MACS_peak_12491,promoter
chr16	NM_001081549	92392197	92466391	-	MACS_peak_9190,genebody
chr4	NM_001081557	150433631	151235877	-	MACS_peak_16473,genebody
chr5	NM_001081567	103336966	103640353	-	MACS_peak_17231,genebody
chr16	NM_001081633	17900801	17911441	-	MACS_peak_8566,genebody
chr17	NM_001081635	47641999	47736637	+	MACS_peak_9903,promoter
chr4	NM_001081651	131858108	131859271	-	MACS_peak_16149,promoter
chr11	NM_001081652	6497825	6506057	-	MACS_peak_2967,genebody
chr9	NM_001081654	106561076	106588279	-	MACS_peak_23021,genebody
chr7	NM_001081655	17460665	17472650	+	MACS_peak_19405,promoter
chr1	NM_001081658	63669424	63733501	-	MACS_peak_417,genebody
chrX	NM_001081668	136542211	136597107	-	MACS_peak_23710,genebody
chr6	NM_001081678	28189930	28211601	-	MACS_peak_18101,promoter
chr7	NM_001081679	109048321	109054873	-	MACS_peak_20256,genebody
chr16	NM_001081682	18498860	18566772	+	MACS_peak_8583,promoter
chr16	NM_001081684	98168598	98183786	-	MACS_peak_9271,promoter
chr5	NM_001081750	125343074	125369000	+	MACS_peak_17609,genebody
chr1	NM_001081756	127810212	128727209	-	MACS_peak_801,genebody
chrX	NM_001081956	34148177	34185409	-	MACS_peak_23395,genebody
chr9	NM_001081960	113721703	113828815	+	MACS_peak_23141,promoter
chr18	NM_001081963	4634926	4682867	+	MACS_peak_10315,genebody
chr2	NM_001081971	118524838	118529699	-	MACS_peak_12939,genebody
chr2	NM_001081975	121287401	121299759	-	MACS_peak_13006,promoter
chr12	NM_001081977	26991662	27100121	-	MACS_peak_4732,genebody
chr8	NM_001081981	87231497	87298268	-	MACS_peak_21435,genebody
chr8	NM_001081982	87231497	87324239	-	MACS_peak_21437,promoter
chr16	NM_001081984	38362258	38378300	+	MACS_peak_8837,genebody
chrX	NM_001082412	133515654	133572841	-	MACS_peak_23698,genebody
chr3	NM_001082414	85888355	85934443	+	MACS_peak_14254,genebody
chr2	NM_001082476	25100332	25110934	-	MACS_peak_11993,promoter
chr12	NM_001082483	3962553	4038915	-	MACS_peak_4596,genebody
chr3	NM_001082484	94304601	94386624	-	MACS_peak_14383,promoter
chr9	NM_001082485	20299512	20325863	-	MACS_peak_22058,genebody
chr9	NM_001082532	21961289	21962798	+	MACS_peak_22119,promoter
chr15	NM_001082536	80842710	81021187	-	MACS_peak_8035,genebody
chr7	NM_001082552	109706435	109713983	-	MACS_peak_20268,genebody
chr18	NM_001082553	70138784	70301244	-	MACS_peak_10956,genebody
chr7	NM_001082960	135206153	135262005	+	MACS_peak_20547,genebody
chr7	NM_001082961	67127387	67242494	-	MACS_peak_19856,genebody
chr2	NM_001082974	164656229	164659096	-	MACS_peak_13504,promoter
chr14	NM_001082975	56516121	56519069	-	MACS_peak_6986,promoter
chr12	NM_001082976	102886811	102956712	-	MACS_peak_5312,promoter
chrX	NM_001083110	96661072	96666074	-	MACS_peak_23585,promoter
chr8	NM_001083118	109599418	109620445	-	MACS_peak_21683,promoter
chr4	NM_001083119	131324371	131394193	-	MACS_peak_16136,genebody
chr3	NM_001083312	142193301	142213047	+	MACS_peak_14921,genebody
chr6	NM_001083315	17699215	17893022	+	MACS_peak_18058,genebody
chr18	NM_001083317	36838868	36843516	+	MACS_peak_10597,genebody
chr3	NM_001083318	87329499	87344078	+	MACS_peak_14267,promoter
chr9	NM_001083319	113840051	113886319	+	MACS_peak_23142,promoter
chr2	NM_001083328	179805297	179820607	+	MACS_peak_13690,promoter
chr11	NM_001083331	70756583	70783464	-	MACS_peak_3623,promoter
chr18	NM_001083334	32536870	32595394	+	MACS_peak_10521,promoter
chr12	NM_001083341	25516463	25645164	+	MACS_peak_4720,promoter
chr11	NM_001083587	8331654	8564538	-	MACS_peak_2980,genebody
chr2	NM_001083618	152788220	152834218	+	MACS_peak_13335,genebody
chr18	NM_001083628	10325176	10562939	+	MACS_peak_10374,genebody
chr3	NM_001083807	88887900	88897285	-	MACS_peak_14315,genebody
chr2	NM_001083810	101554441	101637864	-	MACS_peak_12778,genebody
chr17	NM_001083880	15080188	15082944	+	MACS_peak_9386,promoter
chr4	NM_001083887	106323673	106327885	+	MACS_peak_15824,promoter
chr17	NM_001083891	31657059	31668270	+	MACS_peak_9644,promoter
chr16	NM_001083894	21953890	21995615	-	MACS_peak_8632,genebody
chrX	NM_001083895	130442964	130466989	+	MACS_peak_23667,genebody
chr13	NM_001083901	65166337	65214290	-	MACS_peak_6134,promoter
chr8	NM_001083906	79426406	79767538	+	MACS_peak_21344,promoter
chr2	NM_001083921	152142069	152158161	-	MACS_peak_13313,promoter
chr6	NM_001083922	83069037	83071455	-	MACS_peak_18579,genebody
chr17	NM_001083934	71368896	71476196	+	MACS_peak_10078,genebody
chr9	NM_001083935	110624588	110646190	-	MACS_peak_23115,genebody
chrX	NM_001083937	7461369	7471153	+	MACS_peak_23325,promoter
chr17	NM_001083945	7109064	7152705	-	MACS_peak_9317,promoter
chr5	NM_001083958	145992583	145999191	+	MACS_peak_17885,promoter
chr17	NM_001085355	4995073	5347656	+	MACS_peak_9291,promoter
chr18	NM_001085373	44584713	44971836	-	MACS_peak_10685,genebody
chr1	NM_001085376	160641861	160887569	-	MACS_peak_1111,genebody
chr2	NM_001085378	155436947	155460043	+	MACS_peak_13384,genebody
chr7	NM_001085385	38968235	38982584	+	MACS_peak_19686,genebody
chr19	NM_001085390	53603807	53615812	+	MACS_peak_11713,promoter
chr2	NM_001085407	26238319	26244836	-	MACS_peak_12024,promoter
chr1	NM_001085409	122122992	122167659	-	MACS_peak_780,genebody
chr15	NM_001085421	33613629	33617638	-	MACS_peak_7622,genebody
chr11	NM_001085440	60591026	60601789	+	MACS_peak_3439,promoter
chr2	NM_001085453	84440937	84490667	-	MACS_peak_12677,promoter
chr14	NM_001085472	55260997	55272538	-	MACS_peak_6949,genebody
chr14	NM_001085473	55260997	55305768	-	MACS_peak_6950,genebody
chr4	NM_001085492	149656024	149996075	+	MACS_peak_16453,promoter
chr4	NM_001085493	10978194	11003351	-	MACS_peak_15137,promoter
chr2	NM_001085495	166631080	166723551	+	MACS_peak_13547,genebody
chr11	NM_001085498	119775123	119780866	+	MACS_peak_4525,promoter
chr11	NM_001085500	97547265	97549939	+	MACS_peak_4068,genebody
chr4	NM_001085505	148017425	148045681	+	MACS_peak_16413,genebody
chr2	NM_001085507	33261627	33286844	-	MACS_peak_12206,promoter
chr4	NM_001085508	43681842	43705539	+	MACS_peak_15351,genebody
chr2	NM_001085514	28907416	28910586	-	MACS_peak_12073,promoter
chr4	NM_001085515	41442633	41450108	-	MACS_peak_15314,genebody
chr4	NM_001085549	114079328	114287703	+	MACS_peak_15895,genebody
chr17	NM_001085555	28203691	28217584	-	MACS_peak_9586,genebody
chr3	NM_001093752	157673456	157699603	-	MACS_peak_15070,genebody
chr3	NM_001093754	106285348	106303972	+	MACS_peak_14585,promoter
chr8	NM_001093757	96561097	96591822	+	MACS_peak_21537,genebody
chr13	NM_001093759	104932232	104968546	-	MACS_peak_6454,genebody
chr7	NM_001093764	3289038	3299350	+	MACS_peak_19288,genebody
chr12	NM_001093775	30213248	30608074	+	MACS_peak_4750,genebody
chr17	NM_001097623	47277890	47496407	+	MACS_peak_9895,genebody
chr1	NM_001097644	64737918	64772216	+	MACS_peak_432,promoter
chrX	NM_001098222	132420389	132425620	+	MACS_peak_23690,genebody
chr5	NM_001098225	8072351	8368081	-	MACS_peak_16587,genebody
chr4	NM_001098227	6292826	6323269	+	MACS_peak_15100,promoter
chr4	NM_001098231	11885331	11892860	-	MACS_peak_15152,promoter
chr8	NM_001098233	34496796	34527941	+	MACS_peak_20978,promoter
chr16	NM_001098404	38248434	38294910	-	MACS_peak_8832,genebody
chr2	NM_001098425	72774489	72817338	-	MACS_peak_12545,promoter
chr5	NM_001098476	89088261	89104605	-	MACS_peak_17133,genebody
chr1	NM_001098528	15302532	15704295	+	MACS_peak_57,genebody
chr2	NM_001098799	163051189	163148838	+	MACS_peak_13472,genebody
chr1	NM_001099276	134942588	135005265	+	MACS_peak_866,genebody
chr11	NM_001099288	64815540	64976463	-	MACS_peak_3503,genebody
chr2	NM_001099297	122141407	122173708	+	MACS_peak_13020,genebody
chr2	NM_001099298	65508501	65605504	+	MACS_peak_12453,promoter
chr4	NM_001099303	108040381	108055954	-	MACS_peak_15866,genebody
chrX	NM_001099307	76727906	76762624	-	MACS_peak_23532,promoter
chr4	NM_001099319	126803289	126806888	+	MACS_peak_16064,promoter
chr4	NM_001099323	58956499	58971227	+	MACS_peak_15528,promoter
chr3	NM_001099332	100797451	100826099	-	MACS_peak_14507,genebody
chr3	NM_001099624	78866450	78949797	-	MACS_peak_14179,promoter
chr12	NM_001099628	4924158	5054216	+	MACS_peak_4613,promoter
chr17	NM_001099632	37079995	37084931	+	MACS_peak_9786,genebody
chr19	NM_001099634	37973525	38118067	-	MACS_peak_11521,genebody
chr1	NM_001099637	178663783	178737255	-	MACS_peak_1322,genebody
chr3	NM_001099674	14606288	14611256	-	MACS_peak_13775,promoter
chr4	NM_001099675	45118081	45120985	-	MACS_peak_15371,promoter
chr16	NM_001099738	91614501	91619244	-	MACS_peak_9170,genebody
chr3	NM_001099785	41546539	41562861	+	MACS_peak_13950,genebody
chr12	NM_001099792	112916315	112922113	+	MACS_peak_5421,promoter
chr17	NM_001100187	32758263	32773129	+	MACS_peak_9671,genebody
chr11	NM_001100394	30326005	30371829	-	MACS_peak_3123,genebody
chr18	NM_001100449	14941753	15058868	+	MACS_peak_10431,promoter
chr9	NM_001100451	100978450	101007129	+	MACS_peak_22955,promoter
chr17	NM_001100452	46935064	46968362	-	MACS_peak_9887,promoter
chr12	NM_001100460	113917050	113920958	+	MACS_peak_5433,promoter
chr2	NM_001100591	37225590	37278423	-	MACS_peak_12261,promoter
chr10	NM_001100606	80065624	80070399	+	MACS_peak_2290,promoter
chr13	NM_001101430	34254845	34270041	+	MACS_peak_5724,promoter
chr14	NM_001101433	26531125	26588342	-	MACS_peak_6737,genebody
chr6	NM_001101443	29119229	29129584	-	MACS_peak_18106,genebody
chr17	NM_001101445	32643406	32665839	+	MACS_peak_9669,promoter
chr3	NM_001101478	36050001	36069263	+	MACS_peak_13879,promoter
chr3	NM_001101479	46246118	46251863	-	MACS_peak_13953,promoter
chr9	NM_001101483	100452606	100471504	-	MACS_peak_22948,genebody
chr6	NM_001101486	29231140	29240676	+	MACS_peak_18113,genebody
chr7	NM_001101488	133021932	133225925	-	MACS_peak_20464,genebody
chr4	NM_001101506	155108912	155114673	+	MACS_peak_16533,promoter
chr8	NM_001101519	13705888	13743066	+	MACS_peak_20833,genebody
chr7	NM_001101535	17579936	17581994	+	MACS_peak_19411,promoter
chr7	NM_001101598	4828654	4847318	+	MACS_peak_19323,genebody
chr4	NM_001101603	120261349	120282277	+	MACS_peak_15991,genebody
chr9	NM_001102404	21931170	21936309	-	MACS_peak_22118,genebody
chr3	NM_001102407	96433850	96437714	+	MACS_peak_14454,promoter
chr5	NM_001102414	38740511	38871545	-	MACS_peak_16849,promoter
chr1	NM_001102430	10127587	10222751	-	MACS_peak_29,promoter
chr2	NM_001102436	22923720	22970032	+	MACS_peak_11973,promoter
chr9	NM_001102455	30957141	31019400	-	MACS_peak_22170,promoter
chr15	NM_001102458	38417184	38449021	-	MACS_peak_7690,promoter
chr19	NM_001102471	46836098	46953070	+	MACS_peak_11664,genebody
chr12	NM_001102565	88769027	88784789	-	MACS_peak_5246,promoter
chr9	NM_001102607	105591746	105730415	-	MACS_peak_23001,genebody
chr11	NM_001102611	75161934	75219207	+	MACS_peak_3673,genebody
chr7	NM_001102613	25396346	25414316	+	MACS_peak_19481,promoter
chr5	NM_001103156	5664830	5694077	-	MACS_peak_16579,genebody
chr15	NM_001103165	102301062	102330490	+	MACS_peak_8378,promoter
chr9	NM_001103168	20866836	20871537	-	MACS_peak_22077,genebody
chr19	NM_001103177	57107753	57271982	-	MACS_peak_11751,genebody
chr19	NM_001103178	57107753	57193499	-	MACS_peak_11754,promoter
chr16	NM_001103179	96223154	96304035	-	MACS_peak_9255,promoter
chr17	NM_001103181	6106829	6240637	+	MACS_peak_9307,promoter
chr1	NM_001103182	182571464	182620818	+	MACS_peak_1387,genebody
chr11	NM_001104530	46250448	46256223	+	MACS_peak_3243,promoter
chr9	NM_001104617	51856045	51883282	+	MACS_peak_22395,promoter
chr13	NM_001104646	14722511	14730469	+	MACS_peak_5540,promoter
chrX	NM_001105196	7339786	7352328	+	MACS_peak_23321,promoter
chr19	NM_001105201	37760169	37767797	+	MACS_peak_11517,genebody
chr10	NM_001105557	81687601	81704020	-	MACS_peak_2347,promoter
chr1	NM_001105667	95689152	95698511	-	MACS_peak_717,promoter
chr15	NM_001109040	90763706	90880379	-	MACS_peak_8174,genebody
chrX	NM_001109043	70232677	70276882	+	MACS_peak_23489,genebody
chr11	NM_001109626	98064618	98114854	+	MACS_peak_4089,promoter
chr4	NM_001109661	32504409	32673083	+	MACS_peak_15245,genebody
chr6	NM_001109688	142959439	143048627	-	MACS_peak_19198,promoter
chr10	NM_001109747	29915814	29920346	-	MACS_peak_1799,promoter
chr7	NM_001109748	20286661	20300778	-	MACS_peak_19452,promoter
chr6	NM_001109749	105627738	106649299	+	MACS_peak_18818,genebody
chr16	NM_001109750	17840450	17891821	-	MACS_peak_8565,promoter
chr11	NM_001109752	69832106	69859033	+	MACS_peak_3598,promoter
chr7	NM_001109753	82259780	82453272	-	MACS_peak_19981,genebody
chrX	NM_001109757	103222614	103323499	+	MACS_peak_23640,promoter
chr6	NM_001109764	76831630	77929661	-	MACS_peak_18545,genebody
chr5	NM_001109902	118640744	118695034	-	MACS_peak_17469,genebody
chr2	NM_001109905	166773641	166821778	-	MACS_peak_13549,promoter
chr5	NM_001109909	137736931	137748902	-	MACS_peak_17768,promoter
chr17	NM_001109913	33783177	33822403	-	MACS_peak_9689,promoter
chr6	NM_001109914	134932018	134936854	+	MACS_peak_19123,genebody
chr11	NM_001109971	16401640	16408487	-	MACS_peak_3010,genebody
chr17	NM_001109973	47952280	47971640	-	MACS_peak_9917,genebody
chr1	NM_001109985	172247626	172519980	-	MACS_peak_1252,promoter
chr10	NM_001109991	76514923	76576450	-	MACS_peak_2206,genebody
chr5	NM_001109992	121580541	121641406	-	MACS_peak_17506,promoter
chr11	NM_001109995	102699785	102742289	-	MACS_peak_4228,promoter
chr18	NM_001110015	32996878	33026074	+	MACS_peak_10527,promoter
chr16	NM_001110017	48924340	48994225	-	MACS_peak_8922,genebody
chr8	NM_001110100	124474432	124553158	+	MACS_peak_21866,promoter
chr17	NM_001110101	35118798	35122838	+	MACS_peak_9732,promoter
chr4	NM_001110129	118978894	118993128	-	MACS_peak_15978,promoter
chr5	NM_001110140	122906332	122952234	-	MACS_peak_17539,promoter
chrX	NM_001110142	35884797	35929373	-	MACS_peak_23413,genebody
chr2	NM_001110145	69699618	69709903	+	MACS_peak_12489,promoter
chr11	NM_001110148	49057692	49076526	+	MACS_peak_3260,genebody
chr11	NM_001110150	49064053	49076526	+	MACS_peak_3260,promoter
chr6	NM_001110160	48504797	48520721	+	MACS_peak_18333,promoter
chr1	NM_001110192	89516886	89617083	+	MACS_peak_632,genebody
chr10	NM_001110195	29032971	29066467	+	MACS_peak_1797,promoter
chr10	NM_001110196	29063981	29082248	-	MACS_peak_1798,genebody
chr7	NM_001110201	30023341	30032551	+	MACS_peak_19574,promoter
chr7	NM_001110208	28376578	28424472	+	MACS_peak_19527,promoter
chr2	NM_001110209	74352893	74417005	-	MACS_peak_12578,promoter
chr11	NM_001110211	54792463	54846973	-	MACS_peak_3356,promoter
chr2	NM_001110214	3341402	3378389	+	MACS_peak_11819,genebody
chr10	NM_001110218	122115817	122382849	+	MACS_peak_2767,genebody
chr2	NM_001110228	6460743	6806042	-	MACS_peak_11857,genebody
chr2	NM_001110229	6460743	7002348	-	MACS_peak_11859,genebody
chr2	NM_001110231	6460743	7317825	-	MACS_peak_11861,genebody
chr12	NM_001110239	31578190	31596477	-	MACS_peak_4757,genebody
chr4	NM_001110240	86629029	86873867	-	MACS_peak_15671,genebody
chr11	NM_001110242	119960247	119961738	+	MACS_peak_4530,genebody
chr9	NM_001110251	44144430	44150464	-	MACS_peak_22302,promoter
chr7	NM_001110252	31883743	31900309	-	MACS_peak_19627,promoter
chr17	NM_001110254	22983663	23004101	-	MACS_peak_9448,genebody
chr9	NM_001110265	83728295	83763100	+	MACS_peak_22820,promoter
chr9	NM_001110271	106342381	106350009	-	MACS_peak_23018,genebody
chr16	NM_001110275	91729615	91871900	+	MACS_peak_9173,promoter
chr9	NM_001110305	21034173	21043776	-	MACS_peak_22088,genebody
chr9	NM_001110309	20272992	20297190	-	MACS_peak_22057,genebody
chrX	NM_001110310	98407299	98417902	-	MACS_peak_23594,promoter
chr5	NM_001110327	9118867	9161776	-	MACS_peak_16595,promoter
chr7	NM_001110330	4958657	4964844	-	MACS_peak_19327,promoter
chr2	NM_001110496	120181044	120229852	-	MACS_peak_12982,promoter
chr16	NM_001110498	91373027	91394288	+	MACS_peak_9160,promoter
chr11	NM_001110499	50107458	50139175	-	MACS_peak_3276,promoter
chr19	NM_001110504	5988544	6015825	-	MACS_peak_11198,genebody
chr6	NM_001110506	115760746	115788430	-	MACS_peak_18899,genebody
chr11	NM_001110778	102622752	102641576	+	MACS_peak_4226,genebody
chr8	NM_001110783	24085353	24260966	+	MACS_peak_20877,genebody
chr19	NM_001110791	6363689	6378038	+	MACS_peak_11213,promoter
chr14	NM_001110794	21274482	21299355	-	MACS_peak_6673,promoter
chr5	NM_001110796	14514917	14796006	+	MACS_peak_16613,promoter
chr3	NM_001110809	87847029	87859914	+	MACS_peak_14282,promoter
chr17	NM_001110824	48004081	48061581	-	MACS_peak_9918,genebody
chr9	NM_001110826	44412974	44448814	+	MACS_peak_22313,promoter
chr15	NM_001110827	76909419	77137483	-	MACS_peak_7953,genebody
chr1	NM_001110831	75305139	75314212	-	MACS_peak_531,genebody
chr5	NM_001110843	15440508	15880329	+	MACS_peak_16614,genebody
chr2	NM_001110849	101554441	101679137	-	MACS_peak_12779,genebody
chr18	NM_001110850	3266351	3337587	-	MACS_peak_10305,genebody
chr7	NM_001111016	56214442	56865458	+	MACS_peak_19819,promoter
chr17	NM_001111017	6040570	6079739	-	MACS_peak_9306,promoter
chr16	NM_001111021	92601710	92826311	-	MACS_peak_9197,genebody
chr16	NM_001111025	32084501	32099813	-	MACS_peak_8752,promoter
chr4	NM_001111026	13670448	13820790	+	MACS_peak_15167,genebody
chr2	NM_001111029	127401270	127410413	-	MACS_peak_13078,promoter
chr3	NM_001111053	55046447	55275239	+	MACS_peak_14029,genebody
chr1	NM_001111059	196765014	196787486	+	MACS_peak_1546,genebody
chr16	NM_001111062	18406974	18426809	-	MACS_peak_8581,genebody
chr10	NM_001111065	17775745	17844961	+	MACS_peak_1677,promoter
chr8	NM_001111066	73051641	73059227	+	MACS_peak_21263,promoter
chr7	NM_001111073	31817741	31826837	-	MACS_peak_19625,promoter
chr2	NM_001111075	131012683	131024247	+	MACS_peak_13131,promoter
chr4	NM_001111096	3605267	3718759	+	MACS_peak_15081,promoter
chr19	NM_001111100	34566805	34601964	-	MACS_peak_11486,genebody
chr13	NM_001111107	23444972	23461071	-	MACS_peak_5622,promoter
chr13	NM_001111110	24419288	24569154	+	MACS_peak_5645,genebody
chr7	NM_001111111	108438129	108450602	-	MACS_peak_20242,genebody
chr12	NM_001111118	11462884	11469734	+	MACS_peak_4661,genebody
chr8	NM_001111141	127421785	127427713	+	MACS_peak_21933,genebody
chr17	NM_001111142	46391113	46394265	+	MACS_peak_9868,promoter
chr10	NM_001111267	30365387	30375673	-	MACS_peak_1803,promoter
chr10	NM_001111268	48819268	49508560	-	MACS_peak_1935,genebody
chr1	NM_001111272	16218890	16509383	-	MACS_peak_61,promoter
chr4	NM_001111277	116692012	116759457	+	MACS_peak_15936,promoter
chr15	NM_001111288	89202067	89204249	-	MACS_peak_8161,promoter
chr2	NM_001111289	103603101	103637235	-	MACS_peak_12807,promoter
chr8	NM_001111304	85689250	85796839	+	MACS_peak_21393,genebody
chr1	NM_001111312	92895303	93025521	+	MACS_peak_677,promoter
chr1	NM_001111314	89373403	89470445	-	MACS_peak_630,genebody
chr1	NM_001111320	65205189	65233053	-	MACS_peak_438,genebody
chr13	NM_001111324	41405284	41582689	-	MACS_peak_5801,genebody
chr2	NM_001111331	127282233	127308235	-	MACS_peak_13076,promoter
chr19	NM_001112697	8738494	8758092	+	MACS_peak_11246,promoter
chr3	NM_001112698	102273850	102324936	+	MACS_peak_14528,genebody
chr11	NM_001112699	118025479	118109906	-	MACS_peak_4493,promoter
chr7	NM_001112701	53062006	53069686	-	MACS_peak_19783,promoter
chr2	NM_001112703	31544075	31659747	+	MACS_peak_12152,promoter
chr7	NM_001112715	148153974	148155726	+	MACS_peak_20676,promoter
chr4	NM_001112722	140070399	140221820	-	MACS_peak_16327,genebody
chr8	NM_001112729	32260787	32275175	+	MACS_peak_20966,promoter
chr7	NM_001112731	28474358	28491501	+	MACS_peak_19531,promoter
chr2	NM_001112738	9977658	10002137	-	MACS_peak_11875,promoter
chr6	NM_001112796	149357407	149507379	+	MACS_peak_19284,genebody
chr11	NM_001112813	94269704	94335512	-	MACS_peak_3975,genebody
chr2	NM_001113179	127625935	127657595	-	MACS_peak_13083,promoter
chr9	NM_001113180	4417892	4796234	-	MACS_peak_21999,genebody
chr3	NM_001113188	33919000	33968266	+	MACS_peak_13868,promoter
chr6	NM_001113198	97757051	97971352	+	MACS_peak_18782,promoter
chr10	NM_001113199	127472401	127485693	+	MACS_peak_2835,promoter
chr16	NM_001113208	81200941	81624532	+	MACS_peak_9086,promoter
chr4	NM_001113209	81936076	82151212	-	MACS_peak_15624,genebody
chr10	NM_001113211	127114120	127138103	+	MACS_peak_2826,promoter
chr2	NM_001113213	29745239	29787266	+	MACS_peak_12090,promoter
chr3	NM_001113238	87239703	87304600	+	MACS_peak_14264,genebody
chr2	NM_001113246	73448716	73613403	-	MACS_peak_12567,genebody
chr8	NM_001113248	75247186	75263810	+	MACS_peak_21328,promoter
chr9	NM_001113283	74800859	74880275	+	MACS_peak_22730,genebody
chr11	NM_001113325	56825119	57143746	+	MACS_peak_3367,genebody
chr6	NM_001113327	42265310	42274639	-	MACS_peak_18291,promoter
chr2	NM_001113333	92251416	92274226	-	MACS_peak_12738,promoter
chr8	NM_001113345	72430967	72520278	-	MACS_peak_21239,promoter
chr8	NM_001113350	18932728	18950973	-	MACS_peak_20857,promoter
chr17	NM_001113352	5941279	6038555	+	MACS_peak_9302,genebody
chr10	NM_001113355	61917590	61949346	-	MACS_peak_2044,promoter
chr6	NM_001113356	124520447	124531062	+	MACS_peak_19006,promoter
chr14	NM_001113358	54855159	54873604	-	MACS_peak_6930,promoter
chr5	NM_001113362	36833252	36928875	-	MACS_peak_16829,genebody
chr7	NM_001113373	151361424	151608580	+	MACS_peak_20744,genebody
chr13	NM_001113374	115608444	115619628	+	MACS_peak_6573,promoter
chr8	NM_001113384	96334737	96484594	+	MACS_peak_21533,promoter
chr15	NM_001113386	7079571	7135343	+	MACS_peak_7483,promoter
chr10	NM_001113388	39677866	39706452	-	MACS_peak_1859,genebody
chr1	NM_001113392	167718811	167801284	+	MACS_peak_1216,genebody
chr2	NM_001113399	77248688	77541329	-	MACS_peak_12618,genebody
chr16	NM_001113401	36792969	36828345	-	MACS_peak_8813,genebody
chr12	NM_001113404	92639432	92760981	+	MACS_peak_5256,promoter
chr19	NM_001113408	46107090	46119701	-	MACS_peak_11643,genebody
chr4	NM_001113412	95224197	95593630	+	MACS_peak_15725,promoter
chr3	NM_001113413	57539987	57639155	+	MACS_peak_14064,promoter
chr3	NM_001113419	67696141	68430404	+	MACS_peak_14143,genebody
chr5	NM_001113423	73305555	73370067	+	MACS_peak_17049,promoter
chr6	NM_001113424	149106098	149137234	-	MACS_peak_19280,promoter
chr5	NM_001113460	73146961	73259687	-	MACS_peak_17043,genebody
chr10	NM_001113470	126415772	126437031	+	MACS_peak_2800,promoter
chr7	NM_001113471	86866049	86877662	-	MACS_peak_20013,genebody
chr3	NM_001113478	116562484	116606668	+	MACS_peak_14682,genebody
chr6	NM_001113481	82866368	82889744	-	MACS_peak_18568,promoter
chr11	NM_001113486	117060974	117223639	+	MACS_peak_4468,genebody
chr15	NM_001113515	97806032	97835155	-	MACS_peak_8260,genebody
chr8	NM_001113517	11728104	11827152	+	MACS_peak_20818,genebody
chr8	NM_001113518	11758329	11835217	+	MACS_peak_20818,promoter
chr3	NM_001113529	107543965	107563387	-	MACS_peak_14596,promoter
chr17	NM_001113532	13163885	13185125	-	MACS_peak_9370,promoter
chr15	NM_001113545	99608898	99705887	-	MACS_peak_8311,genebody
chr7	NM_001113549	28090159	28118667	-	MACS_peak_19515,genebody
chr13	NM_001113550	120251565	120274924	+	MACS_peak_6599,promoter
chr6	NM_001113553	113588460	113645020	+	MACS_peak_18877,genebody
chr15	NM_001113554	44206772	44259853	-	MACS_peak_7724,genebody
chr6	NM_001113559	143776944	144158088	-	MACS_peak_19203,genebody
chr17	NM_001113560	30729806	30749604	-	MACS_peak_9639,promoter
chr19	NM_001113562	43827512	43843128	+	MACS_peak_11592,promoter
chr11	NM_001113563	100642044	100711899	-	MACS_peak_4141,promoter
chr6	NM_001113564	67216972	67239296	+	MACS_peak_18481,promoter
chr2	NM_001113569	32643126	32702757	-	MACS_peak_12196,genebody
chr16	NM_001114085	14163367	14193016	+	MACS_peak_8502,promoter
chr10	NM_001114096	127896291	127927230	+	MACS_peak_2853,promoter
chr17	NM_001114098	66686321	66799090	-	MACS_peak_10042,genebody
chr9	NM_001114119	108419417	108462498	+	MACS_peak_23072,promoter
chr2	NM_001114125	35413977	35586514	+	MACS_peak_12248,promoter
chr17	NM_001114131	66132694	66191266	+	MACS_peak_10031,promoter
chr15	NM_001114140	82639054	82742564	-	MACS_peak_8070,genebody
chr19	NM_001114174	24047239	24105509	-	MACS_peak_11381,genebody
chrX	NM_001114179	133515654	133527571	-	MACS_peak_23698,promoter
chr8	NM_001114311	48265401	48374756	-	MACS_peak_21110,genebody
chr19	NM_001114312	59047847	59150559	-	MACS_peak_11786,genebody
chr9	NM_001114328	72833357	72861745	+	MACS_peak_22715,promoter
chr10	NM_001114332	39753340	39862060	-	MACS_peak_1862,genebody
chr11	NM_001114334	86312512	86358309	-	MACS_peak_3875,promoter
chr19	NM_001114339	34885383	34953945	-	MACS_peak_11490,genebody
chr9	NM_001114347	113650590	113828815	+	MACS_peak_23139,promoter
chr17	NM_001114361	83750270	83879699	+	MACS_peak_10184,promoter
chrX	NM_001114385	139720216	139828805	-	MACS_peak_23723,genebody
chr18	NM_001114386	65047409	65377480	+	MACS_peak_10875,promoter
chr4	NM_001114399	126539064	126645167	-	MACS_peak_16057,genebody
chr2	NM_001114541	130243419	130250377	-	MACS_peak_13114,genebody
chr5	NM_001114545	117864010	118217997	+	MACS_peak_17462,genebody
chr2	NM_001114637	119853218	119858340	+	MACS_peak_12976,genebody
chr5	NM_001114660	74600840	74927774	-	MACS_peak_17069,genebody
chr1	NM_001114663	55462789	55811129	+	MACS_peak_329,genebody
chrX	NM_001114664	148578810	148659779	+	MACS_peak_23750,genebody
chr3	NM_001114665	122241636	122322585	-	MACS_peak_14729,promoter
chr9	NM_001114977	95357312	95412415	-	MACS_peak_22890,promoter
chr11	NM_001115009	83777929	83854456	+	MACS_peak_3833,genebody
chr5	NM_001115010	100871057	100927592	-	MACS_peak_17209,genebody
chr7	NM_001115018	4691728	4699116	+	MACS_peak_19317,promoter
chr2	NM_001115076	25782357	25838802	-	MACS_peak_12014,promoter
chr7	NM_001115085	150255272	150256992	+	MACS_peak_20727,promoter
chr7	NM_001115087	59115948	59117637	-	MACS_peak_19835,promoter
chr9	NM_001115130	30838228	30883470	+	MACS_peak_22169,promoter
chr7	NM_001122640	130422662	130513429	-	MACS_peak_20451,genebody
chr5	NM_001122666	117541688	117566002	-	MACS_peak_17454,genebody
chr16	NM_001122667	13256573	13417622	+	MACS_peak_8489,promoter
chr1	NM_001122675	107886982	107930654	+	MACS_peak_741,promoter
chr5	NM_001122733	75971011	76052746	+	MACS_peak_17088,genebody
chr7	NM_001122739	108971145	108986338	-	MACS_peak_20253,promoter
chr5	NM_001122754	73087216	73144012	-	MACS_peak_17042,genebody
chr5	NM_001122756	72691263	72895779	-	MACS_peak_17040,genebody
chr5	NM_001122758	58109259	58523479	+	MACS_peak_16950,genebody
chr7	NM_001122765	29551770	29573684	+	MACS_peak_19560,promoter
chr5	NM_001122768	106128987	106244234	+	MACS_peak_17268,genebody
chr7	NM_001122780	82993223	83019016	+	MACS_peak_19992,promoter
chr8	NM_001122818	3515383	3544267	+	MACS_peak_20767,genebody
chr8	NM_001122822	34344844	34495999	-	MACS_peak_20978,genebody
chr8	NM_001122829	72855420	72877172	-	MACS_peak_21255,genebody
chr8	NM_001122830	72974126	73000842	-	MACS_peak_21259,promoter
chr8	NM_001122832	74901315	74945373	-	MACS_peak_21322,promoter
chr8	NM_001122850	129587955	129925959	+	MACS_peak_21971,promoter
chr9	NM_001122851	98886791	98902438	+	MACS_peak_22933,promoter
chr9	NM_001122873	57758792	57777775	+	MACS_peak_22475,promoter
chr4	NM_001122889	28740294	28874603	+	MACS_peak_15226,promoter
chr4	NM_001122896	137772541	137799085	+	MACS_peak_16302,promoter
chr13	NM_001122948	40811043	40825812	-	MACS_peak_5791,genebody
chr6	NM_001122950	52181195	52190853	-	MACS_peak_18395,genebody
chr4	NM_001122952	97248633	97785567	+	MACS_peak_15734,genebody
chr4	NM_001122958	115769559	115796294	-	MACS_peak_15911,genebody
chr10	NM_001122960	87663841	87708903	+	MACS_peak_2424,genebody
chr13	NM_001122963	112215887	112280249	-	MACS_peak_6522,promoter
chr4	NM_001122978	32702447	32740240	+	MACS_peak_15247,promoter
chr4	NM_001122982	21654849	21675109	+	MACS_peak_15202,promoter
chr13	NM_001122989	64293852	64349846	-	MACS_peak_6124,genebody
chr4	NM_001122992	131776939	131817464	-	MACS_peak_16146,promoter
chr17	NM_001122998	3326572	3519397	+	MACS_peak_9280,genebody
chr16	NM_001123037	23107551	23114205	+	MACS_peak_8653,promoter
chr2	NM_001123327	104594953	104656853	-	MACS_peak_12820,genebody
chr14	NM_001123371	51575815	51584424	+	MACS_peak_6904,genebody
chr13	NM_001123386	35833270	35965933	+	MACS_peak_5741,promoter
chr1	NM_001126046	36619540	36740028	-	MACS_peak_158,genebody
chr1	NM_001126047	36605486	36615226	-	MACS_peak_157,genebody
chr8	NM_001126314	35178083	35188239	+	MACS_peak_20995,genebody
chr2	NM_001126338	131776596	131781866	+	MACS_peak_13149,genebody
chr18	NM_001127177	67825154	67884275	-	MACS_peak_10927,genebody
chr4	NM_001127189	147128082	147183897	-	MACS_peak_16394,promoter
chr3	NM_001127191	10417816	10440124	-	MACS_peak_13767,promoter
chr16	NM_001127259	25683850	25892174	+	MACS_peak_8678,genebody
chr18	NM_001127338	56685389	56732593	-	MACS_peak_10785,genebody
chr13	NM_001127346	108842782	108948819	-	MACS_peak_6484,genebody
chr6	NM_001127348	51494521	51540669	+	MACS_peak_18381,promoter
chr6	NM_001127349	51473901	51540669	+	MACS_peak_18380,promoter
chr7	NM_001127351	148049561	148067768	-	MACS_peak_20671,promoter
chr10	NM_001127353	10055500	10192112	-	MACS_peak_1614,genebody
chr5	NM_001127355	31489930	31495512	-	MACS_peak_16742,genebody
chr7	NM_001127363	146575007	146765551	+	MACS_peak_20655,promoter
chr5	NM_001127382	66407795	66543163	-	MACS_peak_17001,genebody
chr16	NM_001127725	5147201	5184027	+	MACS_peak_8435,promoter
chr7	NM_001128080	150190950	150205390	+	MACS_peak_20723,genebody
chr10	NM_001128086	89336253	90435729	+	MACS_peak_2440,genebody
chr16	NM_001128094	30312509	30388616	-	MACS_peak_8710,promoter
chr2	NM_001128103	110498296	110790260	-	MACS_peak_12864,genebody
chr16	NM_001128132	44943790	44966403	+	MACS_peak_8899,genebody
chr14	NM_001128307	121941260	122138151	-	MACS_peak_7434,genebody
chr17	NM_001128597	35258440	35261760	+	MACS_peak_9736,genebody
chr9	NM_001128601	88583442	88614636	-	MACS_peak_22858,genebody
chr1	NM_001128605	182157134	182186431	-	MACS_peak_1378,genebody
chr4	NM_001128606	131479343	131604993	-	MACS_peak_16143,promoter
chr4	NM_001128607	131479340	131631228	-	MACS_peak_16142,genebody
chr1	NM_001128609	173259275	173272632	+	MACS_peak_1277,promoter
chrX	NM_001128625	54662330	54741944	+	MACS_peak_23467,genebody
chr2	NM_001129999	155782293	155824636	+	MACS_peak_13396,promoter
chr16	NM_001130008	11216333	11254418	-	MACS_peak_8482,promoter
chr15	NM_001130149	12754569	12865046	+	MACS_peak_7544,promoter
chr15	NM_001130165	41620579	41692593	+	MACS_peak_7712,promoter
chr15	NM_001130166	41279027	41692593	+	MACS_peak_7710,genebody
chr11	NM_001130169	80196780	80209750	+	MACS_peak_3792,promoter
chr11	NM_001130187	106124484	106134286	-	MACS_peak_4290,genebody
chr6	NM_001130188	4624349	4697204	-	MACS_peak_17983,genebody
chr11	NM_001130408	59024913	59041664	-	MACS_peak_3413,promoter
chr15	NM_001130409	73045986	73253621	-	MACS_peak_7869,promoter
chr12	NM_001130412	16542474	16596576	-	MACS_peak_4686,genebody
chrX	NM_001130416	7507247	7525015	-	MACS_peak_23327,promoter
chr7	NM_001130443	148375832	148379903	-	MACS_peak_20689,promoter
chr11	NM_001130450	96678727	96690816	-	MACS_peak_4032,promoter
chr11	NM_001130457	6515600	6526070	-	MACS_peak_2968,genebody
chr11	NM_001130459	3817080	3831964	-	MACS_peak_2903,promoter
chr5	NM_001130476	130555355	130611602	+	MACS_peak_17661,promoter
chr4	NM_001130477	134876398	134909129	-	MACS_peak_16241,promoter
chr7	NM_001130479	123647887	123684102	+	MACS_peak_20386,promoter
chr16	NM_001130485	33056538	33060274	+	MACS_peak_8771,promoter
chr11	NM_001130529	59299022	59320142	-	MACS_peak_3419,promoter
chr7	NM_001130693	105591931	105625988	+	MACS_peak_20192,genebody
chr8	NM_001130868	114517339	114535205	-	MACS_peak_21768,promoter
chr2	NM_001131021	158008268	158054958	-	MACS_peak_13440,genebody
chr2	NM_001134300	153233196	153355707	-	MACS_peak_13345,genebody
chr6	NM_001134383	90609591	90666523	-	MACS_peak_18707,promoter
chr6	NM_001134384	90609591	90760117	-	MACS_peak_18707,genebody
chr6	NM_001134391	122527809	122552462	-	MACS_peak_18988,genebody
chr9	NM_001134399	64233432	64557012	+	MACS_peak_22585,genebody
chr9	NM_001134427	103255431	103267309	-	MACS_peak_22984,promoter
chr16	NM_001134457	55840065	55895392	-	MACS_peak_8959,promoter
chr6	NM_001134459	92320885	92484855	-	MACS_peak_18730,promoter
chr14	NM_001134465	27399035	27451585	+	MACS_peak_6747,promoter
chr16	NM_001134480	45959373	46010526	-	MACS_peak_8913,genebody
chr18	NM_001134697	57628139	57637788	+	MACS_peak_10794,genebody
chr5	NM_001134717	124778097	124791853	+	MACS_peak_17592,promoter
chr1	NM_001134741	158185425	158233479	-	MACS_peak_1087,genebody
chr5	NM_001134767	124380697	124419904	+	MACS_peak_17585,promoter
chr4	NM_001134791	108733749	108790641	-	MACS_peak_15878,promoter
chr9	NM_001134902	50413344	50425569	-	MACS_peak_22373,promoter
chr12	NM_001135001	111685388	111809900	+	MACS_peak_5391,promoter
chr8	NM_001135100	113265728	113329803	-	MACS_peak_21736,genebody
chr16	NM_001135112	4684069	4707693	+	MACS_peak_8421,promoter
chr14	NM_001135151	70703273	70751231	-	MACS_peak_7165,genebody
chr5	NM_001135172	43906807	44007825	+	MACS_peak_16869,genebody
chr10	NM_001135567	82082595	82085973	-	MACS_peak_2349,promoter
chr13	NM_001135577	41345212	41371946	+	MACS_peak_5800,promoter
chr6	NM_001135611	34821770	34828065	-	MACS_peak_18205,promoter
chr2	NM_001135657	90269912	90319331	-	MACS_peak_12698,genebody
chrX	NM_001135727	156065339	156413849	+	MACS_peak_23771,genebody
chr7	NM_001136054	137535007	137663044	-	MACS_peak_20578,promoter
chr2	NM_001136055	93259272	93303103	-	MACS_peak_12752,genebody
chr5	NM_001136058	37633318	37683370	+	MACS_peak_16841,genebody
chr14	NM_001136061	104213841	104243390	-	MACS_peak_7352,genebody
chr19	NM_001136064	8911956	8923173	+	MACS_peak_11258,promoter
chr16	NM_001136066	4726360	4766249	+	MACS_peak_8423,promoter
chr1	NM_001136070	133049783	133070048	+	MACS_peak_830,promoter
chr7	NM_001136071	149646774	149680504	+	MACS_peak_20717,genebody
chr11	NM_001136076	53914425	53945169	+	MACS_peak_3341,promoter
chr15	NM_001136077	54670920	54751516	-	MACS_peak_7749,promoter
chr19	NM_001136078	4100116	4113965	+	MACS_peak_11128,genebody
chr11	NM_001136080	94824135	94834777	-	MACS_peak_3988,genebody
chr10	NM_001136082	127669118	127689997	+	MACS_peak_2843,promoter
chr18	NM_001136090	70668333	70689792	-	MACS_peak_10962,promoter
chr1	NM_001136104	158488917	158579750	+	MACS_peak_1092,promoter
chr7	NM_001136235	104599843	104608067	+	MACS_peak_20175,genebody
chr8	NM_001136259	77557584	77594020	+	MACS_peak_21338,promoter
chr5	NM_001136260	89316284	89668681	+	MACS_peak_17137,genebody
chr7	NM_001136270	16857361	16859041	-	MACS_peak_19392,promoter
chr7	NM_001136471	16859390	16872144	-	MACS_peak_19393,promoter
chr13	NM_001136496	62554375	62568172	-	MACS_peak_6095,promoter
chr2	NM_001139503	26203637	26207630	-	MACS_peak_12022,genebody
chr2	NM_001139509	56959636	56976414	-	MACS_peak_12374,promoter
chr2	NM_001139511	154616845	154692997	+	MACS_peak_13365,promoter
chr2	NM_001139516	157000731	157030270	-	MACS_peak_13422,promoter
chr2	NM_001139520	156923264	156960958	-	MACS_peak_13421,promoter
chr8	NM_001141922	106694412	106742997	+	MACS_peak_21604,genebody
chr2	NM_001141946	136699516	136717142	-	MACS_peak_13194,genebody
chr2	NM_001141948	51804018	51828728	-	MACS_peak_12346,genebody
chr7	NM_001141950	148514028	148523054	+	MACS_peak_20694,promoter
chr2	NM_001141965	145728976	145742161	+	MACS_peak_13264,promoter
chr2	NM_001141971	132065227	132073524	-	MACS_peak_13157,genebody
chr2	NM_001141975	152673699	152721057	+	MACS_peak_13333,promoter
chr2	NM_001141982	51779968	51790164	-	MACS_peak_12345,promoter
chr19	NM_001141983	42322067	42344838	+	MACS_peak_11570,genebody
chr8	NM_001142322	73796612	73884611	+	MACS_peak_21288,promoter
chr15	NM_001142357	88635672	88649748	-	MACS_peak_8144,genebody
chr2	NM_001142411	150043834	150070610	+	MACS_peak_13288,genebody
chrX	NM_001142570	110411864	110948700	+	MACS_peak_23656,promoter
chr17	NM_001142631	71901400	71928040	+	MACS_peak_10083,promoter
chr5	NM_001142642	110790770	110877522	-	MACS_peak_17327,promoter
chr1	NM_001142647	52687548	52708763	+	MACS_peak_295,genebody
chr9	NM_001142655	74885420	74908120	+	MACS_peak_22732,promoter
chr7	NM_001142681	148679034	148725756	-	MACS_peak_20704,promoter
chr10	NM_001142701	79479416	79494216	+	MACS_peak_2267,genebody
chr6	NM_001142724	88563744	88577439	-	MACS_peak_18684,genebody
chr12	NM_001142728	73542852	73611552	+	MACS_peak_5026,genebody
chr12	NM_001142729	73543235	73575197	+	MACS_peak_5026,promoter
chr17	NM_001142744	36034540	36047013	-	MACS_peak_9768,genebody
chr6	NM_001142781	55153376	55270216	+	MACS_peak_18431,genebody
chr19	NM_001142918	55816299	56008145	+	MACS_peak_11736,promoter
chr12	NM_001142937	103978039	103981871	-	MACS_peak_5324,genebody
chr12	NM_001142938	103991484	103996020	-	MACS_peak_5325,promoter
chr9	NM_001142943	88442857	88465924	+	MACS_peak_22856,promoter
chr1	NM_001142948	168323741	168339959	-	MACS_peak_1222,promoter
chr18	NM_001142950	64659300	64676211	-	MACS_peak_10872,promoter
chr3	NM_001142952	100275458	100293115	-	MACS_peak_14501,promoter
chr3	NM_001142953	79149297	79268050	+	MACS_peak_14183,genebody
chr10	NM_001142963	81274930	81289235	+	MACS_peak_2340,promoter
chr2	NM_001143683	106533615	106708517	+	MACS_peak_12834,genebody
chr17	NM_001143689	35516561	35521619	+	MACS_peak_9746,promoter
chr7	NM_001143755	146399173	146414911	+	MACS_peak_20650,promoter
chr10	NM_001143776	69903657	70021480	+	MACS_peak_2142,promoter
chr10	NM_001143777	69903415	70021480	+	MACS_peak_2142,genebody
chr7	NM_001143849	108599765	108661343	+	MACS_peak_20247,promoter
chr1	NM_001144855	136193359	136229505	-	MACS_peak_902,genebody
chr3	NM_001144988	54916029	54941254	+	MACS_peak_14027,genebody
chr2	NM_001145015	158338531	158376364	+	MACS_peak_13446,genebody
chr15	NM_001145096	65754004	65808366	-	MACS_peak_7845,genebody
chr2	NM_001145100	84499235	84508938	+	MACS_peak_12678,genebody
chr13	NM_001145162	69841709	69878775	-	MACS_peak_6177,promoter
chr17	NM_001145192	69788665	69838573	+	MACS_peak_10065,promoter
chr10	NM_001145198	83185609	83225507	+	MACS_peak_2371,genebody
chr2	NM_001145352	155826178	155833713	-	MACS_peak_13398,genebody
chr5	NM_001145433	53658344	53669779	+	MACS_peak_16938,genebody
chr16	NM_001145435	17544557	17561340	-	MACS_peak_8553,genebody
chr17	NM_001145452	80706746	80788029	+	MACS_peak_10157,genebody
chr11	NM_001145537	70429395	70430392	+	MACS_peak_3614,promoter
chr8	NM_001145552	72663611	72671159	+	MACS_peak_21245,promoter
chr4	NM_001145637	116885937	116924522	-	MACS_peak_15947,genebody
chr1	NM_001145660	39722145	39777834	-	MACS_peak_205,genebody
chr13	NM_001145676	77274796	77752940	+	MACS_peak_6232,genebody
chr13	NM_001145778	21478872	21494624	-	MACS_peak_5588,promoter
chr13	NM_001145779	107750664	107812194	-	MACS_peak_6466,promoter
chr8	NM_001145780	73890746	73893631	+	MACS_peak_21289,genebody
chr1	NM_001145781	157405249	157434924	+	MACS_peak_1080,promoter
chr1	NM_001145800	174412343	174429008	+	MACS_peak_1294,promoter
chr1	NM_001145804	133807034	133832898	+	MACS_peak_843,promoter
chr2	NM_001145813	103252254	103291145	+	MACS_peak_12799,genebody
chr2	NM_001145820	57090088	57223130	+	MACS_peak_12376,genebody
chr2	NM_001145824	104266638	104334646	-	MACS_peak_12814,promoter
chr4	NM_001145827	125781200	125818273	+	MACS_peak_16040,promoter
chr2	NM_001145830	134611899	135300994	+	MACS_peak_13177,promoter
chr8	NM_001145831	97623727	97666440	-	MACS_peak_21566,genebody
chr2	NM_001145834	28368686	28408602	+	MACS_peak_12063,genebody
chr2	NM_001145857	91297687	91319444	+	MACS_peak_12723,genebody
chr5	NM_001145859	34892224	34906288	+	MACS_peak_16803,promoter
chr13	NM_001145875	41858516	41942985	-	MACS_peak_5810,genebody
chr3	NM_001145876	88214417	88229061	-	MACS_peak_14293,genebody
chr13	NM_001145879	91023053	91044960	-	MACS_peak_6281,genebody
chr7	NM_001145880	30601090	30617061	+	MACS_peak_19583,promoter
chr6	NM_001145881	47870566	47882636	+	MACS_peak_18324,promoter
chr16	NM_001145884	33829750	33949424	+	MACS_peak_8785,genebody
chr16	NM_001145886	89787355	89974944	-	MACS_peak_9132,genebody
chr15	NM_001145888	67915299	68090418	-	MACS_peak_7857,genebody
chr2	NM_001145898	115407451	115604504	+	MACS_peak_12894,promoter
chr12	NM_001145900	114214692	114217151	+	MACS_peak_5445,promoter
chr2	NM_001145902	91490274	91512477	+	MACS_peak_12725,promoter
chr3	NM_001145919	16083182	16117038	+	MACS_peak_13780,promoter
chr17	NM_001145920	44740949	44873597	-	MACS_peak_9832,genebody
chr4	NM_001145925	48552817	48574792	+	MACS_peak_15421,promoter
chr4	NM_001145929	151356746	151363095	-	MACS_peak_16479,genebody
chr4	NM_001145935	118842122	118846461	-	MACS_peak_15973,promoter
chr8	NM_001145937	49311018	49760044	-	MACS_peak_21123,genebody
chr14	NM_001145949	48008392	48038082	-	MACS_peak_6880,promoter
chr9	NM_001145957	38525852	38550922	+	MACS_peak_22227,genebody
chr4	NM_001145958	140572551	140616460	-	MACS_peak_16342,promoter
chr9	NM_001145960	37036733	37063323	-	MACS_peak_22218,genebody
chr8	NM_001145965	14095874	14847686	+	MACS_peak_20842,genebody
chr9	NM_001145969	86465594	86468506	+	MACS_peak_22836,promoter
chr16	NM_001145977	66655665	67621153	-	MACS_peak_9029,genebody
chr14	NM_001145978	57194455	57278635	+	MACS_peak_6991,promoter
chr17	NM_001145979	46297980	46306319	+	MACS_peak_9866,promoter
chr7	NM_001145999	87169699	87237637	+	MACS_peak_20019,genebody
chr17	NM_001146002	65986844	65991544	-	MACS_peak_10027,promoter
chr7	NM_001146007	111487267	111501872	-	MACS_peak_20275,genebody
chr7	NM_001146010	108257288	108432919	+	MACS_peak_20239,promoter
chr14	NM_001146012	70097110	70107387	-	MACS_peak_7144,genebody
chr7	NM_001146013	57165668	57214863	+	MACS_peak_19833,genebody
chr7	NM_001146023	29937528	29941229	-	MACS_peak_19570,genebody
chr7	NM_001146024	6124114	6144706	+	MACS_peak_19333,promoter
chr13	NM_001146025	54780759	54789169	-	MACS_peak_6000,promoter
chr13	NM_001146027	54780759	54789561	-	MACS_peak_6000,genebody
chr12	NM_001146031	45429871	45702833	+	MACS_peak_4847,genebody
chr17	NM_001146038	44740949	44951746	-	MACS_peak_9834,genebody
chr13	NM_001146043	97907891	97951151	+	MACS_peak_6350,genebody
chr9	NM_001146046	60435043	60535941	-	MACS_peak_22520,genebody
chr9	NM_001146047	60435043	60535341	-	MACS_peak_22521,promoter
chr7	NM_001146049	57014475	57029369	+	MACS_peak_19830,promoter
chr9	NM_001146059	110782677	110803034	+	MACS_peak_23119,genebody
chrX	NM_001146081	161418523	161435204	+	MACS_peak_23794,genebody
chr2	NM_001146084	130439573	130455763	-	MACS_peak_13117,promoter
chr14	NM_001146085	48092235	48151637	+	MACS_peak_6881,genebody
chr10	NM_001146100	61731602	61803169	-	MACS_peak_2042,promoter
chr12	NM_001146119	12268944	12383167	+	MACS_peak_4663,genebody
chr10	NM_001146120	59740375	59765348	+	MACS_peak_2004,genebody
chr8	NM_001146153	72806897	72818260	+	MACS_peak_21252,promoter
chr15	NM_001146174	81534677	81560349	-	MACS_peak_8051,promoter
chr12	NM_001146176	78038255	78063235	-	MACS_peak_5088,promoter
chr15	NM_001146180	58772788	58913581	-	MACS_peak_7795,genebody
chr12	NM_001146199	99914950	99975615	-	MACS_peak_5283,genebody
chr17	NM_001146211	47505835	47515628	+	MACS_peak_9898,promoter
chr12	NM_001146217	82127794	82287401	+	MACS_peak_5139,genebody
chr17	NM_001146224	74698813	74715551	-	MACS_peak_10107,promoter
chr18	NM_001146275	60535682	60552283	+	MACS_peak_10818,genebody
chr18	NM_001146287	11997782	12104136	+	MACS_peak_10389,genebody
chr18	NM_001146292	25636120	25912484	-	MACS_peak_10485,genebody
chr18	NM_001146298	7869194	7929025	+	MACS_peak_10357,promoter
chr18	NM_001146299	42213363	42318349	+	MACS_peak_10671,promoter
chr4	NM_001146307	140940525	140954014	-	MACS_peak_16354,genebody
chr11	NM_001146308	5688485	5700983	+	MACS_peak_2943,genebody
chr7	NM_001146311	133714913	133727794	-	MACS_peak_20479,genebody
chr3	NM_001146323	19895944	19935310	-	MACS_peak_13793,promoter
chr3	NM_001146328	82641154	82680405	-	MACS_peak_14214,promoter
chr19	NM_001146342	33212234	33466785	-	MACS_peak_11477,genebody
chr2	NM_001146348	32502114	32538189	+	MACS_peak_12188,genebody
chr10	NM_001146349	31221692	31329531	-	MACS_peak_1813,promoter
chr6	NM_001146351	41555480	41570506	+	MACS_peak_18286,promoter
chr6	NM_001146689	47480272	47545029	-	MACS_peak_18315,promoter
chr10	NM_001146690	87935557	87966715	-	MACS_peak_2428,promoter
chr17	NM_001146710	36003072	36012541	+	MACS_peak_9766,promoter
chr17	NM_001146711	36002539	36012541	+	MACS_peak_9766,genebody
chr11	NM_001159284	3417524	3439295	-	MACS_peak_2895,genebody
chr11	NM_001159288	3549496	3590373	+	MACS_peak_2898,promoter
chr11	NM_001159289	23978055	24073558	+	MACS_peak_3097,genebody
chr16	NM_001159297	45610552	45622980	+	MACS_peak_8908,promoter
chr11	NM_001159301	78776480	78798426	-	MACS_peak_3760,genebody
chr16	NM_001159317	26581790	26725233	+	MACS_peak_8687,genebody
chr11	NM_001159319	97866238	97883941	-	MACS_peak_4081,promoter
chr11	NM_001159324	119129280	119147012	+	MACS_peak_4511,genebody
chr11	NM_001159328	120328948	120345298	+	MACS_peak_4541,promoter
chr16	NM_001159329	44738991	44746476	-	MACS_peak_8897,promoter
chr16	NM_001159331	87354429	87368894	+	MACS_peak_9112,promoter
chr4	NM_001159344	148178500	148329001	+	MACS_peak_16417,promoter
chr16	NM_001159349	32877869	32909049	+	MACS_peak_8768,promoter
chr16	NM_001159351	15551078	15594611	-	MACS_peak_8515,promoter
chr3	NM_001159354	103817187	104024329	-	MACS_peak_14562,genebody
chr15	NM_001159361	99869094	100049904	+	MACS_peak_8317,genebody
chr16	NM_001159369	37011871	37095503	+	MACS_peak_8818,promoter
chr11	NM_001159375	69480437	69485925	-	MACS_peak_3580,promoter
chr11	NM_001159382	102660791	102680473	-	MACS_peak_4227,promoter
chr11	NM_001159384	100948603	100953521	+	MACS_peak_4151,promoter
chr11	NM_001159392	78336351	78349762	-	MACS_peak_3749,genebody
chr11	NM_001159393	53583515	53591876	+	MACS_peak_3334,promoter
chr16	NM_001159394	55811489	55822251	-	MACS_peak_8957,promoter
chr16	NM_001159395	55811489	55838754	-	MACS_peak_8957,genebody
chr11	NM_001159401	9018010	9036173	+	MACS_peak_2989,genebody
chr11	NM_001159402	9018509	9036173	+	MACS_peak_2989,promoter
chr11	NM_001159404	60513191	60527690	+	MACS_peak_3437,promoter
chr16	NM_001159407	19760326	19772846	+	MACS_peak_8593,genebody
chr14	NM_001159417	56222821	56228867	+	MACS_peak_6969,genebody
chr14	NM_001159418	56223415	56228867	+	MACS_peak_6969,promoter
chr16	NM_001159419	44240292	44332951	-	MACS_peak_8882,genebody
chr16	NM_001159421	36071745	36092204	+	MACS_peak_8812,genebody
chr11	NM_001159482	78001928	78005695	+	MACS_peak_3737,genebody
chr11	NM_001159483	97888023	97891807	+	MACS_peak_4082,genebody
chr11	NM_001159492	102337229	102417472	-	MACS_peak_4216,promoter
chr17	NM_001159497	85356080	85423332	+	MACS_peak_10216,promoter
chr12	NM_001159502	104646185	104663990	-	MACS_peak_5329,promoter
chr15	NM_001159509	83206036	83295036	-	MACS_peak_8090,promoter
chr13	NM_001159513	56174982	56236911	-	MACS_peak_6031,promoter
chr17	NM_001159516	10403044	10512226	-	MACS_peak_9344,promoter
chr17	NM_001159517	10399335	10512226	-	MACS_peak_9343,genebody
chr5	NM_001159518	77778264	77837070	-	MACS_peak_17112,genebody
chr11	NM_001159519	68799202	68821962	-	MACS_peak_3547,genebody
chr1	NM_001159520	78097841	78193711	-	MACS_peak_556,promoter
chr15	NM_001159521	88985978	89004280	-	MACS_peak_8157,genebody
chr1	NM_001159525	174056885	174066628	+	MACS_peak_1284,genebody
chr12	NM_001159527	8980806	9035653	+	MACS_peak_4641,promoter
chr17	NM_001159529	83901256	83913673	-	MACS_peak_10186,promoter
chr6	NM_001159533	118542313	119058207	-	MACS_peak_18932,genebody
[truncated: 10,283 more rows]
