# Supplementary material for: Dynamic Changes in Occupancy of Histone Variant H2A.Z during Induced Somatic Cell Reprogramming
Source: Stem Cells Int. 2015 Dec 13;2016:3162363. doi: 10.1155/2016/3162363 (PMC4691497; doi:10.1155/2016/3162363)
Supplement: Supplementary file 1 — qPCR H2A.Z deposited DNA by ChIP were used for qPCR by primers followed: hoxa11(F: 5'GCACAGCCTCTGGAGTTTTC3', R: 5'CAAGCCTAGTTCAGCTTGGG3'), hoxb13 (F: 5'TTGCAGACTCCTGGTGTGAG3', R: 5'TTGCGCCTCTTGTCCTTAGT3'), zfpm2 (F: 5'GGATGAAGTTCTCAGAGCTGGT3', R: 5'GCGCGAACTTTTACACCTACTT3'), Irx2 (F: 5'TAACACGGCCTGAAATCTTCTC3', R: 5'GCATCCCACTTCTACAGTCCTC3'), pax5 (F: 5'ATGGGAGTTTGTTTTCCTGTGT3', R: 5 AGTGATGTTTGGCCTAATCCTG3'), neurog1 (F: 5'CTGAAGCCGAGGGACTACTG3', R: 5'TCACCAAGATTGAGACGCTG3'), hoxb2 (F: 5'TTTCTTCGCTGCAGACTCCT3', R: 5'ATCCACGAGTGGAGAAGGC3'). The qPCR were carried out by FastStart Universal SYBR Green Master (Roche Diagnostics, Rotkreuz, Switzerland) and analyzed using an ABI7300 fluorescence quantitative PCR instrument (Applied Biosystems, Foster City, CA, USA). The expression level of each gene was normalized to the amount of IgG ChIP DNA. Statistical analysis. Independent experiments were performed at least three times, and data analyses were carried out using one-way ANOVA with the Tukey model procedure in GraphPad Prism (version 5.01, GraphPad Software) and SPSS (version 16.0). For visual illustrations, –log10 (P-value) from the GO result was used in the histogram and line chart by SigmaPlot (Systat Software, Inc., San Jose, CA, USA). [file 3162363.f1.zip › supplyment information/table S2.xls]

H2A.Z incorporated genes in Day 7 cells
Chromatin	seqname	Start	End	strand	localization
chr13	NM_001001152	67355853	67370004	-	MACS_peak_3517,genebody
chr17	NM_001001177	34535764	34597679	+	MACS_peak_5543,genebody
chr2	NM_001001178	58674108	58998684	-	MACS_peak_7122,genebody
chr7	NM_001001180	147995575	148008077	-	MACS_peak_11933,genebody
chr18	NM_001001181	75165553	75169587	+	MACS_peak_6281,genebody
chr2	NM_001001182	59737419	59963797	-	MACS_peak_7133,genebody
chr8	NM_001001184	47660947	47702554	-	MACS_peak_12183,genebody
chr13	NM_001001186	67464519	67476699	-	MACS_peak_3521,promoter
chr13	NM_001001187	67768377	67784449	-	MACS_peak_3531,genebody
chr9	NM_001001295	64154562	64189064	-	MACS_peak_13071,genebody
chr2	NM_001001297	21127350	21136636	+	MACS_peak_6869,genebody
chr13	NM_001001321	64197617	64230638	-	MACS_peak_3498,genebody
chr5	NM_001001327	130417982	130458760	+	MACS_peak_10121,promoter
chr11	NM_001001333	121065746	121083970	+	MACS_peak_2609,promoter
chr7	NM_001001447	13483163	13493588	+	MACS_peak_11113,genebody
chr16	NM_001001492	96380012	96413864	-	MACS_peak_5236,genebody
chr8	NM_001001493	87604861	87606238	+	MACS_peak_12402,promoter
chr8	NM_001001735	26712777	26788444	+	MACS_peak_12083,promoter
chr19	NM_001001738	47969085	47993789	-	MACS_peak_6720,promoter
chr6	NM_001001792	117813094	117822784	+	MACS_peak_10839,promoter
chr1	NM_001001880	167522311	167564672	-	MACS_peak_648,genebody
chr2	NM_001001882	181054428	181091321	+	MACS_peak_7857,genebody
chr1	NM_001001883	53863717	54251878	-	MACS_peak_166,genebody
chr15	NM_001001884	99252464	99288179	-	MACS_peak_4713,promoter
chr19	NM_001001885	5079336	5085477	-	MACS_peak_6384,genebody
chr17	NM_001001892	34132956	34137278	-	MACS_peak_5534,promoter
chr10	NM_001001932	95403296	95508152	+	MACS_peak_1401,promoter
chr18	NM_001001979	57292743	57457121	+	MACS_peak_6181,genebody
chr16	NM_001001983	17280443	17406407	-	MACS_peak_4862,genebody
chr15	NM_001002005	88890155	88901337	+	MACS_peak_4626,promoter
chr17	NM_001002008	21704009	21725649	+	MACS_peak_5334,promoter
chr18	NM_001002239	75160130	75163035	+	MACS_peak_6280,promoter
chr9	NM_001002267	123168174	123169907	-	MACS_peak_13464,promoter
chr11	NM_001002764	74739373	74977950	+	MACS_peak_2065,promoter
chr9	NM_001002846	20442230	20449211	-	MACS_peak_12752,promoter
chr17	NM_001002895	27700713	27702672	-	MACS_peak_5442,promoter
chr11	NM_001002929	115425757	115445238	+	MACS_peak_2514,promoter
chr13	NM_001003666	67393386	67407348	-	MACS_peak_3518,genebody
chr10	NM_001003717	110601857	110734303	+	MACS_peak_1446,promoter
chr12	NM_001003719	56703885	56922154	-	MACS_peak_2814,promoter
chr2	NM_001003815	156246787	156368950	+	MACS_peak_7690,promoter
chr4	NM_001003898	147986490	148001105	-	MACS_peak_9395,promoter
chr11	NM_001003908	86508154	86570994	-	MACS_peak_2196,genebody
chr10	NM_001003910	86168555	86239588	+	MACS_peak_1340,genebody
chr3	NM_001003912	87422672	87541955	+	MACS_peak_8152,promoter
chr10	NM_001003913	126733276	126748842	-	MACS_peak_1538,promoter
chrX	NM_001003916	92834535	92853771	-	MACS_peak_13629,promoter
chr1	NM_001003917	75177439	75188497	-	MACS_peak_279,genebody
chr17	NM_001003919	66472859	66501508	+	MACS_peak_5763,genebody
chr10	NM_001003950	116342839	116387436	-	MACS_peak_1466,promoter
chr5	NM_001003953	123320684	123439101	-	MACS_peak_10054,genebody
chr6	NM_001003955	85284955	85324628	-	MACS_peak_10660,promoter
chr2	NM_001003960	153475189	153513466	+	MACS_peak_7650,genebody
chr16	NM_001003971	56075521	56190124	+	MACS_peak_5089,promoter
chr8	NM_001004062	72906256	72963472	-	MACS_peak_12276,genebody
chr12	NM_001004066	117285934	117299062	+	MACS_peak_3124,promoter
chr7	NM_001004139	46773135	46795785	+	MACS_peak_11338,promoter
chr11	NM_001004148	72055495	72080106	-	MACS_peak_2044,promoter
chr13	NM_001004149	99954777	100016987	+	MACS_peak_3681,genebody
chr3	NM_001004176	51491534	51908928	-	MACS_peak_7997,genebody
chr7	NM_001004184	88259684	88315302	+	MACS_peak_11563,genebody
chr9	NM_001004190	20149579	20189602	-	MACS_peak_12745,genebody
chr9	NM_001004191	48303449	48304077	+	MACS_peak_12936,promoter
chrX	NM_001004359	132277230	132338007	+	MACS_peak_13690,genebody
chr12	NM_001004364	21117616	21276032	+	MACS_peak_2696,genebody
chr5	NM_001004365	25265843	25356159	+	MACS_peak_9563,genebody
chr3	NM_001004367	133899458	133925053	+	MACS_peak_8494,promoter
chr7	NM_001004468	137720997	137908296	+	MACS_peak_11886,genebody
chr2	NM_001004721	155103987	155183160	-	MACS_peak_7667,genebody
chr2	NM_001004761	21289193	21752169	+	MACS_peak_6870,genebody
chr11	NM_001005223	84724456	84729858	-	MACS_peak_2180,promoter
chr2	NM_001005342	84574360	84578034	+	MACS_peak_7264,promoter
chr17	NM_001005358	17201066	17226595	+	MACS_peak_5316,promoter
chrX	NM_001005370	150266835	150268783	+	MACS_peak_13719,promoter
chr10	NM_001005419	67007258	67011703	-	MACS_peak_1140,promoter
chr5	NM_001005426	138229029	138263849	+	MACS_peak_10200,promoter
chr4	NM_001005506	129303320	129318049	-	MACS_peak_9186,promoter
chr1	NM_001005507	154684124	154749776	-	MACS_peak_562,promoter
chr3	NM_001005509	58329742	58361423	+	MACS_peak_8055,genebody
chr7	NM_001005511	53039316	53059500	+	MACS_peak_11410,genebody
chr5	NM_001005525	124178438	124199421	-	MACS_peak_10071,genebody
chr11	NM_001005608	115836038	115869725	+	MACS_peak_2525,genebody
chr16	NM_001005767	20279893	20302435	-	MACS_peak_4889,promoter
chr4	NM_001005784	98062516	98164324	+	MACS_peak_8961,genebody
chr4	NM_001005788	120602741	120624306	-	MACS_peak_9111,promoter
chr8	NM_001005847	54597055	54608776	+	MACS_peak_12204,genebody
chr3	NM_001005859	130429754	130432222	-	MACS_peak_8473,promoter
chr8	NM_001005863	42076265	42219080	-	MACS_peak_12161,genebody
chr8	NM_001005865	42076265	42127265	-	MACS_peak_12161,promoter
chr17	NM_001005916	27110123	27113148	+	MACS_peak_5434,promoter
chr2	NM_001006664	156301572	156368950	+	MACS_peak_7691,promoter
chr11	NM_001007465	82617320	82684712	-	MACS_peak_2153,genebody
chr8	NM_001007567	108724337	108734833	-	MACS_peak_12510,promoter
chr15	NM_001007568	76682573	76701865	-	MACS_peak_4500,promoter
chr8	NM_001007571	86770133	86773660	-	MACS_peak_12379,genebody
chr13	NM_001007575	67591102	67601458	-	MACS_peak_3526,genebody
chrX	NM_001007576	138513831	138631479	-	MACS_peak_13701,genebody
chr2	NM_001007581	165315611	165318814	-	MACS_peak_7758,promoter
chr4	NM_001007589	34497863	34514157	+	MACS_peak_8702,promoter
chr4	NM_001008232	135762279	135802488	+	MACS_peak_9298,genebody
chr4	NM_001008233	155595564	155602651	-	MACS_peak_9474,genebody
chr1	NM_001008419	58335169	58436108	+	MACS_peak_186,genebody
chr12	NM_001008421	17355298	17436901	+	MACS_peak_2690,promoter
chr17	NM_001008425	23805585	23810737	-	MACS_peak_5357,genebody
chr7	NM_001008427	49915477	49948088	-	MACS_peak_11348,promoter
chr2	NM_001008498	29887077	29904399	-	MACS_peak_6957,promoter
chr19	NM_001008542	53384995	53450300	+	MACS_peak_6726,genebody
chr7	NM_001008548	108570204	108661343	+	MACS_peak_11673,genebody
chr7	NM_001008549	50817739	50830831	+	MACS_peak_11352,genebody
chr12	NM_001008550	80333333	80397269	-	MACS_peak_2929,genebody
chr15	NM_001008702	6249788	6390709	+	MACS_peak_4246,genebody
chr5	NM_001008705	145901265	145908943	+	MACS_peak_10265,genebody
chr4	NM_001008791	63075943	63156985	-	MACS_peak_8861,promoter
chr17	NM_001008973	65605344	65890122	-	MACS_peak_5751,genebody
chr11	NM_001009927	60541899	60546453	+	MACS_peak_1916,promoter
chr3	NM_001009935	96361879	96365780	+	MACS_peak_8279,promoter
chrX	NM_001009947	33428826	33616557	+	MACS_peak_13545,genebody
chr4	NM_001009949	45408795	45421638	-	MACS_peak_8769,promoter
chr5	NM_001010825	114185790	114190616	+	MACS_peak_9943,promoter
chr7	NM_001010826	104601713	104608067	+	MACS_peak_11627,promoter
chr7	NM_001010836	19946564	19963882	+	MACS_peak_11163,promoter
chr6	NM_001010930	39751806	39760935	-	MACS_peak_10467,genebody
chr9	NM_001012236	108960445	108961765	-	MACS_peak_13367,promoter
chr11	NM_001012273	117710550	117717057	+	MACS_peak_2555,genebody
chr2	NM_001012305	14310024	14416604	+	MACS_peak_6844,genebody
chr13	NM_001012311	21513143	21532922	-	MACS_peak_3209,genebody
chr1	NM_001012322	121903556	121960109	+	MACS_peak_419,genebody
chr13	NM_001012325	67170333	67198912	-	MACS_peak_3512,genebody
chr5	NM_001012363	38740511	38874624	-	MACS_peak_9650,genebody
chr7	NM_001012401	31338320	31340458	+	MACS_peak_11285,promoter
chr4	NM_001012450	32891009	33010480	-	MACS_peak_8693,genebody
chr4	NM_001012451	32891009	33037801	-	MACS_peak_8694,genebody
chr2	NM_001012518	24646293	24775110	-	MACS_peak_6881,promoter
chr8	NM_001012667	23573085	23587351	-	MACS_peak_12062,genebody
chr19	NM_001013019	8925274	8928399	+	MACS_peak_6461,genebody
chr5	NM_001013023	3890580	3893933	-	MACS_peak_9484,genebody
chr3	NM_001013024	32716547	32834179	+	MACS_peak_7938,promoter
chr1	NM_001013025	43104113	43155467	-	MACS_peak_124,genebody
chr3	NM_001013026	100742782	100773586	-	MACS_peak_8314,genebody
chr10	NM_001013028	84565371	84580492	+	MACS_peak_1327,promoter
chr11	NM_001013256	68829412	68849975	+	MACS_peak_1977,genebody
chr15	NM_001013360	79616780	79664763	-	MACS_peak_4548,promoter
chr6	NM_001013366	34830425	34860831	-	MACS_peak_10436,promoter
chr2	NM_001013369	170321927	170344570	+	MACS_peak_7821,genebody
chr16	NM_001013371	35926600	35939113	-	MACS_peak_5008,promoter
chr12	NM_001013372	88783797	88784967	-	MACS_peak_3011,genebody
chr1	NM_001013374	36480030	36502084	-	MACS_peak_79,promoter
chr2	NM_001013376	3246220	3249900	-	MACS_peak_6788,promoter
chr4	NM_001013377	43509015	43512532	-	MACS_peak_8748,genebody
chr8	NM_001013379	71732944	71754438	+	MACS_peak_12251,promoter
chr8	NM_001013380	106941573	106966947	-	MACS_peak_12475,genebody
chr11	NM_001013381	94401111	94410521	-	MACS_peak_2250,genebody
chr11	NM_001013386	83223573	83234540	+	MACS_peak_2164,promoter
chrX	NM_001013387	20603309	20639164	-	MACS_peak_13543,genebody
chr13	NM_001013389	25084351	25112248	-	MACS_peak_3256,promoter
chr10	NM_001013391	116781723	116814029	-	MACS_peak_1472,promoter
chr9	NM_001013405	122714664	122745450	+	MACS_peak_13455,promoter
chr11	NM_001013414	69715379	69727324	+	MACS_peak_2008,promoter
chr4	NM_001013577	59782518	59796727	-	MACS_peak_8845,promoter
chr13	NM_001013608	63916627	64001609	+	MACS_peak_3496,promoter
chr7	NM_001013616	111367308	111383666	+	MACS_peak_11690,genebody
chr17	NM_001013745	37139469	37147674	+	MACS_peak_5603,promoter
chr4	NM_001013755	126287097	126291615	+	MACS_peak_9148,promoter
chr4	NM_001013756	135097802	135129535	-	MACS_peak_9279,genebody
chr6	NM_001013757	13135609	13174965	-	MACS_peak_10347,genebody
chr13	NM_001013769	67274117	67284434	+	MACS_peak_3515,promoter
chr19	NM_001013770	33629770	33664801	-	MACS_peak_6586,genebody
chr1	NM_001013771	59573107	59691353	+	MACS_peak_201,promoter
chr5	NM_001013774	145744612	145770505	-	MACS_peak_10262,genebody
chr16	NM_001013778	10420651	10447443	-	MACS_peak_4814,promoter
chr11	NM_001013784	74433106	74455018	+	MACS_peak_2057,genebody
chr13	NM_001013786	21534043	21545596	-	MACS_peak_3210,promoter
chr15	NM_001013792	27535675	27560448	-	MACS_peak_4294,promoter
chr2	NM_001013802	140221165	142215786	+	MACS_peak_7573,promoter
chr3	NM_001013806	157610429	157669801	+	MACS_peak_8600,promoter
chr7	NM_001013811	75418724	75507976	+	MACS_peak_11496,genebody
chr14	NM_001013826	22495793	22533798	-	MACS_peak_3834,genebody
chr2	NM_001013829	122174627	122194654	-	MACS_peak_7467,promoter
chr19	NM_001013833	30638976	31839523	-	MACS_peak_6570,genebody
chr16	NM_001014399	56477958	56690248	+	MACS_peak_5090,genebody
chr4	NM_001014900	119095288	119126504	+	MACS_peak_9102,promoter
chr1	NM_001014974	74708327	74744547	+	MACS_peak_271,genebody
chr15	NM_001014976	102126723	102154787	+	MACS_peak_4753,promoter
chr18	NM_001014981	63868348	64149413	+	MACS_peak_6225,promoter
chr14	NM_001014996	57145597	57190683	-	MACS_peak_4017,promoter
chr11	NM_001015046	74196984	74403660	-	MACS_peak_2055,genebody
chr12	NM_001015099	52449216	52477973	+	MACS_peak_2775,promoter
chr9	NM_001015507	106724306	106783323	+	MACS_peak_13324,promoter
chr10	NM_001017419	60634711	60651589	+	MACS_peak_1105,genebody
chr16	NM_001017429	38347084	38352849	+	MACS_peak_5022,genebody
chr4	NM_001017966	141239477	141279334	-	MACS_peak_9362,promoter
chr7	NM_001017985	107520742	107618668	+	MACS_peak_11654,genebody
chrX	NM_001018063	50972353	50973585	-	MACS_peak_13581,promoter
chr14	NM_001024135	79826317	79830845	+	MACS_peak_4159,promoter
chr4	NM_001024136	47028560	47070178	-	MACS_peak_8785,promoter
chr11	NM_001024205	77499640	77531468	+	MACS_peak_2099,promoter
chr11	NM_001024206	69137487	69139295	+	MACS_peak_1990,genebody
chr5	NM_001024458	34916362	34974954	+	MACS_peak_9629,promoter
chr12	NM_001024478	33718660	33777740	-	MACS_peak_2736,genebody
chr8	NM_001024504	13255962	13288126	-	MACS_peak_12034,genebody
chr13	NM_001024508	74075285	74098343	+	MACS_peak_3557,genebody
chr14	NM_001024512	21167383	21202713	+	MACS_peak_3820,promoter
chr15	NM_001024526	99803210	99846789	+	MACS_peak_4722,promoter
chr10	NM_001024539	79080682	79100663	-	MACS_peak_1227,promoter
chr19	NM_001024560	5495277	5510489	-	MACS_peak_6397,genebody
chr14	NM_001024604	32513200	32643601	-	MACS_peak_3891,genebody
chr8	NM_001024606	107115367	107120749	+	MACS_peak_12478,promoter
chr5	NM_001024614	98758322	99231038	+	MACS_peak_9842,genebody
chr2	NM_001024616	25438537	25463966	-	MACS_peak_6906,promoter
chr8	NM_001024617	84239098	84646460	+	MACS_peak_12358,genebody
chr16	NM_001024622	56015620	56029830	-	MACS_peak_5086,promoter
chrX	NM_001024624	157222239	157432613	-	MACS_peak_13728,promoter
chr10	NM_001024626	81510871	81524331	+	MACS_peak_1296,genebody
chr6	NM_001024698	30491641	30514473	+	MACS_peak_10408,genebody
chr7	NM_001024699	13591014	13595149	-	MACS_peak_11120,genebody
chr7	NM_001024703	79222715	79451481	-	MACS_peak_11511,genebody
chr1	NM_001024720	152409631	152840565	-	MACS_peak_550,genebody
chr7	NM_001024726	28645603	28665844	+	MACS_peak_11231,promoter
chr17	NM_001024806	79318342	79336410	-	MACS_peak_5816,promoter
chr10	NM_001024837	76753471	76881018	-	MACS_peak_1199,promoter
chr12	NM_001024853	72224158	72237662	-	MACS_peak_2874,promoter
chr2	NM_001024856	120558551	120676154	-	MACS_peak_7441,promoter
chr10	NM_001024910	58604374	58684595	-	MACS_peak_1084,genebody
chr10	NM_001024918	84218792	84369281	+	MACS_peak_1325,genebody
chr11	NM_001024919	31565149	31571862	-	MACS_peak_1735,promoter
chr1	NM_001024945	157625284	157660029	-	MACS_peak_585,promoter
chr17	NM_001024950	33226311	33247649	+	MACS_peak_5513,genebody
chr8	NM_001024954	72356602	72396191	+	MACS_peak_12262,genebody
chr3	NM_001025067	104257905	104315779	-	MACS_peak_8347,promoter
chr13	NM_001025074	58909193	59231328	+	MACS_peak_3466,genebody
chr2	NM_001025093	73654578	73730685	-	MACS_peak_7206,promoter
chr2	NM_001025102	106802685	106814554	-	MACS_peak_7346,genebody
chr4	NM_001025106	149089492	149112143	-	MACS_peak_9409,promoter
chr1	NM_001025156	123327643	123403037	+	MACS_peak_429,genebody
chr7	NM_001025163	6316014	6335315	+	MACS_peak_11093,promoter
chr17	NM_001025208	35402723	35462354	+	MACS_peak_5570,genebody
chr3	NM_001025261	8929435	8964054	-	MACS_peak_7881,promoter
chr3	NM_001025263	8929435	9004515	-	MACS_peak_7881,genebody
chr4	NM_001025296	148478261	148494759	+	MACS_peak_9398,genebody
chr17	NM_001025309	64630354	64681223	-	MACS_peak_5745,promoter
chr2	NM_001025310	32462480	32476324	+	MACS_peak_7018,promoter
chr2	NM_001025311	32455228	32476324	+	MACS_peak_7018,genebody
chr3	NM_001025312	103604527	103613310	-	MACS_peak_8338,genebody
chr17	NM_001025313	34056422	34066235	+	MACS_peak_5529,genebody
chr4	NM_001025365	147234886	147242828	-	MACS_peak_9383,promoter
chr2	NM_001025371	121276912	121282500	-	MACS_peak_7453,promoter
chr17	NM_001025373	22099525	22131333	+	MACS_peak_5341,genebody
chr9	NM_001025375	54564961	54582301	-	MACS_peak_12986,genebody
chr19	NM_001025391	46471407	46561150	+	MACS_peak_6699,promoter
chr10	NM_001025392	20032274	20062307	+	MACS_peak_921,promoter
chr2	NM_001025395	157250028	157297574	+	MACS_peak_7701,genebody
chr5	NM_001025426	33206369	33336882	+	MACS_peak_9609,promoter
chr2	NM_001025431	138082319	138113158	+	MACS_peak_7570,promoter
chr3	NM_001025438	126299890	126547972	+	MACS_peak_8450,promoter
chr5	NM_001025561	111202685	111209615	-	MACS_peak_9923,genebody
chr1	NM_001025565	140721762	140739021	-	MACS_peak_525,genebody
chr19	NM_001025566	3851772	3867549	+	MACS_peak_6347,promoter
chr2	NM_001025576	76847962	77008692	-	MACS_peak_7231,genebody
chr10	NM_001025581	111708178	111903360	+	MACS_peak_1454,promoter
chr3	NM_001025582	106350744	106377763	+	MACS_peak_8357,genebody
chr8	NM_001025589	72654704	72663096	-	MACS_peak_12268,genebody
chr2	NM_001025594	33305807	33324052	-	MACS_peak_7033,promoter
chr17	NM_001025599	36974085	36996325	+	MACS_peak_5600,promoter
chr9	NM_001025600	47338434	47661468	+	MACS_peak_12929,promoter
chr4	NM_001025608	140668929	140695711	-	MACS_peak_9346,promoter
chr11	NM_001025617	118267602	118280366	-	MACS_peak_2562,promoter
chr11	NM_001025779	98769202	98785256	+	MACS_peak_2330,promoter
chr16	NM_001025947	16312325	16359123	-	MACS_peak_4855,genebody
chr3	NM_001026211	33956679	33980248	-	MACS_peak_7942,promoter
chr3	NM_001026212	95428901	95434415	+	MACS_peak_8256,genebody
chr12	NM_001026214	85714806	85749979	-	MACS_peak_2970,promoter
chr4	NM_001029837	149023276	149075738	-	MACS_peak_9407,genebody
chr9	NM_001029838	36698566	36954851	-	MACS_peak_12847,genebody
chr12	NM_001029843	107248472	107315620	+	MACS_peak_3060,promoter
chr6	NM_001029850	93625448	94233898	-	MACS_peak_10742,genebody
chr11	NM_001029856	79902901	79949293	+	MACS_peak_2135,promoter
chr8	NM_001029873	74150611	74195656	-	MACS_peak_12313,genebody
chr16	NM_001029889	44173509	44227578	+	MACS_peak_5045,promoter
chr3	NM_001029890	88336316	88345316	+	MACS_peak_8169,promoter
chr7	NM_001029895	137538071	137663475	-	MACS_peak_11883,genebody
chr11	NM_001029934	84797989	84953457	-	MACS_peak_2181,genebody
chr17	NM_001029979	56702364	56724006	-	MACS_peak_5722,promoter
chr7	NM_001029982	135888383	135928349	+	MACS_peak_11878,promoter
chr2	NM_001029983	25188262	25207733	+	MACS_peak_6897,genebody
chr14	NM_001029990	52504516	52511543	+	MACS_peak_3959,genebody
chr8	NM_001029993	124900515	124941260	+	MACS_peak_12638,promoter
chr15	NM_001030014	83377226	83386141	-	MACS_peak_4598,promoter
chr7	NM_001031667	26013277	26022870	-	MACS_peak_11195,promoter
chr10	NM_001031772	45096424	45190007	-	MACS_peak_1055,genebody
chr2	NM_001031808	24827989	24830618	-	MACS_peak_6885,promoter
chr17	NM_001031811	52742087	53044544	+	MACS_peak_5697,promoter
chr15	NM_001032727	44503402	44619609	-	MACS_peak_4366,genebody
chr1	NM_001033039	173288579	173290929	-	MACS_peak_695,promoter
chr7	NM_001033040	134725896	134732109	-	MACS_peak_11853,genebody
chr19	NM_001033128	4886881	4906627	-	MACS_peak_6376,genebody
chr14	NM_001033132	102032982	102039688	-	MACS_peak_4183,promoter
chr1	NM_001033135	39608143	39634192	-	MACS_peak_106,genebody
chr2	NM_001033136	118962733	118982770	-	MACS_peak_7415,genebody
chr19	NM_001033139	7430953	7457516	-	MACS_peak_6445,promoter
chr7	NM_001033140	31106427	31107394	-	MACS_peak_11282,promoter
chr18	NM_001033141	35872742	35881145	-	MACS_peak_6047,promoter
chr8	NM_001033142	124990046	124999964	-	MACS_peak_12642,promoter
chr8	NM_001033148	47038959	47060606	-	MACS_peak_12176,promoter
chr4	NM_001033150	141181648	141220030	-	MACS_peak_9361,promoter
chr3	NM_001033155	137530638	137571895	+	MACS_peak_8507,genebody
chr12	NM_001033156	60301641	60320470	-	MACS_peak_2830,promoter
chr16	NM_001033159	3861543	3872374	-	MACS_peak_4778,genebody
chr8	NM_001033161	107782474	107788494	-	MACS_peak_12483,promoter
chr16	NM_001033164	18836672	18840206	+	MACS_peak_4885,genebody
chr4	NM_001033165	59016064	59036270	+	MACS_peak_8837,promoter
chr2	NM_001033166	84509377	84510865	-	MACS_peak_7260,promoter
chr13	NM_001033167	34271026	34437051	-	MACS_peak_3292,genebody
chr18	NM_001033168	35886642	35890523	+	MACS_peak_6048,genebody
chr6	NM_001033171	38576659	38587239	-	MACS_peak_10454,promoter
chr7	NM_001033173	128785534	128850767	-	MACS_peak_11787,promoter
chr19	NM_001033174	12040333	12068604	+	MACS_peak_6495,promoter
chr9	NM_001033175	62686593	62699809	+	MACS_peak_13053,genebody
chr17	NM_001033178	6270474	6305783	+	MACS_peak_5267,genebody
chr9_random	NM_001033181	367889	370841	-	MACS_peak_13476,promoter
chr11	NM_001033186	96325904	96620936	+	MACS_peak_2279,genebody
chr13	NM_001033192	46764890	46771142	+	MACS_peak_3367,promoter
chr1	NM_001033194	54454424	54495815	-	MACS_peak_168,promoter
chr4	NM_001033201	46151382	46185274	+	MACS_peak_8775,promoter
chr6	NM_001033204	113365312	113369334	-	MACS_peak_10807,genebody
chr7	NM_001033205	25368856	25372660	-	MACS_peak_11190,genebody
chr8	NM_001033207	96996662	97051172	+	MACS_peak_12448,genebody
chr9	NM_001033208	71352153	71440167	-	MACS_peak_13131,genebody
chr9	NM_001033210	95653060	95745698	-	MACS_peak_13235,genebody
chr12	NM_001033213	101538979	101759032	-	MACS_peak_3038,genebody
chr15	NM_001033217	93329544	93426322	-	MACS_peak_4654,genebody
chr19	NM_001033222	59370573	59420270	-	MACS_peak_6768,promoter
chr13	NM_001033228	115748288	115892172	-	MACS_peak_3773,genebody
chr11	NM_001033231	120404201	120411041	-	MACS_peak_2594,promoter
chr12	NM_001033236	70678614	70684015	-	MACS_peak_2854,promoter
chr16	NM_001033237	20141135	20232646	+	MACS_peak_4888,promoter
chr16	NM_001033238	52031661	52208159	+	MACS_peak_5071,promoter
chr14	NM_001033242	103469432	103476847	+	MACS_peak_4186,promoter
chr6	NM_001033244	113481675	113546279	+	MACS_peak_10809,promoter
chr7	NM_001033249	6267266	6282036	-	MACS_peak_11091,promoter
chr2	NM_001033254	118489312	118523756	+	MACS_peak_7404,genebody
chr2	NM_001033256	122456360	122458440	+	MACS_peak_7471,promoter
chr10	NM_001033261	114822014	114869827	+	MACS_peak_1459,promoter
chr13	NM_001033268	48974585	49063197	-	MACS_peak_3390,promoter
chr14	NM_001033270	15535538	15632457	+	MACS_peak_3803,promoter
chr14	NM_001033271	51545744	51550524	-	MACS_peak_3956,promoter
chr15	NM_001033273	84776149	84818401	-	MACS_peak_4607,promoter
chr15	NM_001033274	88517464	88564649	-	MACS_peak_4619,promoter
chr15	NM_001033275	93070172	93105515	-	MACS_peak_4652,genebody
chr15	NM_001033276	98662099	98701636	-	MACS_peak_4696,promoter
chr17	NM_001033279	27888179	27957487	-	MACS_peak_5445,genebody
chr1	NM_001033284	159388712	159418864	+	MACS_peak_601,promoter
chr1	NM_001033285	181891219	182095733	+	MACS_peak_746,promoter
chr1	NM_001033289	40738556	40825730	+	MACS_peak_118,promoter
chr1	NM_001033291	89841695	89905126	-	MACS_peak_344,promoter
chr2	NM_001033294	28695925	28761095	+	MACS_peak_6943,genebody
chr2	NM_001033297	144419800	144421101	+	MACS_peak_7597,genebody
chr2	NM_001033298	146681624	146795825	+	MACS_peak_7606,genebody
chr3	NM_001033300	63780064	63823000	+	MACS_peak_8071,promoter
chr3	NM_001033304	108260986	108339440	-	MACS_peak_8382,promoter
chr4	NM_001033305	40217695	40226401	-	MACS_peak_8715,promoter
chr4	NM_001033306	45436147	45543700	-	MACS_peak_8770,genebody
chr5	NM_001033310	90643749	90653021	-	MACS_peak_9806,promoter
chr5	NM_001033311	117769274	117805015	+	MACS_peak_10000,promoter
chr5	NM_001033312	143633467	143656917	-	MACS_peak_10235,promoter
chr5	NM_001033313	145889638	145900958	-	MACS_peak_10265,promoter
chr7	NM_001033314	19476232	19495753	-	MACS_peak_11146,genebody
chr7	NM_001033318	129066352	129125207	-	MACS_peak_11788,promoter
chr7	NM_001033319	151662659	151739634	-	MACS_peak_11978,promoter
chr8	NM_001033321	114435917	114457691	-	MACS_peak_12571,genebody
chr4_random	NM_001033326	109801	130134	+	MACS_peak_9477,genebody
chrX	NM_001033329	92244282	92361825	-	MACS_peak_13628,genebody
chr10	NM_001033331	88871567	88906712	-	MACS_peak_1353,genebody
chr14	NM_001033336	118881913	119105441	-	MACS_peak_4212,genebody
chr15	NM_001033337	85662733	85689252	+	MACS_peak_4615,promoter
chr18	NM_001033341	84377093	84758896	-	MACS_peak_6330,genebody
chr19	NM_001033342	6306456	6325652	+	MACS_peak_6421,genebody
chr1	NM_001033345	74408681	74415895	+	MACS_peak_265,genebody
chr2	NM_001033347	103983231	104250491	-	MACS_peak_7333,genebody
chr7	NM_001033355	30768973	30813301	+	MACS_peak_11268,promoter
chr7	NM_001033356	52939783	52949924	+	MACS_peak_11405,promoter
chr17	NM_001033366	35772699	35780640	-	MACS_peak_5576,genebody
chr1	NM_001033373	59313750	59409213	+	MACS_peak_199,genebody
chr10	NM_001033375	83006685	83059218	+	MACS_peak_1316,promoter
chr7	NM_001033380	125628625	125635489	-	MACS_peak_11767,genebody
chr7	NM_001033383	4971977	4984825	+	MACS_peak_11084,genebody
chr10	NM_001033385	55734099	55948495	-	MACS_peak_1067,genebody
chr2	NM_001033389	31428244	31473039	+	MACS_peak_6996,promoter
chr11	NM_001033393	115048800	115108339	+	MACS_peak_2505,promoter
chr4	NM_001033394	155155699	155159983	-	MACS_peak_9465,genebody
chr13	NM_001033399	43290887	43399541	-	MACS_peak_3345,genebody
chr5	NM_001033416	138706152	138713982	-	MACS_peak_10210,genebody
chr7	NM_001033420	141862369	142365330	+	MACS_peak_11910,genebody
chrX	NM_001033422	39148170	39265078	-	MACS_peak_13556,promoter
chr17	NM_001033425	23737822	23747986	+	MACS_peak_5356,promoter
chr5	NM_001033428	113655928	113668283	+	MACS_peak_9941,promoter
chr12	NM_001033436	33987379	34053142	+	MACS_peak_2740,genebody
chr14	NM_001033439	75154479	75347684	-	MACS_peak_4128,genebody
chr15	NM_001033441	90054741	90060985	+	MACS_peak_4640,promoter
chr17	NM_001033443	80922889	80963174	-	MACS_peak_5831,genebody
chr19	NM_001033447	4625840	4698668	-	MACS_peak_6368,genebody
chr19	NM_001033448	5568073	5571261	+	MACS_peak_6399,promoter
chr1	NM_001033449	59157436	59176940	-	MACS_peak_197,genebody
chr1	NM_001033450	175826485	175843053	-	MACS_peak_715,promoter
chr5	NM_001033457	29761206	29778709	+	MACS_peak_9568,promoter
chr5	NM_001033458	34326122	34327655	+	MACS_peak_9621,promoter
chr5	NM_001033461	123939333	123958213	+	MACS_peak_10066,genebody
chr6	NM_001033463	113647492	113661062	+	MACS_peak_10813,promoter
chr7	NM_001033465	147158201	147164654	-	MACS_peak_11926,promoter
chr10	NM_001033466	5958432	5979467	+	MACS_peak_850,genebody
chr10	NM_001033474	112362483	112366082	-	MACS_peak_1455,promoter
chr12	NM_001033475	88507191	88541179	-	MACS_peak_3007,promoter
chr3	NM_001033484	87885972	87924970	+	MACS_peak_8163,promoter
chr12	NM_001033488	4869243	4881165	-	MACS_peak_2643,promoter
chr4	NM_001033489	151681131	151692734	-	MACS_peak_9433,promoter
chr17	NM_001033496	23693733	23701193	-	MACS_peak_5353,promoter
chr11	NM_001033528	118120966	118151558	-	MACS_peak_2560,promoter
chr7	NM_001033530	48734243	48755260	-	MACS_peak_11343,genebody
chr4	NM_001033531	24544419	24778233	-	MACS_peak_8672,promoter
chr8	NM_001033533	97426768	97441998	-	MACS_peak_12453,genebody
chr9	NM_001033534	50864884	50885199	-	MACS_peak_12964,promoter
chr11	NM_001033537	98249985	98261804	-	MACS_peak_2317,promoter
chr7	NM_001033540	30954940	30965228	+	MACS_peak_11274,genebody
chr7	NM_001033548	4474558	4484044	-	MACS_peak_11068,genebody
chr19	NM_001033573	55372788	55390522	-	MACS_peak_6740,genebody
chr15	NM_001033633	91098121	91403692	-	MACS_peak_4646,genebody
chr4	NM_001033634	107900359	107973695	-	MACS_peak_9017,promoter
chr11	NM_001033654	23565673	23632876	+	MACS_peak_1708,genebody
chr14	NM_001033668	32073560	32137082	-	MACS_peak_3887,promoter
chr11	NM_001033669	62660624	62690964	+	MACS_peak_1946,genebody
chr1	NM_001033764	26738645	26744305	-	MACS_peak_57,promoter
chr18	NM_001033767	60371730	60407474	+	MACS_peak_6194,promoter
chr4	NM_001033773	100151471	100222750	+	MACS_peak_8978,genebody
chr4	NM_001033774	116887794	116924522	-	MACS_peak_9072,promoter
chr3	NM_001033814	121373680	121385900	+	MACS_peak_8428,genebody
chr7	NM_001033820	13000496	13007840	-	MACS_peak_11106,promoter
chr15	NM_001033851	90473753	90509819	-	MACS_peak_4642,promoter
chr11	NM_001033865	29445841	29448040	-	MACS_peak_1725,promoter
chr15	NM_001033872	100451770	100467296	-	MACS_peak_4731,genebody
chr2	NM_001033874	28555680	28668685	+	MACS_peak_6940,promoter
chr6	NM_001033929	71078391	71094370	-	MACS_peak_10590,promoter
chr7	NM_001033954	121774991	121779871	-	MACS_peak_11750,genebody
chr4	NM_001033966	128670508	128685642	+	MACS_peak_9168,promoter
chr8	NM_001033980	122690296	122701369	-	MACS_peak_12614,promoter
chr14	NM_001033988	32973077	32992549	+	MACS_peak_3895,genebody
chr11	NM_001034013	80693666	81781898	-	MACS_peak_2148,genebody
chr9	NM_001034085	50665039	50702334	+	MACS_peak_12961,promoter
chr11	NM_001034097	69496078	69509600	-	MACS_peak_2001,genebody
chr10	NM_001034858	41634796	41738188	-	MACS_peak_1028,genebody
chr9	NM_001034863	42916735	42924653	-	MACS_peak_12883,genebody
chr11	NM_001034878	114588725	114619200	+	MACS_peak_2500,genebody
chr14	NM_001034882	79851641	79854623	+	MACS_peak_4160,promoter
chr17	NM_001034885	28995355	29027253	+	MACS_peak_5460,genebody
chr10	NM_001034895	80695907	80714868	+	MACS_peak_1279,genebody
chr19	NM_001034898	11052796	11067740	-	MACS_peak_6490,genebody
chr17	NM_001034909	36179905	36195590	+	MACS_peak_5592,promoter
chr13	NM_001035122	59736356	59777145	-	MACS_peak_3469,genebody
chr6	NM_001035228	72047606	72104564	+	MACS_peak_10601,promoter
chr13	NM_001035231	67639589	67654088	-	MACS_peak_3528,promoter
chr19	NM_001035239	22213606	23064372	+	MACS_peak_6526,genebody
chr4	NM_001035525	126430798	126546938	+	MACS_peak_9152,promoter
chr11	NM_001035854	83116198	83218535	+	MACS_peak_2162,promoter
chr10	NM_001036293	66729436	66748029	-	MACS_peak_1138,promoter
chr7	NM_001036740	26412642	26414509	+	MACS_peak_11203,promoter
chr2	NM_001037099	52283839	52532101	-	MACS_peak_7107,genebody
chr1	NM_001037136	91351385	91791857	+	MACS_peak_351,genebody
chr10	NM_001037166	88192285	88193846	-	MACS_peak_1351,genebody
chr1	NM_001037170	173147933	173152645	-	MACS_peak_688,genebody
chr14	NM_001037221	47502639	47725492	+	MACS_peak_3932,genebody
chr2	NM_001037326	104430640	104449586	+	MACS_peak_7335,promoter
chr8	NM_001037665	114167342	114194908	+	MACS_peak_12568,genebody
chr12	NM_001037717	74387834	74455032	+	MACS_peak_2890,genebody
chr3	NM_001037722	89143561	89153932	-	MACS_peak_8193,promoter
chr6	NM_001037727	87409378	87483229	-	MACS_peak_10692,genebody
chr8	NM_001037736	14911716	15001085	+	MACS_peak_12044,promoter
chr3	NM_001037737	95238311	95301161	+	MACS_peak_8253,promoter
chr6	NM_001037740	29867012	29909680	+	MACS_peak_10397,genebody
chr1	NM_001037742	57445087	57463518	-	MACS_peak_177,genebody
chr8	NM_001037745	87633065	87646994	-	MACS_peak_12404,genebody
chr12	NM_001037746	58331398	58343155	+	MACS_peak_2822,promoter
chr19	NM_001037758	45438223	45607833	+	MACS_peak_6680,promoter
chr2	NM_001037762	29946463	29949155	-	MACS_peak_6961,promoter
chr6	NM_001037865	7947807	8142617	-	MACS_peak_10337,genebody
chr4	NM_001037913	43506236	43508793	+	MACS_peak_8747,genebody
chr4	NM_001037916	116269334	116272871	+	MACS_peak_9052,genebody
chr1	NM_001037918	37929050	37933143	+	MACS_peak_95,promoter
chr3	NM_001037923	65470149	65490103	+	MACS_peak_8076,promoter
chr7	NM_001037927	86888048	86930836	+	MACS_peak_11534,genebody
chr14	NM_001037938	56097594	56109177	+	MACS_peak_3999,genebody
chr5	NM_001037940	30062437	30113018	+	MACS_peak_9571,promoter
chr1	NM_001037999	122009856	122017496	-	MACS_peak_421,promoter
chr5	NM_001038015	69966240	69983524	-	MACS_peak_9736,promoter
chr13	NM_001038018	55546694	55562288	+	MACS_peak_3440,promoter
chr19	NM_001038231	5364639	5366347	-	MACS_peak_6392,promoter
chr3	NM_001038587	89518943	89557377	+	MACS_peak_8198,promoter
chr18	NM_001038589	9993612	10030147	-	MACS_peak_5929,genebody
chr1	NM_001038593	145586478	145596808	+	MACS_peak_532,genebody
chr1	NM_001038594	145587576	145596808	+	MACS_peak_532,promoter
chr11	NM_001038609	104092749	104193407	+	MACS_peak_2430,promoter
chr1	NM_001038619	163917432	164408161	-	MACS_peak_620,genebody
chr1	NM_001038621	162149304	162281702	-	MACS_peak_613,genebody
chr5	NM_001038627	145637363	145726699	-	MACS_peak_10261,promoter
chr7	NM_001038643	81420303	81699666	-	MACS_peak_11518,promoter
chr13	NM_001038651	67440244	67461508	-	MACS_peak_3520,genebody
chr10	NM_001038655	80411368	80464110	-	MACS_peak_1271,genebody
chr3	NM_001038696	113307984	113333067	-	MACS_peak_8400,promoter
chr2	NM_001038700	30881725	30997528	-	MACS_peak_6991,genebody
chr1	NM_001038846	167579075	167638225	-	MACS_peak_650,genebody
chr5	NM_001038999	68009379	68238670	-	MACS_peak_9731,genebody
chr10	NM_001039000	126662750	126700419	-	MACS_peak_1536,promoter
chr7	NM_001039039	104480832	104498726	+	MACS_peak_11623,promoter
chr14	NM_001039071	35339884	35401867	-	MACS_peak_3907,genebody
chr8	NM_001039077	28153026	28160713	+	MACS_peak_12100,promoter
chr4	NM_001039079	154634228	154719881	-	MACS_peak_9454,genebody
chr10	NM_001039080	127566525	127617353	-	MACS_peak_1554,genebody
chr5	NM_001039084	96639133	96668703	+	MACS_peak_9836,genebody
chr3	NM_001039090	30993982	31021499	+	MACS_peak_7933,promoter
chr5	NM_001039103	136559785	136587730	+	MACS_peak_10167,genebody
chr7	NM_001039104	71298720	71414645	+	MACS_peak_11469,genebody
chr13	NM_001039115	21570717	21577374	+	MACS_peak_3212,genebody
chr1	NM_001039126	93437141	93456167	+	MACS_peak_367,promoter
chr15	NM_001039129	103070862	103075386	+	MACS_peak_4766,promoter
chr8	NM_001039137	85958391	85982290	-	MACS_peak_12364,genebody
chr9	NM_001039147	89986506	90009658	-	MACS_peak_13226,promoter
chr5	NM_001039153	122691523	122714469	-	MACS_peak_10040,genebody
chr8	NM_001039154	101552668	101940357	-	MACS_peak_12469,genebody
chr15	NM_001039155	78778153	78799272	+	MACS_peak_4529,genebody
chr4	NM_001039157	155317939	155333713	+	MACS_peak_9470,promoter
chr5	NM_001039162	134965255	135028304	-	MACS_peak_10138,genebody
chr1	NM_001039170	89110488	89125433	+	MACS_peak_340,promoter
chr4	NM_001039175	118100697	118105521	+	MACS_peak_9089,promoter
chr13	NM_001039179	49436917	49482394	+	MACS_peak_3395,promoter
chr15	NM_001039181	11769651	11835429	-	MACS_peak_4273,promoter
chr1	NM_001039184	157692093	157820385	-	MACS_peak_586,promoter
chr13	NM_001039189	36209279	36629462	+	MACS_peak_3305,genebody
chr10	NM_001039194	61178010	61201400	+	MACS_peak_1113,genebody
chr14	NM_001039198	55680495	55710885	-	MACS_peak_3995,genebody
chr4	NM_001039200	138908507	138934645	+	MACS_peak_9328,genebody
chr18	NM_001039202	77182853	77200792	+	MACS_peak_6296,promoter
chr4	NM_001039209	146549974	146887529	+	MACS_peak_9379,genebody
chr18	NM_001039214	73732358	73752232	+	MACS_peak_6269,promoter
chr8	NM_001039220	38056628	38058587	+	MACS_peak_12151,genebody
chr5	NM_001039231	105242186	105289087	-	MACS_peak_9875,promoter
chr13	NM_001039239	62231249	62275296	+	MACS_peak_3483,promoter
chr19	NM_001039351	46150352	46160020	+	MACS_peak_6691,genebody
chr17	NM_001039363	24732881	24769574	-	MACS_peak_5381,promoter
chr15	NM_001039368	36103771	36106767	+	MACS_peak_4321,genebody
chr3	NM_001039371	101659693	101728376	-	MACS_peak_8323,genebody
chrX	NM_001039373	72655780	72661882	-	MACS_peak_13607,promoter
chr3	NM_001039376	97493751	97692630	-	MACS_peak_8297,genebody
chr5	NM_001039385	137506164	137509221	+	MACS_peak_10181,genebody
chr2	NM_001039386	24909898	24918401	+	MACS_peak_6886,genebody
chr13	NM_001039388	8802213	8870976	-	MACS_peak_3154,genebody
chr13	NM_001039389	8849724	8870288	-	MACS_peak_3154,promoter
chr2	NM_001039390	163484121	163551894	+	MACS_peak_7729,promoter
chr6	NM_001039394	87738846	87761773	-	MACS_peak_10696,promoter
chr3	NM_001039466	89038098	89049121	-	MACS_peak_8188,promoter
chr1	NM_001039472	138027977	138074591	+	MACS_peak_512,genebody
chr18	NM_001039474	42671140	42735439	+	MACS_peak_6124,promoter
chr3	NM_001039478	106487904	106539494	+	MACS_peak_8358,genebody
chr1	NM_001039482	163018508	163061610	-	MACS_peak_615,promoter
chr1	NM_001039483	169238800	169264109	+	MACS_peak_659,promoter
chr1	NM_001039484	174271340	174304216	+	MACS_peak_704,promoter
chr18	NM_001039485	63169866	63546837	-	MACS_peak_6223,genebody
chr1	NM_001039493	64835694	65003398	-	MACS_peak_229,genebody
chr7	NM_001039507	26164545	26175125	-	MACS_peak_11200,genebody
chr8	NM_001039514	87595655	87599060	+	MACS_peak_12401,promoter
chr9	NM_001039519	69860356	69870654	+	MACS_peak_13121,promoter
chr16	NM_001039521	13780791	13814934	+	MACS_peak_4835,promoter
chr9	NM_001039522	75289330	75314239	+	MACS_peak_13156,promoter
chr16	NM_001039530	35832963	35871468	-	MACS_peak_5007,promoter
chr7	NM_001039532	4986047	4990048	-	MACS_peak_11085,genebody
chr16	NM_001039533	13834022	13903228	-	MACS_peak_4837,promoter
chr7	NM_001039534	138514659	138531352	+	MACS_peak_11890,genebody
chr11	NM_001039536	62271961	62327402	+	MACS_peak_1935,promoter
chr11	NM_001039537	4167097	4172517	+	MACS_peak_1604,promoter
chr3	NM_001039543	67178018	67203922	+	MACS_peak_8084,genebody
chr9	NM_001039546	80012840	80159536	+	MACS_peak_13187,genebody
chr4	NM_001039556	11486066	11542955	+	MACS_peak_8629,promoter
chr2	NM_001039557	157034285	157105285	-	MACS_peak_7699,genebody
chr8	NM_001039562	47082261	47085204	-	MACS_peak_12177,promoter
chr8	NM_001039578	4166566	4193701	+	MACS_peak_12000,promoter
chr17	NM_001039581	24488990	24547146	+	MACS_peak_5373,promoter
chr1	NM_001039644	153602503	153669458	+	MACS_peak_556,promoter
chr11	NM_001039684	87666726	87677181	+	MACS_peak_2214,promoter
chr1	NM_001039710	55109613	55129546	+	MACS_peak_173,promoter
chr5	NM_001039723	123526283	123567454	+	MACS_peak_10058,promoter
chr9	NM_001039824	20871963	20877958	-	MACS_peak_12762,promoter
chr7	NM_001039951	13063653	13068063	+	MACS_peak_11107,promoter
chr8	NM_001039965	72229036	72240801	-	MACS_peak_12257,genebody
chr11	NM_001040026	66866171	66880942	+	MACS_peak_1961,promoter
chr7	NM_001040085	97497208	97558949	+	MACS_peak_11609,genebody
chr6	NM_001040106	86799510	86953221	+	MACS_peak_10687,promoter
chr7	NM_001040111	108496582	108561100	+	MACS_peak_11670,promoter
chr7	NM_001040112	108526635	108561100	+	MACS_peak_11671,promoter
chr2	NM_001040130	25475585	25477522	-	MACS_peak_6907,genebody
chr7	NM_001040131	118211498	118226544	-	MACS_peak_11730,promoter
chr7	NM_001040136	127802809	127813857	-	MACS_peak_11779,genebody
chr3	NM_001040396	58380579	58397466	+	MACS_peak_8056,promoter
chr3	NM_001040399	40754552	40781715	+	MACS_peak_7974,genebody
chr3	NM_001040400	133126640	133207354	-	MACS_peak_8489,genebody
chr9	NM_001040426	59814737	60358842	-	MACS_peak_13040,genebody
chr5	NM_001040435	34000795	34014846	+	MACS_peak_9618,promoter
chr12	NM_001040682	106001323	106103286	-	MACS_peak_3056,genebody
chr16	NM_001040683	17651313	17723023	-	MACS_peak_4868,promoter
chr7	NM_001040684	134944122	134947316	+	MACS_peak_11861,genebody
chr11	NM_001040686	58120570	58128115	+	MACS_peak_1887,promoter
chr5	NM_001040691	114580443	114589330	+	MACS_peak_9950,genebody
chr7	NM_001040695	54178585	54213888	-	MACS_peak_11425,genebody
chr4	NM_001042407	154441138	154446515	+	MACS_peak_9449,promoter
chr18	NM_001042418	12899863	12913651	+	MACS_peak_5949,promoter
chr5	NM_001042421	124199734	124271602	+	MACS_peak_10071,promoter
chr6	NM_001042451	60681566	60778990	-	MACS_peak_10572,promoter
chr8	NM_001042484	24351797	24367552	-	MACS_peak_12071,promoter
chr1	NM_001042485	136242673	136258576	-	MACS_peak_488,promoter
chr2	NM_001042488	156546720	156590099	+	MACS_peak_7693,promoter
chr5	NM_001042489	122659745	122692306	+	MACS_peak_10039,promoter
chr5	NM_001042491	123237469	123271348	-	MACS_peak_10052,promoter
chr16	NM_001042499	37539979	37572471	+	MACS_peak_5015,genebody
chr5	NM_001042501	3543832	3570546	+	MACS_peak_9482,genebody
chr6	NM_001042534	72499442	72512974	+	MACS_peak_10611,promoter
chr10	NM_001042556	39943051	39966785	-	MACS_peak_1010,promoter
chr8	NM_001042557	4238739	4247897	+	MACS_peak_12002,promoter
chr10	NM_001042558	90452055	90545488	-	MACS_peak_1358,promoter
chr10	NM_001042580	128345974	128349874	+	MACS_peak_1586,genebody
chr7	NM_001042592	75881879	75894124	-	MACS_peak_11502,promoter
chr10	NM_001042593	21015784	21088695	+	MACS_peak_929,promoter
chr9	NM_001042607	102737249	102810637	+	MACS_peak_13288,promoter
chr15	NM_001042613	3220766	3230508	+	MACS_peak_4238,genebody
chr5	NM_001042620	52544562	52581758	-	MACS_peak_9683,promoter
chr1	NM_001042634	58468831	58480932	-	MACS_peak_190,genebody
chr7	NM_001042655	52096145	52104449	-	MACS_peak_11366,genebody
chr2	NM_001042671	132354818	132403984	-	MACS_peak_7556,genebody
chr13	NM_001042673	63406016	63533053	-	MACS_peak_3494,promoter
chr8	NM_001042674	34893115	35040313	-	MACS_peak_12119,genebody
chr12	NM_001042699	106168158	106236887	-	MACS_peak_3057,genebody
chr9	NM_001042707	21172446	21209805	+	MACS_peak_12774,promoter
chr13	NM_001042714	97186088	97241115	-	MACS_peak_3658,genebody
chr4	NM_001042743	115979366	116136788	-	MACS_peak_9048,genebody
chr9	NM_001042752	58722486	58884248	-	MACS_peak_13032,promoter
chr2	NM_001043322	113167892	113556924	+	MACS_peak_7369,promoter
chr12	NM_001043336	109648864	109777774	+	MACS_peak_3069,genebody
chr19	NM_001043354	19005098	19185686	-	MACS_peak_6516,promoter
chr13	NM_001044371	101387118	101421014	-	MACS_peak_3691,genebody
chr9	NM_001044389	65142101	65178465	+	MACS_peak_13079,promoter
chr11	NM_001044697	50712213	50729663	-	MACS_peak_1818,genebody
chr5	NM_001044703	138558132	138575487	+	MACS_peak_10202,genebody
chr15	NM_001044718	75447114	75455725	+	MACS_peak_4459,genebody
chr8	NM_001044744	87410285	87417820	-	MACS_peak_12392,promoter
chr1	NM_001045481	175850533	175872623	-	MACS_peak_716,genebody
chr5	NM_001045482	143933867	143942422	-	MACS_peak_10239,promoter
chr7	NM_001045483	146027500	146037950	-	MACS_peak_11917,genebody
chr8	NM_001045484	72676676	72691387	+	MACS_peak_12270,genebody
chr7	NM_001045486	24866962	24892234	+	MACS_peak_11175,genebody
chr7	NM_001045489	86278653	86293946	-	MACS_peak_11528,genebody
chr1	NM_001045513	60540028	60623609	-	MACS_peak_211,promoter
chr4	NM_001045514	63028161	63064479	-	MACS_peak_8859,genebody
chr11	NM_001045516	78006893	78019265	+	MACS_peak_2110,genebody
chr9	NM_001045518	76338511	76393611	-	MACS_peak_13160,genebody
chr11	NM_001045520	45665465	45724127	+	MACS_peak_1779,promoter
chr11	NM_001045527	87430665	87473044	+	MACS_peak_2210,genebody
chr4	NM_001045528	61961375	62021582	-	MACS_peak_8849,promoter
chr11	NM_001045530	43342285	43400499	+	MACS_peak_1771,promoter
chr11	NM_001045536	72609727	72740622	+	MACS_peak_2049,promoter
chr8	NM_001045553	72134552	72149074	-	MACS_peak_12255,genebody
chr7	NM_001045555	52769075	52777973	+	MACS_peak_11400,genebody
chr15	NM_001045558	79059811	79079896	+	MACS_peak_4534,promoter
chr17	NM_001045559	33130083	33142402	+	MACS_peak_5511,promoter
chr3	NM_001045807	107129027	107136207	-	MACS_peak_8361,promoter
chr17	NM_001045863	34987335	34993317	+	MACS_peak_5549,genebody
chr11	NM_001045959	70376382	70427984	+	MACS_peak_2030,promoter
chr7	NM_001046637	27972024	27980779	-	MACS_peak_11212,promoter
chr13	NM_001047159	3881808	3892824	-	MACS_peak_3139,genebody
chr14	NM_001047433	32893747	32898851	-	MACS_peak_3894,genebody
chr8	NM_001047435	108225548	108227394	+	MACS_peak_12492,promoter
chr8	NM_001047436	108225053	108227394	+	MACS_peak_12492,genebody
chr2	NM_001047604	66022385	66094674	-	MACS_peak_7162,promoter
chr4	NM_001048005	41452041	41464366	-	MACS_peak_8730,genebody
chr13	NM_001048008	59594764	59658680	-	MACS_peak_3467,promoter
chr6	NM_001048054	134665490	134742646	-	MACS_peak_10968,genebody
chr11	NM_001048057	114529856	114533645	+	MACS_peak_2498,genebody
chr13	NM_001048060	58259009	58266054	+	MACS_peak_3460,genebody
chr11	NM_001048061	51413601	51420383	-	MACS_peak_1824,promoter
chr8	NM_001048143	116159485	116169079	+	MACS_peak_12576,genebody
chr9	NM_001048146	117949616	117969602	+	MACS_peak_13416,genebody
chr2	NM_001048148	181100127	181115498	+	MACS_peak_7858,promoter
chr4	NM_001048168	120430039	120504180	-	MACS_peak_9108,genebody
chr2	NM_001048176	79172647	79269145	-	MACS_peak_7243,genebody
chr4	NM_001048189	110070395	111330115	+	MACS_peak_9032,genebody
chr13	NM_001048204	67295441	67310234	+	MACS_peak_3516,genebody
chr12	NM_001048206	112404758	112505359	+	MACS_peak_3096,genebody
chr18	NM_001048207	32687973	32719688	-	MACS_peak_6011,genebody
chrX	NM_001048208	12252496	12339099	-	MACS_peak_13524,promoter
chr3	NM_001076676	152009441	152056578	+	MACS_peak_8582,promoter
chr11	NM_001076681	78640096	78657401	+	MACS_peak_2122,promoter
chr15	NM_001076789	103021976	103070247	-	MACS_peak_4765,genebody
chr13	NM_001076791	67572448	67585189	-	MACS_peak_3525,promoter
chr10	NM_001077184	79167102	79174724	+	MACS_peak_1230,promoter
chr1	NM_001077237	152208440	152240185	-	MACS_peak_549,genebody
chr7	NM_001077264	52155742	52184860	-	MACS_peak_11372,promoter
chr5	NM_001077265	100384954	100407957	-	MACS_peak_9846,promoter
chr5	NM_001077398	44863371	45190946	-	MACS_peak_9669,genebody
chr3	NM_001077411	89006849	89012601	+	MACS_peak_8187,genebody
chr15	NM_001077499	100701113	100876360	+	MACS_peak_4733,genebody
chr11	NM_001077529	93811130	93817002	-	MACS_peak_2235,promoter
chr7	NM_001077591	52198609	52213405	+	MACS_peak_11373,genebody
chr9	NM_001077631	64808638	64834781	+	MACS_peak_13073,promoter
chr2	NM_001077632	147003281	147012138	-	MACS_peak_7609,genebody
chr10	NM_001077638	75669966	75700610	-	MACS_peak_1188,promoter
chr11	NM_001077661	5613419	5662379	-	MACS_peak_1628,promoter
chr2	NM_001077684	69596113	69627543	-	MACS_peak_7170,promoter
chr3	NM_001077687	86028611	86550632	+	MACS_peak_8146,genebody
chr6	NM_001077694	83958583	84161036	+	MACS_peak_10652,promoter
chr11	NM_001077696	102057060	102091486	-	MACS_peak_2391,genebody
chr10	NM_001077707	10869227	10935071	+	MACS_peak_877,genebody
chr6	NM_001077713	6906017	6989220	+	MACS_peak_10336,promoter
chr11	NM_001078167	87861172	87867259	+	MACS_peak_2216,promoter
chrX	NM_001079513	35542969	35550223	+	MACS_peak_13553,promoter
chr10	NM_001079686	5151833	5326342	+	MACS_peak_844,genebody
chr2	NM_001079690	124978335	125055737	+	MACS_peak_7479,genebody
chr12	NM_001079694	82046490	82051494	+	MACS_peak_2943,promoter
chr3	NM_001079830	103083215	103162691	+	MACS_peak_8334,promoter
chr14	NM_001079844	117324536	118378751	+	MACS_peak_4207,genebody
chrX	NM_001079847	156828621	156936002	+	MACS_peak_13725,genebody
chr12	NM_001079883	109148612	109241624	-	MACS_peak_3064,genebody
chr6	NM_001079901	48543881	48549081	+	MACS_peak_10504,promoter
chr17	NM_001080127	24551619	24562842	+	MACS_peak_5374,genebody
chr10	NM_001080129	90610315	90634327	-	MACS_peak_1360,promoter
chr15	NM_001080158	82064205	82074766	-	MACS_peak_4583,promoter
chr4	NM_001080384	44025514	44045718	+	MACS_peak_8754,promoter
chr4	NM_001080387	135412006	135421733	+	MACS_peak_9283,promoter
chr19	NM_001080388	7349885	7416334	-	MACS_peak_6444,promoter
chrX	NM_001080549	108688812	108810688	-	MACS_peak_13668,genebody
chr6	NM_001080557	125165598	125172324	+	MACS_peak_10919,genebody
chr19	NM_001080706	37000568	37088547	+	MACS_peak_6609,promoter
chr2	NM_001080707	73188948	73224455	-	MACS_peak_7200,promoter
chr2	NM_001080711	76488329	76496613	+	MACS_peak_7228,genebody
chr2	NM_001080754	91570294	91759006	+	MACS_peak_7294,promoter
chr17	NM_001080769	27993451	28036985	+	MACS_peak_5448,genebody
chr17	NM_001080773	24210646	24278556	-	MACS_peak_5366,genebody
chr8	NM_001080793	26927341	26958142	-	MACS_peak_12088,genebody
chr5	NM_001080797	92481171	92511943	-	MACS_peak_9817,promoter
chr5	NM_001080808	116099294	116181568	-	MACS_peak_9989,genebody
chr8	NM_001080813	28249244	28285118	-	MACS_peak_12103,genebody
chr9	NM_001080814	15714636	16182675	-	MACS_peak_12740,genebody
chr3	NM_001080818	115975470	116126950	-	MACS_peak_8408,genebody
chr11	NM_001080924	5176331	5344850	-	MACS_peak_1622,promoter
chr11	NM_001080929	115243229	115257446	+	MACS_peak_2507,promoter
chr8	NM_001080930	112250350	112261639	-	MACS_peak_12547,promoter
chr11	NM_001080932	121121300	121171210	+	MACS_peak_2612,promoter
chr11	NM_001080935	97702093	97704357	+	MACS_peak_2304,genebody
chr13	NM_001080941	67490264	67500703	-	MACS_peak_3522,promoter
chr2	NM_001080944	126146708	126317289	-	MACS_peak_7489,genebody
chr15	NM_001080948	99800504	99846789	+	MACS_peak_4722,genebody
chr14	NM_001080949	51385089	51405193	-	MACS_peak_3950,genebody
chr2	NM_001080968	32143772	32163441	+	MACS_peak_7005,genebody
chr11	NM_001080969	45761655	45768996	-	MACS_peak_1782,promoter
chr5	NM_001080974	8056541	8069245	+	MACS_peak_9498,promoter
chr6	NM_001080979	128177160	128250831	-	MACS_peak_10942,genebody
chr15	NM_001080981	98475937	98493320	-	MACS_peak_4693,genebody
chr2	NM_001081006	20211539	20732162	+	MACS_peak_6866,genebody
chr7	NM_001081007	30906966	30920051	+	MACS_peak_11273,genebody
chrX	NM_001081008	98728073	98797128	+	MACS_peak_13645,genebody
chr4	NM_001081012	83171448	83510574	+	MACS_peak_8897,genebody
chr15	NM_001081016	81575277	81626699	+	MACS_peak_4572,genebody
chr7	NM_001081021	28744818	28764176	-	MACS_peak_11234,promoter
chr7	NM_001081022	132851389	133018311	+	MACS_peak_11805,genebody
chr14	NM_001081024	60020847	60059714	-	MACS_peak_4035,genebody
chr16	NM_001081025	38297839	38341946	-	MACS_peak_5021,promoter
chr15	NM_001081030	89118666	89145742	-	MACS_peak_4632,promoter
chr2	NM_001081033	75829188	76176710	-	MACS_peak_7224,genebody
chr17	NM_001081034	88390198	88464625	-	MACS_peak_5893,promoter
chr10	NM_001081035	109120494	109437275	-	MACS_peak_1438,genebody
chr10	NM_001081037	121218046	121484371	-	MACS_peak_1511,genebody
chr10	NM_001081040	127800152	127807093	-	MACS_peak_1564,genebody
chr19	NM_001081041	6067841	6077187	-	MACS_peak_6413,genebody
chr9	NM_001081043	110287592	110310714	-	MACS_peak_13377,promoter
chr11	NM_001081045	104194542	104303605	-	MACS_peak_2434,promoter
chr9	NM_001081049	44611437	44689357	-	MACS_peak_12910,promoter
chr1	NM_001081050	61685397	62688858	+	MACS_peak_215,promoter
chr3	NM_001081053	96449506	96468442	+	MACS_peak_8284,genebody
chr10	NM_001081054	43593995	43621542	-	MACS_peak_1043,promoter
chr10	NM_001081055	77649470	77707387	-	MACS_peak_1213,promoter
chr12	NM_001081057	112127473	112210604	+	MACS_peak_3092,promoter
chr13	NM_001081058	17807795	17896931	-	MACS_peak_3186,promoter
chr13	NM_001081059	43633774	43655560	-	MACS_peak_3351,promoter
chr13	NM_001081061	100787948	100874025	-	MACS_peak_3686,genebody
chr13	NM_001081062	113778009	113780986	+	MACS_peak_3761,genebody
chr15	NM_001081064	12286808	12522311	-	MACS_peak_4278,genebody
chr15	NM_001081065	75799614	75806295	+	MACS_peak_4471,genebody
chr15	NM_001081066	73342989	73402672	+	MACS_peak_4448,genebody
chr16	NM_001081068	87376895	87432851	-	MACS_peak_5162,genebody
chr17	NM_001081071	73457324	73592706	+	MACS_peak_5789,promoter
chr18	NM_001081072	58715893	58772523	+	MACS_peak_6189,promoter
chr18	NM_001081073	67777050	67800990	-	MACS_peak_6246,promoter
chr19	NM_001081075	38262968	38298622	-	MACS_peak_6620,genebody
chr19	NM_001081076	55272587	55315726	-	MACS_peak_6737,genebody
chr19	NM_001081077	44183126	44210366	-	MACS_peak_6661,genebody
chr1	NM_001081079	23373262	23390014	-	MACS_peak_49,promoter
chr1	NM_001081081	52220293	52290076	-	MACS_peak_153,promoter
chr2	NM_001081083	19120744	19231861	+	MACS_peak_6859,genebody
chr2	NM_001081084	13197964	13413503	-	MACS_peak_6840,genebody
chr2	NM_001081085	25227840	25233733	+	MACS_peak_6899,promoter
chr2	NM_001081086	69561144	69592116	+	MACS_peak_7169,promoter
chr2	NM_001081090	139945616	139996294	-	MACS_peak_7572,genebody
chr2	NM_001081091	125388823	125450849	-	MACS_peak_7482,genebody
chr2	NM_001081092	179646850	179711351	-	MACS_peak_7843,promoter
chr3	NM_001081093	84299985	84386547	-	MACS_peak_8136,promoter
chr3	NM_001081094	145239171	145268209	+	MACS_peak_8547,genebody
chr4	NM_001081098	128450328	128483356	-	MACS_peak_9163,genebody
chr4	NM_001081100	154460685	154519616	+	MACS_peak_9450,genebody
chr5	NM_001081101	33721344	33762403	+	MACS_peak_9615,genebody
chr5	NM_001081107	101191166	101227619	-	MACS_peak_9854,promoter
chr5	NM_001081108	138696709	138700623	+	MACS_peak_10208,promoter
chr5	NM_001081109	144861304	144949073	+	MACS_peak_10255,genebody
chr6	NM_001081111	97101943	97129118	-	MACS_peak_10755,promoter
chr6	NM_001081112	118452581	118512274	-	MACS_peak_10847,genebody
chr6	NM_001081113	148719205	148779989	-	MACS_peak_11041,promoter
chr7	NM_001081114	31076771	31093386	+	MACS_peak_11280,genebody
chr7	NM_001081118	148414686	148448650	+	MACS_peak_11946,promoter
chr8	NM_001081119	9977716	9992154	+	MACS_peak_12017,promoter
chr9	NM_001081122	102488907	102528454	-	MACS_peak_13286,promoter
chr1	NM_001081125	120730637	120950196	-	MACS_peak_409,genebody
chr13	NM_001081128	12278806	12350380	-	MACS_peak_3163,genebody
chr14	NM_001081130	33135204	33161006	+	MACS_peak_3898,genebody
chr2	NM_001081131	5819105	5863838	-	MACS_peak_6809,genebody
chr2	NM_001081132	5872514	5977749	+	MACS_peak_6810,promoter
chr3	NM_001081139	96474053	96494957	+	MACS_peak_8285,promoter
chr4	NM_001081141	46676769	47004586	-	MACS_peak_8784,genebody
chr4	NM_001081142	120370077	120419781	-	MACS_peak_9107,promoter
chr5	NM_001081144	39059722	39076065	-	MACS_peak_9653,genebody
chr6	NM_001081145	59158863	59162027	+	MACS_peak_10570,genebody
chr6	NM_001081146	92320885	92656178	-	MACS_peak_10735,genebody
chr6	NM_001081147	112423677	112439802	-	MACS_peak_10794,promoter
chr8	NM_001081149	23970010	24053734	+	MACS_peak_12067,promoter
chr8	NM_001081150	37279117	37312570	-	MACS_peak_12143,genebody
chr8	NM_001081151	119682034	119729086	+	MACS_peak_12592,promoter
chr9	NM_001081152	53345151	53383732	+	MACS_peak_12977,promoter
chr9	NM_001081153	73327230	73781374	-	MACS_peak_13145,genebody
chr16	NM_001081154	14109258	14159367	-	MACS_peak_4839,promoter
chr4	NM_001081156	133047014	133054465	-	MACS_peak_9237,genebody
chr11	NM_001081158	74462996	74484349	+	MACS_peak_2058,promoter
chr17	NM_001081160	29964902	30024827	-	MACS_peak_5479,genebody
chr15	NM_001081166	84615805	84686559	-	MACS_peak_4606,promoter
chr11	NM_001081168	57615138	57624117	+	MACS_peak_1876,promoter
chr4	NM_001081174	140769870	140776029	+	MACS_peak_9349,promoter
chr1	NM_001081175	182260606	182353790	+	MACS_peak_751,genebody
chr13	NM_001081176	81812835	81850012	-	MACS_peak_3587,genebody
chr14	NM_001081177	65271367	65425133	+	MACS_peak_4071,promoter
chr17	NM_001081178	43526414	43596506	+	MACS_peak_5622,genebody
chr17	NM_001081179	79152245	79234721	-	MACS_peak_5813,promoter
chr1	NM_001081181	57463391	57472802	+	MACS_peak_177,promoter
chr3	NM_001081182	89743402	89767430	-	MACS_peak_8207,promoter
chr4	NM_001081183	11413104	11478290	+	MACS_peak_8628,promoter
chr4	NM_001081184	87740533	88056915	+	MACS_peak_8915,promoter
chr9	NM_001081188	123022348	123045247	+	MACS_peak_13462,promoter
chrX	NM_001081189	101678120	101701601	+	MACS_peak_13656,genebody
chr16	NM_001081190	59407207	59461565	+	MACS_peak_5104,genebody
chr12	NM_001081191	100024813	100139694	-	MACS_peak_3029,genebody
chr12	NM_001081195	72116953	72200338	+	MACS_peak_2873,promoter
chr5	NM_001081203	124818710	124875923	-	MACS_peak_10081,genebody
chr5	NM_001081205	73039034	73062317	+	MACS_peak_9738,genebody
chr6	NM_001081206	36796021	37249976	-	MACS_peak_10444,genebody
chr10	NM_001081208	36226612	36554200	+	MACS_peak_992,genebody
chr1	NM_001081210	79772592	79778020	+	MACS_peak_301,promoter
chr19	NM_001081213	29684372	29722910	-	MACS_peak_6563,genebody
chr19	NM_001081214	46131028	46147399	+	MACS_peak_6690,promoter
chr8	NM_001081215	64406885	64516492	+	MACS_peak_12227,promoter
chr9	NM_001081216	82759765	82869096	-	MACS_peak_13194,promoter
chr16	NM_001081217	3847222	3858880	+	MACS_peak_4777,genebody
chr10	NM_001081218	82161751	82204137	+	MACS_peak_1305,promoter
chr14	NM_001081221	33326706	33394175	+	MACS_peak_3900,genebody
chr18	NM_001081222	10566509	10610350	-	MACS_peak_5935,promoter
chr18	NM_001081224	51277551	51464295	+	MACS_peak_6158,genebody
chr19	NM_001081225	45005608	45058277	+	MACS_peak_6673,promoter
chr1	NM_001081226	140748555	140753431	-	MACS_peak_526,genebody
chr3	NM_001081229	58219610	58270709	+	MACS_peak_8053,promoter
chr3	NM_001081230	82161993	82199190	+	MACS_peak_8121,promoter
chr5	NM_001081231	22252010	22781415	+	MACS_peak_9532,genebody
chr5	NM_001081232	36943137	37087208	-	MACS_peak_9641,genebody
chr5	NM_001081234	108741943	108777798	+	MACS_peak_9897,promoter
chr5	NM_001081236	118695235	118713123	+	MACS_peak_10007,genebody
chr6	NM_001081237	147039596	147061300	+	MACS_peak_11035,genebody
chr7	NM_001081238	129250778	129276460	-	MACS_peak_11791,promoter
chr8	NM_001081240	80073295	80105237	+	MACS_peak_12340,promoter
chr9	NM_001081243	79663368	79825689	-	MACS_peak_13184,genebody
chr14	NM_001081247	25267915	25306268	-	MACS_peak_3843,genebody
chr14	NM_001081251	31832323	31934778	+	MACS_peak_3883,genebody
chr14	NM_001081252	119384206	119498656	-	MACS_peak_4215,genebody
chr15	NM_001081253	36079814	36094639	-	MACS_peak_4319,genebody
chr19	NM_001081257	42863084	43462845	-	MACS_peak_6649,genebody
chr1	NM_001081258	138364534	138428088	+	MACS_peak_516,promoter
chr3	NM_001081262	58420221	58441129	-	MACS_peak_8057,genebody
chr3	NM_001081263	153636399	153934684	+	MACS_peak_8590,genebody
chr4	NM_001081264	99382320	99430151	+	MACS_peak_8970,promoter
chr6	NM_001081266	83051509	83059115	+	MACS_peak_10633,promoter
chr7	NM_001081267	104728405	104841292	+	MACS_peak_11629,promoter
chr4	NM_001081274	148524093	148540816	-	MACS_peak_9400,promoter
chr1	NM_001081276	120285634	120506039	+	MACS_peak_407,genebody
chr3	NM_001081277	152125778	152331104	-	MACS_peak_8584,genebody
chr14	NM_001081278	101841576	102008408	-	MACS_peak_4181,genebody
chr8	NM_001081279	36650851	36742503	+	MACS_peak_12138,genebody
chr9	NM_001081282	85580966	85642941	-	MACS_peak_13205,promoter
chr18	NM_001081287	7347959	7626861	-	MACS_peak_5924,genebody
chr15	NM_001081288	54846683	54903707	-	MACS_peak_4381,promoter
chr1	NM_001081290	164601915	164670687	-	MACS_peak_626,promoter
chr7	NM_001081292	28441395	28459617	-	MACS_peak_11226,promoter
chr3	NM_001081293	95563795	95622876	-	MACS_peak_8259,promoter
chr3	NM_001081298	148478549	148617599	-	MACS_peak_8570,genebody
chr15	NM_001081299	22966217	23404173	+	MACS_peak_4287,promoter
chr15	NM_001081302	27660403	27955603	-	MACS_peak_4295,genebody
chr1	NM_001081304	172634587	172797902	-	MACS_peak_680,promoter
chr6	NM_001081306	22825501	23002916	+	MACS_peak_10370,genebody
chr1	NM_001081307	136662519	136852517	-	MACS_peak_495,genebody
chr9	NM_001081309	105545324	105589985	+	MACS_peak_13307,genebody
chr1	NM_001081316	113755278	113761495	-	MACS_peak_402,genebody
chr19	NM_001081319	29596771	29680411	+	MACS_peak_6562,promoter
chr3	NM_001081320	107998688	108003752	-	MACS_peak_8377,genebody
chr5	NM_001081321	66006498	66089095	-	MACS_peak_9718,promoter
chr5	NM_001081323	124700967	124778460	-	MACS_peak_10079,genebody
chr3	NM_001081326	116442916	116511084	-	MACS_peak_8413,promoter
chr18	NM_001081328	59334993	59570990	+	MACS_peak_6193,promoter
chr7	NM_001081329	130622153	130643963	-	MACS_peak_11800,promoter
chr11	NM_001081330	69234310	69362610	-	MACS_peak_1994,genebody
chr7	NM_001081331	141457944	141568511	-	MACS_peak_11909,genebody
chr14	NM_001081336	78969415	79124896	-	MACS_peak_4152,genebody
chr9	NM_001081341	55397689	55785922	-	MACS_peak_12992,promoter
chr5	NM_001081342	129602624	129710474	+	MACS_peak_10108,promoter
chr4	NM_001081343	35138530	35173129	-	MACS_peak_8710,promoter
chr7	NM_001081345	80571537	80686632	-	MACS_peak_11514,genebody
chr10	NM_001081346	67442345	67506612	+	MACS_peak_1146,promoter
chr13	NM_001081350	49748718	49774384	+	MACS_peak_3397,promoter
chr6	NM_001081351	21935909	22205606	+	MACS_peak_10366,promoter
chr13	NM_001081352	76236181	76325431	+	MACS_peak_3578,genebody
chr13	NM_001081353	77274796	77333166	+	MACS_peak_3581,genebody
chr4	NM_001081355	142697293	142802612	-	MACS_peak_9369,promoter
chr17	NM_001081357	80979851	81127433	-	MACS_peak_5833,promoter
chr15	NM_001081359	37897082	38008608	-	MACS_peak_4340,promoter
chr1	NM_001081360	138164699	138242681	-	MACS_peak_515,genebody
chr5	NM_001081362	145529660	145620642	+	MACS_peak_10260,genebody
chr16	NM_001081366	21423190	21644753	+	MACS_peak_4903,promoter
chr15	NM_001081367	78259057	78269733	+	MACS_peak_4521,genebody
chr16	NM_001081368	22813287	22857642	-	MACS_peak_4918,genebody
chr18	NM_001081371	49992650	50125127	+	MACS_peak_6154,promoter
chr9	NM_001081373	45575028	45636721	-	MACS_peak_12917,promoter
chr14	NM_001081377	93412919	94287951	-	MACS_peak_4171,genebody
chr12	NM_001081378	25659796	25744562	+	MACS_peak_2705,genebody
chr8	NM_001081379	125407721	125566184	-	MACS_peak_12648,promoter
chr9	NM_001081381	110207695	110224606	+	MACS_peak_13376,genebody
chr6	NM_001081382	47974186	47998113	-	MACS_peak_10498,promoter
chr5	NM_001081383	24777611	25004601	-	MACS_peak_9558,genebody
chr8	NM_001081390	63993819	64381487	-	MACS_peak_12226,genebody
chr4	NM_001081392	32744093	32862192	+	MACS_peak_8691,promoter
chr5	NM_001081394	130695613	130719635	+	MACS_peak_10128,genebody
chr9	NM_001081395	14346410	14419444	-	MACS_peak_12732,promoter
chr15	NM_001081396	57743753	57801623	+	MACS_peak_4396,genebody
chr8	NM_001081397	10153922	10633950	+	MACS_peak_12019,promoter
chr16	NM_001081400	8830192	8859017	+	MACS_peak_4808,promoter
chr15	NM_001081402	7823054	8049209	-	MACS_peak_4252,promoter
chr12	NM_001081406	70269800	70279997	+	MACS_peak_2840,promoter
chr4	NM_001081408	141302589	141315178	+	MACS_peak_9364,genebody
chr15	NM_001081409	66409133	66476817	+	MACS_peak_4428,promoter
chr10	NM_001081412	74523640	74647668	+	MACS_peak_1175,promoter
chr4	NM_001081413	43071855	43277745	+	MACS_peak_8744,genebody
chr4	NM_001081417	8618067	8793956	+	MACS_peak_8617,genebody
chr10	NM_001081419	75725793	75808036	-	MACS_peak_1189,promoter
chr4	NM_001081420	56815200	56822477	+	MACS_peak_8818,genebody
chr5	NM_001081422	42178777	42235554	-	MACS_peak_9657,promoter
chr12	NM_001081423	87165899	87394710	+	MACS_peak_2994,promoter
chr9	NM_001081429	37083419	37155977	-	MACS_peak_12851,promoter
chr14	NM_001081430	49791901	49810706	+	MACS_peak_3947,promoter
chr10	NM_001081432	106954415	107157083	-	MACS_peak_1432,genebody
chr1	NM_001081433	54702183	54983231	-	MACS_peak_171,promoter
chr11	NM_001081435	97715620	97745468	-	MACS_peak_2305,genebody
chr7	NM_001081446	125999288	126116166	+	MACS_peak_11773,genebody
chr7	NM_001081459	133610512	133618644	-	MACS_peak_11810,promoter
chr5	NM_001081462	134833530	134932586	-	MACS_peak_10137,genebody
chr4	NM_001081475	116273656	116300102	-	MACS_peak_9053,genebody
chrX	NM_001081499	136219534	136288757	+	MACS_peak_13698,promoter
chr2	NM_001081548	69735302	69862070	+	MACS_peak_7174,promoter
chr16	NM_001081549	92392197	92466391	-	MACS_peak_5205,genebody
chr4	NM_001081557	150433631	151235877	-	MACS_peak_9427,promoter
chr16	NM_001081633	17900801	17911441	-	MACS_peak_4872,genebody
chr17	NM_001081635	47641999	47736637	+	MACS_peak_5677,promoter
chr4	NM_001081651	131858108	131859271	-	MACS_peak_9211,promoter
chr9	NM_001081654	106561076	106588279	-	MACS_peak_13322,genebody
chr7	NM_001081655	17460665	17472650	+	MACS_peak_11138,promoter
chr6	NM_001081665	55787011	55928592	+	MACS_peak_10556,promoter
chrX	NM_001081668	136542211	136597107	-	MACS_peak_13700,genebody
chr6	NM_001081678	28189930	28211601	-	MACS_peak_10378,promoter
chr7	NM_001081679	109048321	109054873	-	MACS_peak_11678,genebody
chr16	NM_001081682	18498860	18566772	+	MACS_peak_4879,promoter
chr16	NM_001081684	98168598	98183786	-	MACS_peak_5244,promoter
chr10	NM_001081695	77505031	77526360	+	MACS_peak_1210,genebody
chr1	NM_001081756	127810212	128727209	-	MACS_peak_434,genebody
chrX	NM_001081956	34148177	34185409	-	MACS_peak_13546,genebody
chr2	NM_001081975	121287401	121299759	-	MACS_peak_7454,promoter
chr12	NM_001081977	26991662	27100121	-	MACS_peak_2707,genebody
chr8	NM_001081981	87231497	87298268	-	MACS_peak_12386,genebody
chrX	NM_001082412	133515654	133572841	-	MACS_peak_13696,genebody
chr3	NM_001082414	85888355	85934443	+	MACS_peak_8145,genebody
chr2	NM_001082476	25100332	25110934	-	MACS_peak_6892,genebody
chr12	NM_001082483	3962553	4038915	-	MACS_peak_2635,genebody
chr9	NM_001082485	20299512	20325863	-	MACS_peak_12748,promoter
chr9	NM_001082532	21961289	21962798	+	MACS_peak_12790,genebody
chr15	NM_001082536	80842710	81021187	-	MACS_peak_4563,genebody
chr7	NM_001082552	109706435	109713983	-	MACS_peak_11687,promoter
chr7	NM_001082960	135206153	135262005	+	MACS_peak_11868,genebody
chr7	NM_001082961	67127387	67242494	-	MACS_peak_11457,genebody
chr2	NM_001082974	164656229	164659096	-	MACS_peak_7745,genebody
chr14	NM_001082975	56516121	56519069	-	MACS_peak_4016,genebody
chr8	NM_001083118	109599418	109620445	-	MACS_peak_12523,promoter
chr18	NM_001083317	36838868	36843516	+	MACS_peak_6067,genebody
chr3	NM_001083318	87329499	87344078	+	MACS_peak_8151,promoter
chr9	NM_001083319	113840051	113886319	+	MACS_peak_13394,promoter
chr2	NM_001083328	179805297	179820607	+	MACS_peak_7844,promoter
chr11	NM_001083331	70756583	70783464	-	MACS_peak_2034,promoter
chr18	NM_001083334	32536870	32595394	+	MACS_peak_6010,promoter
chr11	NM_001083587	8331654	8564538	-	MACS_peak_1650,promoter
chr2	NM_001083618	152788220	152834218	+	MACS_peak_7645,genebody
chr18	NM_001083628	10325176	10562939	+	MACS_peak_5933,genebody
chr2	NM_001083810	101554441	101637864	-	MACS_peak_7317,promoter
chr17	NM_001083880	15080188	15082944	+	MACS_peak_5303,promoter
chr4	NM_001083887	106323673	106327885	+	MACS_peak_9001,promoter
chr17	NM_001083891	31657059	31668270	+	MACS_peak_5489,promoter
chr16	NM_001083894	21953890	21995615	-	MACS_peak_4910,genebody
chrX	NM_001083895	130442964	130466989	+	MACS_peak_13678,promoter
chr13	NM_001083901	65166337	65214290	-	MACS_peak_3506,promoter
chr8	NM_001083906	79426406	79767538	+	MACS_peak_12338,genebody
chr2	NM_001083921	152142069	152158161	-	MACS_peak_7634,promoter
chr17	NM_001083934	71368896	71476196	+	MACS_peak_5778,genebody
chr9	NM_001083935	110624588	110646190	-	MACS_peak_13382,genebody
chrX	NM_001083937	7461369	7471153	+	MACS_peak_13512,promoter
chr17	NM_001083945	7109064	7152705	-	MACS_peak_5273,promoter
chr5	NM_001083958	145992583	145999191	+	MACS_peak_10269,promoter
chr17	NM_001085355	4995073	5347656	+	MACS_peak_5255,promoter
chr18	NM_001085373	44584713	44971836	-	MACS_peak_6131,genebody
chr18	NM_001085374	44584713	44821920	-	MACS_peak_6132,promoter
chr1	NM_001085376	160641861	160887569	-	MACS_peak_604,genebody
chr2	NM_001085378	155436947	155460043	+	MACS_peak_7672,genebody
chr7	NM_001085385	38968235	38982584	+	MACS_peak_11333,genebody
chr2	NM_001085407	26238319	26244836	-	MACS_peak_6917,promoter
chr1	NM_001085409	122122992	122167659	-	MACS_peak_423,genebody
chr15	NM_001085421	33613629	33617638	-	MACS_peak_4308,genebody
chr11	NM_001085440	60591026	60601789	+	MACS_peak_1917,genebody
chr2	NM_001085453	84440937	84490667	-	MACS_peak_7259,promoter
chr14	NM_001085472	55260997	55272538	-	MACS_peak_3984,genebody
chr14	NM_001085473	55260997	55305768	-	MACS_peak_3985,genebody
chr4	NM_001085492	149656024	149996075	+	MACS_peak_9418,genebody
chr4	NM_001085493	10978194	11003351	-	MACS_peak_8623,genebody
chr2	NM_001085495	166631080	166723551	+	MACS_peak_7772,genebody
chr11	NM_001085498	119775123	119780866	+	MACS_peak_2579,promoter
chr4	NM_001085508	43681842	43705539	+	MACS_peak_8752,genebody
chr2	NM_001085514	28907416	28910586	-	MACS_peak_6944,promoter
chr4	NM_001085515	41442633	41450108	-	MACS_peak_8729,genebody
chr17	NM_001085555	28203691	28217584	-	MACS_peak_5450,genebody
chr3	NM_001093752	157673456	157699603	-	MACS_peak_8601,genebody
chr3	NM_001093753	157673456	157694718	-	MACS_peak_8601,promoter
chr3	NM_001093754	106285348	106303972	+	MACS_peak_8356,genebody
chr8	NM_001093757	96561097	96591822	+	MACS_peak_12439,genebody
chr12	NM_001093775	30213248	30608074	+	MACS_peak_2717,genebody
chr1	NM_001097644	64737918	64772216	+	MACS_peak_228,promoter
chrX	NM_001098222	132420389	132425620	+	MACS_peak_13691,promoter
chr4	NM_001098227	6292826	6323269	+	MACS_peak_8615,promoter
chr1	NM_001098528	15302532	15704295	+	MACS_peak_27,genebody
chr11	NM_001098836	102150613	102157943	-	MACS_peak_2397,promoter
chr2	NM_001099298	65508501	65605504	+	MACS_peak_7159,promoter
chr4	NM_001099319	126803289	126806888	+	MACS_peak_9158,promoter
chr4	NM_001099323	58956499	58971227	+	MACS_peak_8835,genebody
chr11	NM_001099633	65644825	65982053	-	MACS_peak_1957,genebody
chr19	NM_001099634	37973525	38118067	-	MACS_peak_6618,genebody
chr1	NM_001099637	178663783	178737255	-	MACS_peak_725,genebody
chr3	NM_001099674	14606288	14611256	-	MACS_peak_7900,promoter
chr4	NM_001099675	45118081	45120985	-	MACS_peak_8765,promoter
chr16	NM_001099738	91614501	91619244	-	MACS_peak_5194,genebody
chr12	NM_001099792	112916315	112922113	+	MACS_peak_3104,promoter
chr11	NM_001100394	30326005	30371829	-	MACS_peak_1729,genebody
chr18	NM_001100449	14941753	15058868	+	MACS_peak_5955,promoter
chr9	NM_001100451	100978450	101007129	+	MACS_peak_13284,promoter
chr2	NM_001100591	37225590	37278423	-	MACS_peak_7062,promoter
chr10	NM_001100606	80065624	80070399	+	MACS_peak_1257,promoter
chr13	NM_001101430	34254845	34270041	+	MACS_peak_3291,promoter
chr3	NM_001101478	36050001	36069263	+	MACS_peak_7948,genebody
chr3	NM_001101479	46246118	46251863	-	MACS_peak_7981,genebody
chr9	NM_001101483	100452606	100471504	-	MACS_peak_13280,genebody
chr8	NM_001101502	28087807	28091934	+	MACS_peak_12098,promoter
chr7	NM_001101535	17579936	17581994	+	MACS_peak_11142,promoter
chr7	NM_001101598	4828654	4847318	+	MACS_peak_11077,genebody
chr3	NM_001102407	96433850	96437714	+	MACS_peak_8282,promoter
chr1	NM_001102430	10127587	10222751	-	MACS_peak_12,promoter
chr2	NM_001102436	22923720	22970032	+	MACS_peak_6877,promoter
chr9	NM_001102455	30957141	31019400	-	MACS_peak_12817,promoter
chr15	NM_001102458	38417184	38449021	-	MACS_peak_4344,promoter
chr19	NM_001102471	46836098	46953070	+	MACS_peak_6705,genebody
chr12	NM_001102565	88769027	88784789	-	MACS_peak_3011,promoter
chr11	NM_001102611	75161934	75219207	+	MACS_peak_2071,genebody
chr5	NM_001103156	5664830	5694077	-	MACS_peak_9496,genebody
chr19	NM_001103177	57107753	57271982	-	MACS_peak_6750,genebody
chr17	NM_001103181	6106829	6240637	+	MACS_peak_5266,promoter
chr11	NM_001104530	46250448	46256223	+	MACS_peak_1787,genebody
chr9	NM_001104617	51856045	51883282	+	MACS_peak_12969,promoter
chr13	NM_001104646	14722511	14730469	+	MACS_peak_3178,promoter
chr10	NM_001105557	81687601	81704020	-	MACS_peak_1300,genebody
chr1	NM_001105667	95689152	95698511	-	MACS_peak_388,promoter
chr15	NM_001109040	90763706	90880379	-	MACS_peak_4643,genebody
chrX	NM_001109043	70232677	70276882	+	MACS_peak_13593,genebody
chr11	NM_001109626	98064618	98114854	+	MACS_peak_2312,promoter
chr4	NM_001109661	32504409	32673083	+	MACS_peak_8689,genebody
chr6	NM_001109688	142959439	143048627	-	MACS_peak_11005,genebody
chr6	NM_001109745	87792608	87801100	-	MACS_peak_10698,promoter
chr10	NM_001109747	29915814	29920346	-	MACS_peak_976,promoter
chr7	NM_001109748	20286661	20300778	-	MACS_peak_11171,promoter
chr6	NM_001109749	105627738	106649299	+	MACS_peak_10779,genebody
chr11	NM_001109752	69832106	69859033	+	MACS_peak_2016,promoter
chr7	NM_001109753	82259780	82453272	-	MACS_peak_11519,genebody
chr5	NM_001109902	118640744	118695034	-	MACS_peak_10006,genebody
chr2	NM_001109905	166773641	166821778	-	MACS_peak_7774,promoter
chr5	NM_001109909	137736931	137748902	-	MACS_peak_10187,promoter
chr17	NM_001109913	33783177	33822403	-	MACS_peak_5519,promoter
chr11	NM_001109971	16401640	16408487	-	MACS_peak_1660,genebody
chr17	NM_001109973	47952280	47971640	-	MACS_peak_5684,genebody
chr1	NM_001109985	172247626	172519980	-	MACS_peak_676,promoter
chr5	NM_001109992	121580541	121641406	-	MACS_peak_10023,promoter
chr11	NM_001109995	102699785	102742289	-	MACS_peak_2411,promoter
chr18	NM_001110015	32996878	33026074	+	MACS_peak_6013,promoter
chr8	NM_001110100	124474432	124553158	+	MACS_peak_12634,promoter
chr17	NM_001110101	35118798	35122838	+	MACS_peak_5555,promoter
chr4	NM_001110129	118978894	118993128	-	MACS_peak_9099,promoter
chr2	NM_001110145	69699618	69709903	+	MACS_peak_7172,promoter
chr11	NM_001110148	49057692	49076526	+	MACS_peak_1799,genebody
chr11	NM_001110150	49064053	49076526	+	MACS_peak_1799,promoter
chr6	NM_001110160	48504797	48520721	+	MACS_peak_10502,genebody
chr10	NM_001110195	29032971	29066467	+	MACS_peak_974,promoter
chr10	NM_001110196	29063981	29082248	-	MACS_peak_975,genebody
chr7	NM_001110201	30023341	30032551	+	MACS_peak_11258,promoter
chr7	NM_001110208	28376578	28424472	+	MACS_peak_11225,promoter
chr2	NM_001110209	74352893	74417005	-	MACS_peak_7210,promoter
chr11	NM_001110211	54792463	54846973	-	MACS_peak_1865,promoter
chr2	NM_001110214	3341402	3378389	+	MACS_peak_6790,genebody
chr15	NM_001110216	103021976	103045783	-	MACS_peak_4765,promoter
chr10	NM_001110218	122115817	122382849	+	MACS_peak_1514,genebody
chr2	NM_001110228	6460743	6806042	-	MACS_peak_6814,genebody
chr2	NM_001110229	6460743	7002348	-	MACS_peak_6815,genebody
chr2	NM_001110231	6460743	7317825	-	MACS_peak_6816,genebody
chr12	NM_001110239	31578190	31596477	-	MACS_peak_2722,genebody
chr4	NM_001110240	86629029	86873867	-	MACS_peak_8911,genebody
chr11	NM_001110242	119960247	119961738	+	MACS_peak_2582,genebody
chr9	NM_001110251	44144430	44150464	-	MACS_peak_12898,promoter
chr9	NM_001110253	123698627	123761020	-	MACS_peak_13471,genebody
chr17	NM_001110254	22983663	23004101	-	MACS_peak_5349,genebody
chr9	NM_001110265	83728295	83763100	+	MACS_peak_13203,promoter
chr9	NM_001110271	106342381	106350009	-	MACS_peak_13320,genebody
chr16	NM_001110275	91729615	91871900	+	MACS_peak_5196,promoter
chr9	NM_001110309	20272992	20297190	-	MACS_peak_12747,genebody
chrX	NM_001110310	98407299	98417902	-	MACS_peak_13640,promoter
chrX	NM_001110311	98293124	98417902	-	MACS_peak_13639,genebody
chr1	NM_001110315	94912032	94998442	-	MACS_peak_379,genebody
chr5	NM_001110327	9118867	9161776	-	MACS_peak_9504,promoter
chr7	NM_001110330	4958657	4964844	-	MACS_peak_11083,promoter
chr9	NM_001110351	56919846	56976175	+	MACS_peak_13006,genebody
chr2	NM_001110496	120181044	120229852	-	MACS_peak_7434,promoter
chr16	NM_001110498	91373027	91394288	+	MACS_peak_5187,genebody
chr11	NM_001110499	50107458	50139175	-	MACS_peak_1807,promoter
chr19	NM_001110504	5988544	6015825	-	MACS_peak_6410,genebody
chr3	NM_001110505	113258869	113280668	-	MACS_peak_8399,genebody
chr6	NM_001110506	115760746	115788430	-	MACS_peak_10827,genebody
chr2	NM_001110512	70802619	70856431	-	MACS_peak_7177,genebody
chr11	NM_001110778	102622752	102641576	+	MACS_peak_2410,genebody
chr8	NM_001110783	24085353	24260966	+	MACS_peak_12068,genebody
chr19	NM_001110791	6363689	6378038	+	MACS_peak_6423,promoter
chr14	NM_001110794	21274482	21299355	-	MACS_peak_3823,genebody
chr5	NM_001110796	14514917	14796006	+	MACS_peak_9511,promoter
chr3	NM_001110809	87847029	87859914	+	MACS_peak_8160,genebody
chr17	NM_001110824	48004081	48061581	-	MACS_peak_5685,genebody
chr1	NM_001110831	75305139	75314212	-	MACS_peak_284,genebody
chr17	NM_001110832	48526209	48549145	-	MACS_peak_5689,promoter
chr5	NM_001110843	15440508	15880329	+	MACS_peak_9512,genebody
chr2	NM_001110849	101554441	101679137	-	MACS_peak_7317,genebody
chr18	NM_001110850	3266351	3337587	-	MACS_peak_5906,genebody
chr6	NM_001111015	115084919	115232644	+	MACS_peak_10819,genebody
chr7	NM_001111016	56214442	56865458	+	MACS_peak_11434,genebody
chr17	NM_001111017	6040570	6079739	-	MACS_peak_5265,promoter
chr16	NM_001111021	92601710	92826311	-	MACS_peak_5209,genebody
chr16	NM_001111025	32084501	32099813	-	MACS_peak_4975,promoter
chr3	NM_001111053	55046447	55275239	+	MACS_peak_8026,genebody
chr16	NM_001111062	18406974	18426809	-	MACS_peak_4877,genebody
chr8	NM_001111066	73051641	73059227	+	MACS_peak_12281,promoter
chr2	NM_001111075	131012683	131024247	+	MACS_peak_7538,promoter
chr19	NM_001111100	34566805	34601964	-	MACS_peak_6593,genebody
chr13	NM_001111107	23444972	23461071	-	MACS_peak_3230,promoter
chr7	NM_001111111	108438129	108450602	-	MACS_peak_11668,genebody
chr10	NM_001111121	69559868	69655948	+	MACS_peak_1161,promoter
chr4	NM_001111277	116692012	116759457	+	MACS_peak_9062,promoter
chr15	NM_001111288	89202067	89204249	-	MACS_peak_4634,genebody
chr2	NM_001111289	103603101	103637235	-	MACS_peak_7329,promoter
chr1	NM_001111312	92895303	93025521	+	MACS_peak_361,promoter
chr1	NM_001111320	65205189	65233053	-	MACS_peak_232,genebody
chr3	NM_001112698	102273850	102324936	+	MACS_peak_8325,genebody
chr11	NM_001112699	118025479	118109906	-	MACS_peak_2559,promoter
chr7	NM_001112701	53062006	53069686	-	MACS_peak_11411,promoter
chr2	NM_001112703	31544075	31659747	+	MACS_peak_6998,promoter
chr4	NM_001112722	140070399	140221820	-	MACS_peak_9332,genebody
chr4	NM_001112723	140070399	140204671	-	MACS_peak_9334,promoter
chr8	NM_001112729	32260787	32275175	+	MACS_peak_12108,promoter
chr7	NM_001112731	28474358	28491501	+	MACS_peak_11227,promoter
chr2	NM_001112738	9977658	10002137	-	MACS_peak_6824,promoter
chr6	NM_001112796	149357407	149507379	+	MACS_peak_11049,genebody
chr3	NM_001113188	33919000	33968266	+	MACS_peak_7941,genebody
chr6	NM_001113198	97757051	97971352	+	MACS_peak_10758,promoter
chr10	NM_001113199	127472401	127485693	+	MACS_peak_1552,promoter
chr4	NM_001113209	81936076	82151212	-	MACS_peak_8885,genebody
chr2	NM_001113213	29745239	29787266	+	MACS_peak_6955,promoter
chr8	NM_001113248	75247186	75263810	+	MACS_peak_12331,genebody
chr9	NM_001113283	74800859	74880275	+	MACS_peak_13148,promoter
chr8	NM_001113326	40667053	40728032	-	MACS_peak_12155,genebody
chr6	NM_001113327	42265310	42274639	-	MACS_peak_10473,promoter
chr2	NM_001113333	92251416	92274226	-	MACS_peak_7298,promoter
chr8	NM_001113345	72430967	72520278	-	MACS_peak_12264,genebody
chr8	NM_001113350	18932728	18950973	-	MACS_peak_12051,genebody
chr17	NM_001113351	5975585	6044290	+	MACS_peak_5264,promoter
chr17	NM_001113352	5941279	6038555	+	MACS_peak_5264,genebody
chr10	NM_001113355	61917590	61949346	-	MACS_peak_1118,promoter
chr14	NM_001113358	54855159	54873604	-	MACS_peak_3973,genebody
chr5	NM_001113362	36833252	36928875	-	MACS_peak_9640,genebody
chr13	NM_001113374	115608444	115619628	+	MACS_peak_3772,promoter
chr10	NM_001113388	39677866	39706452	-	MACS_peak_1007,genebody
chr2	NM_001113399	77248688	77541329	-	MACS_peak_7234,genebody
chr16	NM_001113401	36792969	36828345	-	MACS_peak_5012,promoter
chr12	NM_001113404	92639432	92760981	+	MACS_peak_3016,promoter
chr19	NM_001113408	46107090	46119701	-	MACS_peak_6689,genebody
chr4	NM_001113412	95224197	95593630	+	MACS_peak_8947,promoter
chr3	NM_001113413	57539987	57639155	+	MACS_peak_8045,promoter
chr15	NM_001113418	85565993	85637281	+	MACS_peak_4613,genebody
chr3	NM_001113419	67696141	68430404	+	MACS_peak_8089,genebody
chr6	NM_001113424	149106098	149137234	-	MACS_peak_11045,promoter
chr5	NM_001113460	73146961	73259687	-	MACS_peak_9739,genebody
chr7	NM_001113471	86866049	86877662	-	MACS_peak_11533,genebody
chr3	NM_001113478	116562484	116606668	+	MACS_peak_8415,genebody
chr11	NM_001113486	117060974	117223639	+	MACS_peak_2549,genebody
chr8	NM_001113517	11728104	11827152	+	MACS_peak_12028,genebody
chr8	NM_001113518	11758329	11835217	+	MACS_peak_12029,promoter
chr3	NM_001113529	107543965	107563387	-	MACS_peak_8365,promoter
chr17	NM_001113532	13163885	13185125	-	MACS_peak_5298,promoter
chr15	NM_001113545	99608898	99705887	-	MACS_peak_4719,genebody
chr7	NM_001113549	28090159	28118667	-	MACS_peak_11217,genebody
chr13	NM_001113550	120251565	120274924	+	MACS_peak_3782,promoter
chr6	NM_001113553	113588460	113645020	+	MACS_peak_10812,genebody
chr15	NM_001113554	44206772	44259853	-	MACS_peak_4365,genebody
chr6	NM_001113559	143776944	144158088	-	MACS_peak_11008,genebody
chr17	NM_001113560	30729806	30749604	-	MACS_peak_5485,genebody
chr19	NM_001113562	43827512	43843128	+	MACS_peak_6658,promoter
chr6	NM_001113564	67216972	67239296	+	MACS_peak_10581,promoter
chr2	NM_001113569	32643126	32702757	-	MACS_peak_7026,genebody
chr16	NM_001114085	14163367	14193016	+	MACS_peak_4840,promoter
chr10	NM_001114096	127896291	127927230	+	MACS_peak_1567,promoter
chr2	NM_001114125	35413977	35586514	+	MACS_peak_7054,genebody
chr19	NM_001114312	59047847	59150559	-	MACS_peak_6767,genebody
chr9	NM_001114328	72833357	72861745	+	MACS_peak_13140,promoter
chr11	NM_001114334	86312512	86358309	-	MACS_peak_2193,promoter
chr9	NM_001114347	113650590	113828815	+	MACS_peak_13393,genebody
chr17	NM_001114361	83750270	83879699	+	MACS_peak_5846,promoter
chr4	NM_001114399	126539064	126645167	-	MACS_peak_9153,promoter
chr2	NM_001114541	130243419	130250377	-	MACS_peak_7526,genebody
chr2	NM_001114637	119853218	119858340	+	MACS_peak_7430,genebody
chr5	NM_001114660	74600840	74927774	-	MACS_peak_9748,genebody
chr14	NM_001114879	28242032	28296740	+	MACS_peak_3865,genebody
chr9	NM_001114977	95357312	95412415	-	MACS_peak_13234,genebody
chr5	NM_001115010	100871057	100927592	-	MACS_peak_9851,genebody
chr7	NM_001115018	4691728	4699116	+	MACS_peak_11072,promoter
chr2	NM_001115076	25782357	25838802	-	MACS_peak_6909,promoter
chr7	NM_001115085	150255272	150256992	+	MACS_peak_11966,genebody
chr7	NM_001115087	59115948	59117637	-	MACS_peak_11442,promoter
chr9	NM_001115130	30838228	30883470	+	MACS_peak_12816,promoter
chr15	NM_001115132	89186152	89203259	+	MACS_peak_4633,genebody
chr16	NM_001122667	13256573	13417622	+	MACS_peak_4830,promoter
chr1	NM_001122675	107886982	107930654	+	MACS_peak_396,genebody
chr1	NM_001122732	87918516	87926533	+	MACS_peak_324,genebody
chr1	NM_001122738	66765816	66864169	-	MACS_peak_234,genebody
chr7	NM_001122739	108971145	108986338	-	MACS_peak_11676,promoter
chr3	NM_001122759	19125917	19211322	-	MACS_peak_7906,promoter
chr7	NM_001122765	29551770	29573684	+	MACS_peak_11247,promoter
chr5	NM_001122768	106128987	106244234	+	MACS_peak_9881,genebody
chr7	NM_001122780	82993223	83019016	+	MACS_peak_11522,promoter
chr8	NM_001122818	3515383	3544267	+	MACS_peak_11994,genebody
chr8	NM_001122829	72855420	72877172	-	MACS_peak_12275,promoter
chr8	NM_001122830	72974126	73000842	-	MACS_peak_12277,promoter
chr8	NM_001122832	74901315	74945373	-	MACS_peak_12325,promoter
chr9	NM_001122851	98886791	98902438	+	MACS_peak_13265,genebody
chr9	NM_001122873	57758792	57777775	+	MACS_peak_13024,promoter
chr13	NM_001122948	40811043	40825812	-	MACS_peak_3332,genebody
chr4	NM_001122952	97248633	97785567	+	MACS_peak_8953,genebody
chr4	NM_001122958	115769559	115796294	-	MACS_peak_9044,promoter
chr10	NM_001122960	87663841	87708903	+	MACS_peak_1346,genebody
chr4	NM_001122982	21654849	21675109	+	MACS_peak_8662,promoter
chr13	NM_001122989	64293852	64349846	-	MACS_peak_3499,promoter
chr4	NM_001122992	131776939	131817464	-	MACS_peak_9208,promoter
chr17	NM_001122998	3326572	3519397	+	MACS_peak_5250,promoter
chr16	NM_001123037	23107551	23114205	+	MACS_peak_4921,promoter
chr1	NM_001126046	36619540	36740028	-	MACS_peak_85,genebody
chr1	NM_001126047	36605486	36615226	-	MACS_peak_84,genebody
chr8	NM_001126314	35178083	35188239	+	MACS_peak_12123,genebody
chr18	NM_001127177	67825154	67884275	-	MACS_peak_6247,genebody
chr4	NM_001127189	147128082	147183897	-	MACS_peak_9381,promoter
chr3	NM_001127191	10417816	10440124	-	MACS_peak_7894,promoter
chr7	NM_001127324	19930419	19940179	+	MACS_peak_11162,promoter
chr6	NM_001127330	115311238	115440419	+	MACS_peak_10820,genebody
chr18	NM_001127338	56685389	56732593	-	MACS_peak_6174,genebody
chr13	NM_001127346	108842782	108948819	-	MACS_peak_3734,promoter
chr6	NM_001127349	51473901	51540669	+	MACS_peak_10530,genebody
chr7	NM_001127351	148049561	148067768	-	MACS_peak_11935,promoter
chr10	NM_001127353	10055500	10192112	-	MACS_peak_875,genebody
chr5	NM_001127355	31489930	31495512	-	MACS_peak_9588,promoter
chr5	NM_001127382	66407795	66543163	-	MACS_peak_9722,genebody
chr7	NM_001128080	150190950	150205390	+	MACS_peak_11965,genebody
chr10	NM_001128086	89336253	90435729	+	MACS_peak_1357,genebody
chr16	NM_001128094	30312509	30388616	-	MACS_peak_4949,promoter
chr2	NM_001128103	110498296	110790260	-	MACS_peak_7356,genebody
chr16	NM_001128132	44943790	44966403	+	MACS_peak_5051,genebody
chr17	NM_001128597	35258440	35261760	+	MACS_peak_5560,genebody
chr9	NM_001128601	88583442	88614636	-	MACS_peak_13220,genebody
chr1	NM_001128605	182157134	182186431	-	MACS_peak_749,genebody
chr4	NM_001128607	131479340	131631228	-	MACS_peak_9206,genebody
chr2	NM_001129999	155782293	155824636	+	MACS_peak_7680,promoter
chr15	NM_001130149	12754569	12865046	+	MACS_peak_4281,promoter
chr15	NM_001130165	41620579	41692593	+	MACS_peak_4357,promoter
chr15	NM_001130166	41279027	41692593	+	MACS_peak_4355,promoter
chr11	NM_001130169	80196780	80209750	+	MACS_peak_2140,promoter
chr15	NM_001130409	73045986	73253621	-	MACS_peak_4447,promoter
chr12	NM_001130412	16542474	16596576	-	MACS_peak_2684,promoter
chrX	NM_001130416	7507247	7525015	-	MACS_peak_13514,promoter
chr11	NM_001130450	96678727	96690816	-	MACS_peak_2285,promoter
chr17	NM_001130456	56262507	56279766	-	MACS_peak_5714,genebody
chr11	NM_001130457	6515600	6526070	-	MACS_peak_1646,promoter
chr11	NM_001130459	3817080	3831964	-	MACS_peak_1600,promoter
chr4	NM_001130477	134876398	134909129	-	MACS_peak_9275,promoter
chr7	NM_001130479	123647887	123684102	+	MACS_peak_11758,promoter
chr16	NM_001130485	33056538	33060274	+	MACS_peak_4988,genebody
chr11	NM_001130516	102994652	103001222	+	MACS_peak_2423,genebody
chr11	NM_001130529	59299022	59320142	-	MACS_peak_1903,genebody
chr8	NM_001130868	114517339	114535205	-	MACS_peak_12574,promoter
chr13	NM_001131068	76138982	76156054	-	MACS_peak_3577,genebody
chr6	NM_001134384	90609591	90760117	-	MACS_peak_10722,genebody
chr3	NM_001134385	30754871	30796114	+	MACS_peak_7929,promoter
chr6	NM_001134391	122527809	122552462	-	MACS_peak_10880,promoter
chr9	NM_001134427	103255431	103267309	-	MACS_peak_13295,promoter
chr16	NM_001134457	55840065	55895392	-	MACS_peak_5079,genebody
chr14	NM_001134465	27399035	27451585	+	MACS_peak_3854,genebody
chr16	NM_001134480	45959373	46010526	-	MACS_peak_5058,promoter
chr5	NM_001134717	124778097	124791853	+	MACS_peak_10080,genebody
chr5	NM_001134767	124380697	124419904	+	MACS_peak_10074,promoter
chr4	NM_001134791	108733749	108790641	-	MACS_peak_9027,genebody
chr9	NM_001134902	50413344	50425569	-	MACS_peak_12954,promoter
chr12	NM_001135001	111685388	111809900	+	MACS_peak_3082,promoter
chr16	NM_001135112	4684069	4707693	+	MACS_peak_4791,promoter
chr14	NM_001135151	70703273	70751231	-	MACS_peak_4108,promoter
chr5	NM_001135172	43906807	44007825	+	MACS_peak_9660,genebody
chr12	NM_001135559	70684747	70782839	-	MACS_peak_2855,genebody
chr10	NM_001135567	82082595	82085973	-	MACS_peak_1302,promoter
chr6	NM_001135611	34821770	34828065	-	MACS_peak_10435,promoter
chr7	NM_001136054	137535007	137663044	-	MACS_peak_11883,promoter
chr2	NM_001136055	93259272	93303103	-	MACS_peak_7304,genebody
chr14	NM_001136061	104213841	104243390	-	MACS_peak_4190,genebody
chr19	NM_001136064	8911956	8923173	+	MACS_peak_6459,promoter
chr16	NM_001136066	4726360	4766249	+	MACS_peak_4793,promoter
chr1	NM_001136070	133049783	133070048	+	MACS_peak_452,genebody
chr11	NM_001136076	53914425	53945169	+	MACS_peak_1854,genebody
chr10	NM_001136082	127669118	127689997	+	MACS_peak_1557,promoter
chr18	NM_001136090	70668333	70689792	-	MACS_peak_6264,promoter
chr19	NM_001136091	3896049	3907133	-	MACS_peak_6348,genebody
chr1	NM_001136104	158488917	158579750	+	MACS_peak_594,promoter
chr6	NM_001136227	83085801	83102573	+	MACS_peak_10637,genebody
chr7	NM_001136235	104599843	104608067	+	MACS_peak_11627,genebody
chr8	NM_001136259	77557584	77594020	+	MACS_peak_12335,genebody
chr7	NM_001136270	16857361	16859041	-	MACS_peak_11131,genebody
chr13	NM_001136496	62554375	62568172	-	MACS_peak_3484,genebody
chr2	NM_001139503	26203637	26207630	-	MACS_peak_6915,genebody
chr2	NM_001139511	154616845	154692997	+	MACS_peak_7658,promoter
chr2	NM_001139516	157000731	157030270	-	MACS_peak_7698,promoter
chr2	NM_001141946	136699516	136717142	-	MACS_peak_7567,genebody
chr2	NM_001141948	51804018	51828728	-	MACS_peak_7104,promoter
chr2	NM_001141965	145728976	145742161	+	MACS_peak_7603,promoter
chr2	NM_001141971	132065227	132073524	-	MACS_peak_7553,genebody
chr2	NM_001141975	152673699	152721057	+	MACS_peak_7644,promoter
chr2	NM_001141982	51779968	51790164	-	MACS_peak_7103,promoter
chr8	NM_001142322	73796612	73884611	+	MACS_peak_12301,promoter
chr15	NM_001142357	88635672	88649748	-	MACS_peak_4621,genebody
chr2	NM_001142411	150043834	150070610	+	MACS_peak_7616,genebody
chr5	NM_001142642	110790770	110877522	-	MACS_peak_9920,promoter
chr1	NM_001142647	52687548	52708763	+	MACS_peak_155,genebody
chr9	NM_001142655	74885420	74908120	+	MACS_peak_13151,promoter
chr7	NM_001142681	148679034	148725756	-	MACS_peak_11955,genebody
chr6	NM_001142724	88563744	88577439	-	MACS_peak_10709,promoter
chr12	NM_001142728	73542852	73611552	+	MACS_peak_2883,genebody
chr12	NM_001142729	73543235	73575197	+	MACS_peak_2883,promoter
chr18	NM_001142731	15127193	15222091	-	MACS_peak_5956,promoter
chr6	NM_001142732	113339253	113349442	+	MACS_peak_10806,genebody
chr17	NM_001142744	36034540	36047013	-	MACS_peak_5587,genebody
chr6	NM_001142781	55153376	55270216	+	MACS_peak_10553,genebody
chr10	NM_001142804	106373219	106560720	-	MACS_peak_1431,genebody
chr19	NM_001142918	55816299	56008145	+	MACS_peak_6743,promoter
chr12	NM_001142937	103978039	103981871	-	MACS_peak_3049,genebody
chr12	NM_001142939	103978039	103996020	-	MACS_peak_3050,genebody
chr9	NM_001142943	88442857	88465924	+	MACS_peak_13219,genebody
chr1	NM_001142948	168323741	168339959	-	MACS_peak_656,promoter
chr18	NM_001142950	64659300	64676211	-	MACS_peak_6227,genebody
chr3	NM_001142952	100275458	100293115	-	MACS_peak_8311,promoter
chr3	NM_001142953	79149297	79268050	+	MACS_peak_8110,genebody
chr10	NM_001142963	81274930	81289235	+	MACS_peak_1294,promoter
chr17	NM_001143689	35516561	35521619	+	MACS_peak_5571,promoter
chr7	NM_001143755	146399173	146414911	+	MACS_peak_11920,promoter
chr10	NM_001143777	69903415	70021480	+	MACS_peak_1164,genebody
chr7	NM_001143849	108599765	108661343	+	MACS_peak_11673,promoter
chr2	NM_001145015	158338531	158376364	+	MACS_peak_7710,genebody
chr17	NM_001145192	69788665	69838573	+	MACS_peak_5772,genebody
chr2	NM_001145352	155826178	155833713	-	MACS_peak_7681,genebody
chr5	NM_001145433	53658344	53669779	+	MACS_peak_9689,genebody
chr8	NM_001145552	72663611	72671159	+	MACS_peak_12269,promoter
chr1	NM_001145660	39722145	39777834	-	MACS_peak_108,genebody
chr13	NM_001145676	77274796	77752940	+	MACS_peak_3582,genebody
chr13	NM_001145778	21478872	21494624	-	MACS_peak_3207,promoter
chr13	NM_001145779	107750664	107812194	-	MACS_peak_3725,promoter
chr8	NM_001145780	73890746	73893631	+	MACS_peak_12303,genebody
chr1	NM_001145781	157405249	157434924	+	MACS_peak_584,promoter
chr1	NM_001145800	174412343	174429008	+	MACS_peak_706,promoter
chr1	NM_001145804	133807034	133832898	+	MACS_peak_463,promoter
chr2	NM_001145813	103252254	103291145	+	MACS_peak_7324,genebody
chr2	NM_001145820	57090088	57223130	+	MACS_peak_7114,genebody
chr2	NM_001145830	134611899	135300994	+	MACS_peak_7562,genebody
chr3	NM_001145876	88214417	88229061	-	MACS_peak_8167,genebody
chr13	NM_001145879	91023053	91044960	-	MACS_peak_3606,genebody
chr7	NM_001145880	30601090	30617061	+	MACS_peak_11263,genebody
chr6	NM_001145881	47870566	47882636	+	MACS_peak_10494,genebody
chr16	NM_001145884	33829750	33949424	+	MACS_peak_4994,genebody
chr16	NM_001145886	89787355	89974944	-	MACS_peak_5176,genebody
chr15	NM_001145888	67915299	68090418	-	MACS_peak_4436,genebody
chr2	NM_001145898	115407451	115604504	+	MACS_peak_7380,promoter
chr2	NM_001145902	91490274	91512477	+	MACS_peak_7292,promoter
chr17	NM_001145920	44740949	44873597	-	MACS_peak_5636,genebody
chr4	NM_001145925	48552817	48574792	+	MACS_peak_8794,genebody
chr4	NM_001145929	151356746	151363095	-	MACS_peak_9429,genebody
chr4	NM_001145935	118842122	118846461	-	MACS_peak_9095,promoter
chr4	NM_001145936	118842122	118846800	-	MACS_peak_9095,genebody
chr8	NM_001145937	49311018	49760044	-	MACS_peak_12199,genebody
chr14	NM_001145953	47993534	48005842	+	MACS_peak_3939,genebody
chr4	NM_001145955	133217339	133228562	-	MACS_peak_9247,genebody
chr9	NM_001145957	38525852	38550922	+	MACS_peak_12857,genebody
chr4	NM_001145958	140572551	140616460	-	MACS_peak_9344,promoter
chr9	NM_001145960	37036733	37063323	-	MACS_peak_12850,genebody
chr8	NM_001145965	14095874	14847686	+	MACS_peak_12041,genebody
chr16	NM_001145977	66655665	67621153	-	MACS_peak_5122,genebody
chr14	NM_001145978	57194455	57278635	+	MACS_peak_4018,promoter
chr17	NM_001145979	46297980	46306319	+	MACS_peak_5653,promoter
chr17	NM_001146002	65986844	65991544	-	MACS_peak_5755,promoter
chr14	NM_001146012	70097110	70107387	-	MACS_peak_4097,genebody
chr7	NM_001146013	57165668	57214863	+	MACS_peak_11440,genebody
chr7	NM_001146023	29937528	29941229	-	MACS_peak_11255,genebody
chr7	NM_001146024	6124114	6144706	+	MACS_peak_11089,genebody
chr13	NM_001146025	54780759	54789169	-	MACS_peak_3429,promoter
chr13	NM_001146027	54780759	54789561	-	MACS_peak_3429,genebody
chr17	NM_001146038	44740949	44951746	-	MACS_peak_5637,genebody
chr13	NM_001146043	97907891	97951151	+	MACS_peak_3665,genebody
chr9	NM_001146046	60435043	60535941	-	MACS_peak_13042,genebody
chr9	NM_001146047	60435043	60535341	-	MACS_peak_13042,promoter
chr7	NM_001146049	57014475	57029369	+	MACS_peak_11438,genebody
chr7	NM_001146052	57014881	57029369	+	MACS_peak_11438,promoter
chrX	NM_001146081	161418523	161435204	+	MACS_peak_13734,promoter
chr2	NM_001146084	130439573	130455763	-	MACS_peak_7529,promoter
chr10	NM_001146100	61731602	61803169	-	MACS_peak_1116,promoter
chr12	NM_001146119	12268944	12383167	+	MACS_peak_2673,genebody
chr10	NM_001146120	59740375	59765348	+	MACS_peak_1093,genebody
chr8	NM_001146153	72806897	72818260	+	MACS_peak_12273,promoter
chr15	NM_001146174	81534677	81560349	-	MACS_peak_4571,promoter
chr12	NM_001146176	78038255	78063235	-	MACS_peak_2913,promoter
chr12	NM_001146199	99914950	99975615	-	MACS_peak_3028,genebody
chr17	NM_001146211	47505835	47515628	+	MACS_peak_5674,promoter
chr17	NM_001146224	74698813	74715551	-	MACS_peak_5797,promoter
chr18	NM_001146287	11997782	12104136	+	MACS_peak_5941,genebody
chr18	NM_001146292	25636120	25912484	-	MACS_peak_5987,genebody
chr4	NM_001146307	140940525	140954014	-	MACS_peak_9354,genebody
chr11	NM_001146308	5688485	5700983	+	MACS_peak_1629,promoter
chr7	NM_001146311	133714913	133727794	-	MACS_peak_11815,genebody
chr3	NM_001146323	19895944	19935310	-	MACS_peak_7912,promoter
chr19	NM_001146342	33212234	33466785	-	MACS_peak_6585,genebody
chr10	NM_001146349	31221692	31329531	-	MACS_peak_984,promoter
chr6	NM_001146351	41555480	41570506	+	MACS_peak_10470,promoter
chr10	NM_001146690	87935557	87966715	-	MACS_peak_1350,promoter
chr19	NM_001146708	34365148	34383840	+	MACS_peak_6589,promoter
chr17	NM_001146710	36003072	36012541	+	MACS_peak_5585,promoter
chr17	NM_001146711	36002539	36012541	+	MACS_peak_5585,genebody
chr11	NM_001159284	3417524	3439295	-	MACS_peak_1596,genebody
chr11	NM_001159301	78776480	78798426	-	MACS_peak_2123,promoter
chr16	NM_001159317	26581790	26725233	+	MACS_peak_4933,genebody
chr11	NM_001159319	97866238	97883941	-	MACS_peak_2308,promoter
chr11	NM_001159324	119129280	119147012	+	MACS_peak_2571,genebody
chr11	NM_001159328	120328948	120345298	+	MACS_peak_2589,promoter
chr16	NM_001159329	44738991	44746476	-	MACS_peak_5050,genebody
chr16	NM_001159331	87354429	87368894	+	MACS_peak_5161,promoter
chr4	NM_001159344	148178500	148329001	+	MACS_peak_9396,genebody
chr16	NM_001159349	32877869	32909049	+	MACS_peak_4987,promoter
chr16	NM_001159351	15551078	15594611	-	MACS_peak_4847,promoter
chr3	NM_001159354	103817187	104024329	-	MACS_peak_8342,promoter
chr15	NM_001159361	99869094	100049904	+	MACS_peak_4723,genebody
chr16	NM_001159369	37011871	37095503	+	MACS_peak_5014,promoter
chr11	NM_001159375	69480437	69485925	-	MACS_peak_2000,promoter
chr11	NM_001159384	100948603	100953521	+	MACS_peak_2357,promoter
chr11	NM_001159393	53583515	53591876	+	MACS_peak_1851,promoter
chr16	NM_001159395	55811489	55838754	-	MACS_peak_5078,promoter
chr11	NM_001159404	60513191	60527690	+	MACS_peak_1915,promoter
chr14	NM_001159417	56222821	56228867	+	MACS_peak_4004,promoter
chr16	NM_001159421	36071745	36092204	+	MACS_peak_5011,genebody
chr11	NM_001159482	78001928	78005695	+	MACS_peak_2109,genebody
chr11	NM_001159483	97888023	97891807	+	MACS_peak_2309,genebody
chr11	NM_001159492	102337229	102417472	-	MACS_peak_2403,promoter
chr17	NM_001159496	85357340	85414116	+	MACS_peak_5860,promoter
chr12	NM_001159502	104646185	104663990	-	MACS_peak_3053,promoter
chr13	NM_001159513	56174982	56236911	-	MACS_peak_3451,promoter
chr17	NM_001159516	10403044	10512226	-	MACS_peak_5285,promoter
chr5	NM_001159518	77778264	77837070	-	MACS_peak_9778,genebody
chr11	NM_001159519	68799202	68821962	-	MACS_peak_1975,genebody
chr1	NM_001159525	174056885	174066628	+	MACS_peak_700,genebody
chr12	NM_001159527	8980806	9035653	+	MACS_peak_2660,promoter
chr17	NM_001159529	83901256	83913673	-	MACS_peak_5847,promoter
chr6	NM_001159533	118542313	119058207	-	MACS_peak_10848,genebody
chr12	NM_001159536	4133396	4213524	+	MACS_peak_2637,genebody
chr17	NM_001159538	29497858	29516480	+	MACS_peak_5470,genebody
chr10	NM_001159544	34203205	34331036	+	MACS_peak_991,genebody
chr2	NM_001159551	152495196	152534404	+	MACS_peak_7640,genebody
chr16	NM_001159561	17561977	17572105	+	MACS_peak_4866,promoter
chr4	NM_001159563	34514029	34562191	-	MACS_peak_8703,promoter
chr4	NM_001159565	41661829	41670195	-	MACS_peak_8732,promoter
chr5	NM_001159571	137791336	137815750	+	MACS_peak_10191,promoter
chr5	NM_001159573	74931506	74993149	+	MACS_peak_9751,promoter
chr5	NM_001159577	74993128	75098928	-	MACS_peak_9753,promoter
chr5	NM_001159578	74988471	75073897	-	MACS_peak_9752,genebody
chr4	NM_001159581	116480338	116492036	+	MACS_peak_9058,promoter
chr4	NM_001159595	11130074	11181406	-	MACS_peak_8627,promoter
chr17	NM_001159598	26275630	26332756	+	MACS_peak_5422,promoter
chr2	NM_001159609	120429973	120435244	-	MACS_peak_7437,genebody
chr1	NM_001159624	137159275	137180661	-	MACS_peak_499,promoter
chr4	NM_001159633	53453284	53563036	+	MACS_peak_8805,promoter
chr2	NM_001159634	32006667	32090057	+	MACS_peak_7002,genebody
chr2	NM_001159635	35971598	35992224	-	MACS_peak_7059,genebody
chr2	NM_001159636	59693250	59720663	-	MACS_peak_7132,promoter
chrX	NM_001159645	20425668	20430031	+	MACS_peak_13542,promoter
chr1	NM_001159649	135575605	135586685	-	MACS_peak_480,genebody
chr7	NM_001159672	89797123	89926362	+	MACS_peak_11579,promoter
chr2	NM_001159683	169934142	169968175	-	MACS_peak_7811,genebody
chr1	NM_001159711	16678536	16699686	+	MACS_peak_33,genebody
chr7	NM_001159714	3581586	3594086	+	MACS_peak_11055,promoter
chr1	NM_001159717	95375569	95406309	+	MACS_peak_383,promoter
chr1	NM_001159745	97523819	97564171	-	MACS_peak_392,promoter
chr1	NM_001159750	4847774	4887990	+	MACS_peak_2,promoter
chr8	NM_001159774	23769676	23817055	-	MACS_peak_12065,genebody
chr1	NM_001159866	145624407	145654596	+	MACS_peak_533,promoter
chr1	NM_001159883	75232997	75242267	+	MACS_peak_282,genebody
chr1	NM_001159905	75165219	75168200	+	MACS_peak_277,promoter
chr5	NM_001159908	139947169	139960445	-	MACS_peak_10217,promoter
chr12	NM_001159910	109444554	109513627	-	MACS_peak_3066,promoter
chr1	NM_001159930	163001022	163016474	+	MACS_peak_614,genebody
chr5	NM_001159941	114813580	114830514	-	MACS_peak_9956,promoter
chr1	NM_001159948	59219599	59293937	-	MACS_peak_198,promoter
chr5	NM_001159963	44135856	44173388	-	MACS_peak_9665,promoter
chr4	NM_001160016	154865469	154933378	+	MACS_peak_9457,promoter
chr1	NM_001160018	157851728	157883610	-	MACS_peak_587,genebody
chr1	NM_001160019	157851728	157881947	-	MACS_peak_587,promoter
chr1	NM_001160038	63190165	63223396	-	MACS_peak_220,promoter
chr4	NM_001160043	120593806	120597610	-	MACS_peak_9110,genebody
chr1	NM_001160139	21388483	21952023	-	MACS_peak_46,genebody
chr1	NM_001160145	137904795	137931607	+	MACS_peak_510,promoter
chr5	NM_001160149	31235515	31247800	-	MACS_peak_9581,promoter
chr1	NM_001160208	166219930	166237615	-	MACS_peak_639,genebody
chr12	NM_001160214	102277618	102321912	-	MACS_peak_3040,promoter
chr12	NM_001160221	8680939	8759389	+	MACS_peak_2654,promoter
chr1	NM_001160235	34870062	34899895	-	MACS_peak_71,promoter
chr19	NM_001160239	6057887	6059524	+	MACS_peak_6412,genebody
chr1	NM_001160251	138521477	138526968	+	MACS_peak_519,promoter
chr4	NM_001160319	138936573	139045447	+	MACS_peak_9329,promoter
chr2	NM_001160330	168056121	168057803	+	MACS_peak_7798,promoter
chr19	NM_001160356	8954503	8955423	-	MACS_peak_6463,genebody
chr1	NM_001160360	194999662	195004026	+	MACS_peak_827,promoter
chr5	NM_001160366	136436092	136450346	-	MACS_peak_10165,genebody
chr1	NM_001160369	11404185	11965983	+	MACS_peak_15,promoter
chr9	NM_001160378	85214045	85220731	-	MACS_peak_13204,promoter
chr1	NM_001160386	46123582	46430395	+	MACS_peak_140,promoter
chr18	NM_001160399	46441804	46471582	-	MACS_peak_6138,genebody
chr15	NM_001160415	79722837	79738859	+	MACS_peak_4550,promoter
chr11	NM_001161329	107027974	107050695	-	MACS_peak_2460,genebody
chr11	NM_001161338	58144219	58161230	+	MACS_peak_1889,genebody
chr18	NM_001161369	14784137	14841423	-	MACS_peak_5954,promoter
chr12	NM_001161406	25257151	25302256	+	MACS_peak_2703,genebody
chr19	NM_001161413	8781371	8797859	-	MACS_peak_6449,genebody
chr11	NM_001161419	95934106	95936945	-	MACS_peak_2274,promoter
chrX	NM_001161423	71638629	71699117	+	MACS_peak_13605,genebody
chr19	NM_001161428	3935185	3949340	+	MACS_peak_6350,genebody
chrX	NM_001161430	138662479	138674235	+	MACS_peak_13702,genebody
chr18	NM_001161483	22851655	23197164	-	MACS_peak_5970,genebody
chr8	NM_001161516	49184445	49227021	+	MACS_peak_12196,promoter
chr9	NM_001161541	58044103	58052126	-	MACS_peak_13025,promoter
chr9	NM_001161618	53422686	53475612	-	MACS_peak_12979,genebody
chr1	NM_001161665	180459255	180862988	+	MACS_peak_736,promoter
chr15	NM_001161712	78861303	78872961	+	MACS_peak_4530,genebody
chr7	NM_001161724	112885103	112891439	+	MACS_peak_11704,promoter
chr17	NM_001161730	34324500	34334170	+	MACS_peak_5538,genebody
chr12	NM_001161737	113883038	113887363	+	MACS_peak_3112,promoter
chr5	NM_001161739	107977985	108026658	-	MACS_peak_9886,promoter
chr3	NM_001161763	97432726	97459210	+	MACS_peak_8294,promoter
chr4	NM_001161774	117604757	117807519	-	MACS_peak_9083,genebody
chr4	NM_001161782	65266019	65277274	+	MACS_peak_8867,promoter
chr3	NM_001161796	81835925	81878633	-	MACS_peak_8117,genebody
chr4	NM_001161797	131911838	131978361	-	MACS_peak_9216,genebody
chr4	NM_001161799	140566338	140571899	+	MACS_peak_9343,genebody
chr5	NM_001161800	23606407	23667049	+	MACS_peak_9542,promoter
chr1	NM_001161817	51806609	51972818	-	MACS_peak_149,genebody
chr3	NM_001161818	32409471	32419755	+	MACS_peak_7934,promoter
chr4	NM_001161823	117809608	117852648	-	MACS_peak_9085,genebody
chr10	NM_001161825	19579895	19627480	-	MACS_peak_919,promoter
chr17	NM_001161832	8565260	8615591	+	MACS_peak_5280,genebody
chr7	NM_001161844	20365066	20382158	-	MACS_peak_11172,genebody
chr10	NM_001161845	21601989	21719708	+	MACS_peak_933,genebody
chr10	NM_001161853	75359513	75384359	-	MACS_peak_1183,genebody
chr3	NM_001161854	102824468	102862112	+	MACS_peak_8329,genebody
chr14	NM_001162365	66772093	66899889	-	MACS_peak_4084,genebody
chr3	NM_001162375	151936423	152003371	-	MACS_peak_8579,genebody
chr19	NM_001162410	44147823	44181967	-	MACS_peak_6660,promoter
chr1	NM_001162415	132585619	132625830	-	MACS_peak_448,genebody
chr1	NM_001162416	132593593	132611153	-	MACS_peak_448,promoter
chr2	NM_001162417	124912006	124949396	-	MACS_peak_7478,genebody
chr4	NM_001162432	129225587	129235616	-	MACS_peak_9180,genebody
chr12	NM_001162465	3572390	3781398	+	MACS_peak_2630,genebody
chr2	NM_001162485	24780871	24790801	-	MACS_peak_6882,genebody
chr15	NM_001162493	78237141	78244445	+	MACS_peak_4520,promoter
chr2	NM_001162503	122591094	122635287	+	MACS_peak_7474,promoter
chr15	NM_001162506	98905403	98913840	+	MACS_peak_4703,promoter
chr6	NM_001162521	83430207	83456963	-	MACS_peak_10643,promoter
chr3	NM_001162538	144781552	144816879	+	MACS_peak_8545,genebody
chr7	NM_001162540	146289536	146399206	-	MACS_peak_11919,genebody
chr7	NM_001162855	137676039	137690895	-	MACS_peak_11884,genebody
chr17	NM_001162868	26125980	26206122	-	MACS_peak_5418,promoter
chr17	NM_001162870	74738326	74790453	+	MACS_peak_5798,promoter
chr11	NM_001162872	116149311	116168052	-	MACS_peak_2534,promoter
chr13	NM_001162881	55640676	55671336	-	MACS_peak_3442,promoter
chr3	NM_001162884	59120656	59148178	-	MACS_peak_8060,genebody
chr1	NM_001162896	161974510	162008717	+	MACS_peak_609,genebody
chr17	NM_001162901	29662962	29686538	-	MACS_peak_5475,promoter
chr10	NM_001162904	117578842	117606055	+	MACS_peak_1482,genebody
chr15	NM_001162906	8119105	8221158	+	MACS_peak_4254,promoter
chr10	NM_001162908	41530379	41628242	+	MACS_peak_1027,promoter
chr17	NM_001162909	17967938	17976035	+	MACS_peak_5323,genebody
chr13	NM_001162911	62618156	62659959	-	MACS_peak_3485,promoter
chr7	NM_001162918	99709658	99730804	+	MACS_peak_11617,genebody
chr13	NM_001162919	21513143	21532579	-	MACS_peak_3209,promoter
chr15	NM_001162926	60650550	60656635	-	MACS_peak_4413,promoter
chr13	NM_001162928	22073049	22077772	+	MACS_peak_3225,genebody
chr10	NM_001162937	33757402	33829621	+	MACS_peak_988,genebody
chr7	NM_001162939	86040812	86053719	+	MACS_peak_11527,promoter
chr18	NM_001162942	23910833	24052362	+	MACS_peak_5973,promoter
chr7	NM_001162943	112901502	112936064	-	MACS_peak_11706,promoter
chr13	NM_001162945	93614741	93628185	+	MACS_peak_3620,promoter
chr19	NM_001162946	4510471	4621752	+	MACS_peak_6366,genebody
chr10	NM_001162956	57960684	58038992	+	MACS_peak_1082,genebody
chr10	NM_001162957	33624916	33635827	+	MACS_peak_985,promoter
chr7	NM_001162973	109061502	109082371	-	MACS_peak_11679,genebody
chr18	NM_001162989	56722222	56747366	+	MACS_peak_6174,promoter
chr18	NM_001163004	34569076	34601448	+	MACS_peak_6027,genebody
chr3	NM_001163007	28162135	28569507	+	MACS_peak_7923,promoter
chr18	NM_001163013	44988318	45049374	+	MACS_peak_6133,promoter
chr11	NM_001163018	79806607	79847625	+	MACS_peak_2134,promoter
chr4	NM_001163019	153331345	153336033	+	MACS_peak_9437,promoter
chr10	NM_001163024	122429116	122513561	-	MACS_peak_1518,promoter
chr9	NM_001163026	104053926	104165260	-	MACS_peak_13300,promoter
chr4	NM_001163027	129807460	129815795	-	MACS_peak_9196,promoter
chr8	NM_001163028	119619764	119657620	+	MACS_peak_12591,genebody
chr8	NM_001163029	86247149	86265210	-	MACS_peak_12370,promoter
chr5	NM_001163035	100469012	100497784	+	MACS_peak_9847,promoter
chr8	NM_001163042	73775022	73796489	-	MACS_peak_12301,genebody
chr10	NM_001163064	81590757	81615810	+	MACS_peak_1298,promoter
chrX	NM_001163104	105011910	105068248	+	MACS_peak_13665,promoter
chr12	NM_001163126	32339733	32622495	+	MACS_peak_2728,promoter
chr1	NM_001163131	137150150	137155049	-	MACS_peak_498,promoter
chr16	NM_001163160	32431315	32475151	+	MACS_peak_4982,promoter
chr10	NM_001163165	80808790	80813171	-	MACS_peak_1283,promoter
chr12	NM_001163175	110270391	110306427	-	MACS_peak_3076,genebody
chr4	NM_001163233	43015208	43023173	-	MACS_peak_8741,promoter
chr5	NM_001163243	137429144	137442104	+	MACS_peak_10178,genebody
chr13	NM_001163246	67690375	67710644	-	MACS_peak_3529,genebody
chr4	NM_001163256	141131976	141155839	-	MACS_peak_9359,genebody
chr8	NM_001163262	119780918	119985405	+	MACS_peak_12595,genebody
chr4	NM_001163263	49644931	49669758	+	MACS_peak_8798,promoter
chr4	NM_001163266	125773896	125775828	+	MACS_peak_9141,genebody
chr10	NM_001163276	79357451	79371683	-	MACS_peak_1235,genebody
chr4	NM_001163283	45004114	45025284	-	MACS_peak_8762,promoter
chr4	NM_001163288	59327554	59451505	-	MACS_peak_8839,genebody
chr1	NM_001163290	182095368	182123616	-	MACS_peak_747,promoter
chr17	NM_001163300	56724404	56745717	+	MACS_peak_5722,genebody
chr3	NM_001163310	88520775	88534970	+	MACS_peak_8177,genebody
chr11	NM_001163311	74719860	74739300	-	MACS_peak_2065,genebody
chr1	NM_001163314	54529843	54614528	-	MACS_peak_169,genebody
chr11	NM_001163318	116518421	116529703	+	MACS_peak_2540,genebody
chr15	NM_001163319	88929527	88953580	-	MACS_peak_4628,genebody
chr3	NM_001163348	109582967	109946390	-	MACS_peak_8394,genebody
chr11	NM_001163354	80022556	80081409	+	MACS_peak_2138,genebody
chr11	NM_001163359	11700290	11708965	-	MACS_peak_1654,genebody
chr12	NM_001163378	72237834	72344290	+	MACS_peak_2874,genebody
chr3	NM_001163387	25330762	26052229	-	MACS_peak_7917,promoter
chr12	NM_001163388	112951479	112993266	+	MACS_peak_3105,genebody
chr12	NM_001163394	109792929	109926725	+	MACS_peak_3070,genebody
chr4	NM_001163401	41707315	41716346	+	MACS_peak_8736,promoter
chr13	NM_001163419	77847950	78305501	+	MACS_peak_3583,promoter
chr1	NM_001163421	192869708	192886811	-	MACS_peak_809,genebody
chr6	NM_001163427	85396778	85401296	-	MACS_peak_10663,promoter
chr3	NM_001163432	88968726	88981009	+	MACS_peak_8184,genebody
chr2	NM_001163434	34627609	34632049	+	MACS_peak_7044,promoter
chr6	NM_001163445	133055256	133057764	+	MACS_peak_10960,genebody
chr17	NM_001163447	25034450	25073922	-	MACS_peak_5393,promoter
chr11	NM_001163454	29411756	29415033	-	MACS_peak_1723,genebody
chr3	NM_001163455	132347107	132501470	+	MACS_peak_8484,promoter
chr3	NM_001163457	137752818	137806352	-	MACS_peak_8513,genebody
chr5	NM_001163462	108026398	108071698	+	MACS_peak_9886,genebody
chr15	NM_001163465	75534717	75544849	+	MACS_peak_4462,genebody
chr3	NM_001163468	103772180	103811414	+	MACS_peak_8341,promoter
chr2	NM_001163476	150735329	150751806	+	MACS_peak_7623,genebody
chr11	NM_001163481	100277007	100286154	+	MACS_peak_2337,promoter
chr15	NM_001163488	97923019	97962878	+	MACS_peak_4685,genebody
chr5	NM_001163493	151840089	151992768	-	MACS_peak_10311,genebody
chr19	NM_001163495	41841077	41876574	-	MACS_peak_6637,genebody
chr12	NM_001163501	85490122	85559831	-	MACS_peak_2963,genebody
chr12	NM_001163502	85490122	85534965	-	MACS_peak_2964,promoter
chr19	NM_001163505	7568529	7613099	+	MACS_peak_6447,promoter
chr3	NM_001163511	37319201	37478017	+	MACS_peak_7955,genebody
chr3	NM_001163514	115711214	115731934	+	MACS_peak_8407,promoter
chr3	NM_001163515	115710366	115731934	+	MACS_peak_8407,genebody
chr11	NM_001163521	29447949	29478352	+	MACS_peak_1725,genebody
chr2	NM_001163527	126964504	126969193	-	MACS_peak_7498,genebody
chr2	NM_001163528	126964504	126968326	-	MACS_peak_7498,promoter
chr5	NM_001163531	109058828	109076789	+	MACS_peak_9901,promoter
chr3	NM_001163536	19408594	19510862	+	MACS_peak_7909,genebody
chr15	NM_001163542	76001403	76061808	-	MACS_peak_4475,promoter
chr3	NM_001163552	103613439	103625948	+	MACS_peak_8338,promoter
chr10	NM_001163559	102525831	102698956	-	MACS_peak_1424,genebody
chr8	NM_001163564	69384115	69414463	+	MACS_peak_12236,promoter
chr7	NM_001163565	54333169	54387968	-	MACS_peak_11429,genebody
chr2	NM_001163566	37631768	37654623	+	MACS_peak_7070,genebody
chr13	NM_001163572	41701584	41736726	+	MACS_peak_3340,promoter
chr3	NM_001163573	94933640	94937934	-	MACS_peak_8248,genebody
chr7	NM_001163574	72441050	72516130	-	MACS_peak_11475,promoter
chr15	NM_001163575	76063424	76073870	-	MACS_peak_4476,promoter
chr5	NM_001163577	44384860	44492975	-	MACS_peak_9668,genebody
chr3	NM_001163579	14533787	14568303	+	MACS_peak_7899,promoter
chr10	NM_001163590	12659786	12684065	-	MACS_peak_887,genebody
chr11	NM_001163608	97784550	97847760	-	MACS_peak_2306,genebody
chr14	NM_001163616	33599148	33631154	+	MACS_peak_3901,genebody
chr3	NM_001163617	95543896	95558900	-	MACS_peak_8258,promoter
chr17	NM_001163622	85462816	85489607	-	MACS_peak_5861,genebody
chr13	NM_001163627	93219574	93253986	-	MACS_peak_3615,promoter
chr19	NM_001163635	36908721	36967967	+	MACS_peak_6606,promoter
chr14	NM_001163638	21213411	21271447	-	MACS_peak_3822,genebody
chr3	NM_001163641	95127446	95161124	-	MACS_peak_8252,promoter
chr15	NM_001163643	102328077	102347435	-	MACS_peak_4759,genebody
chr6	NM_001163645	50243325	50406169	-	MACS_peak_10521,genebody
chr7	NM_001163662	52748043	52765778	-	MACS_peak_11399,promoter
chr7	NM_001163663	107756099	107789782	+	MACS_peak_11660,promoter
chr7	NM_001163684	52317798	52333873	+	MACS_peak_11377,genebody
chr2	NM_001163686	170557306	170705275	+	MACS_peak_7822,genebody
chr5	NM_001163687	92686685	92707207	-	MACS_peak_9821,genebody
chr2	NM_001163688	130276013	130380036	+	MACS_peak_7527,promoter
chr7	NM_001163689	148641086	148646642	+	MACS_peak_11953,genebody
chr2	NM_001163701	119589694	119613273	-	MACS_peak_7426,genebody
chr4	NM_001163704	147519824	147526034	-	MACS_peak_9390,genebody
chr5	NM_001163709	145005305	145025442	+	MACS_peak_10258,genebody
chr7	NM_001163713	133630868	133634245	+	MACS_peak_11812,promoter
chr17	NM_001163718	25377114	25379744	+	MACS_peak_5399,promoter
chr9	NM_001163725	72806591	72820874	+	MACS_peak_13139,promoter
chr11	NM_001163728	72028639	72031952	+	MACS_peak_2042,promoter
chr17	NM_001163729	46811499	46817879	-	MACS_peak_5662,genebody
chr4	NM_001163732	73659506	73848118	+	MACS_peak_8875,genebody
chr17	NM_001163741	29832921	29853962	-	MACS_peak_5478,promoter
chr8	NM_001163747	67471083	67492935	+	MACS_peak_12230,genebody
chr17	NM_001163750	25023618	25029092	+	MACS_peak_5392,genebody
chr8	NM_001163752	86671936	86696496	+	MACS_peak_12376,genebody
chr1	NM_001163754	187028046	187110625	+	MACS_peak_788,promoter
chr17	NM_001163759	80637643	80689816	-	MACS_peak_5827,genebody
chr8	NM_001163761	122638051	122689207	+	MACS_peak_12613,promoter
chr17	NM_001163763	35649679	35653769	-	MACS_peak_5572,promoter
chr17	NM_001163766	25981678	25998460	-	MACS_peak_5412,promoter
chr17	NM_001163769	31784026	31795699	-	MACS_peak_5492,promoter
chr17	NM_001163770	34973963	34976131	+	MACS_peak_5548,genebody
chr7	NM_001163774	134009190	134028481	-	MACS_peak_11824,genebody
chr9	NM_001163780	77956998	78019916	+	MACS_peak_13168,genebody
chr9	NM_001163787	21794314	21807078	-	MACS_peak_12786,promoter
chr8	NM_001163791	87823530	87832178	+	MACS_peak_12405,genebody
chr4	NM_001163792	132455127	132478466	-	MACS_peak_9228,promoter
chr5	NM_001163793	77269623	77302579	+	MACS_peak_9769,genebody
chr4	NM_001163794	133830920	133843168	-	MACS_peak_9258,promoter
chr5	NM_001163996	110539110	110558813	+	MACS_peak_9914,genebody
chr15	NM_001164037	74785480	74790335	+	MACS_peak_4454,genebody
chr4	NM_001164045	41719767	41720974	-	MACS_peak_8737,promoter
chr4	NM_001164049	149023276	149072817	-	MACS_peak_9408,promoter
chr3	NM_001164056	27837601	28032284	+	MACS_peak_7922,genebody
chr19	NM_001164057	5941104	5964206	-	MACS_peak_6409,promoter
chr11	NM_001164062	100721797	100746483	+	MACS_peak_2349,promoter
chr6	NM_001164078	86354212	86383399	+	MACS_peak_10672,promoter
chr7	NM_001164086	88745366	88851811	-	MACS_peak_11572,genebody
chr14	NM_001164107	56403831	56407694	-	MACS_peak_4013,promoter
chr18	NM_001164110	80802943	80909810	-	MACS_peak_6314,genebody
chr13	NM_001164117	34009786	34027952	-	MACS_peak_3283,promoter
chr10	NM_001164147	79871909	79896398	-	MACS_peak_1251,promoter
chr15	NM_001164156	99073247	99082392	-	MACS_peak_4706,promoter
chr19	NM_001164159	3454927	3575749	-	MACS_peak_6342,promoter
chr15	NM_001164173	76426237	76438021	-	MACS_peak_4490,genebody
chr7	NM_001164184	31742788	31758488	-	MACS_peak_11294,promoter
chr10	NM_001164195	13243647	13272948	-	MACS_peak_892,genebody
chr10	NM_001164197	128227965	128237880	+	MACS_peak_1581,promoter
chr3	NM_001164200	146392542	146444380	-	MACS_peak_8563,promoter
chr7	NM_001164204	3645211	3652637	+	MACS_peak_11058,promoter
chr2	NM_001164216	155969888	155971530	+	MACS_peak_7684,promoter
chr14	NM_001164220	62217062	62224782	+	MACS_peak_4047,genebody
chr11	NM_001164223	75113760	75161885	-	MACS_peak_2071,promoter
chr6	NM_001164226	29997987	30103458	+	MACS_peak_10399,promoter
chr11	NM_001164231	43495499	43536135	+	MACS_peak_1773,promoter
chr11	NM_001164242	61543151	61575590	-	MACS_peak_1930,genebody
chr7	NM_001164258	107007727	107066334	+	MACS_peak_11650,promoter
chr19	NM_001164272	10599733	10622225	+	MACS_peak_6482,promoter
chr2	NM_001164274	119722963	119795317	+	MACS_peak_7428,promoter
chr19	NM_001164290	46404301	46413150	-	MACS_peak_6696,genebody
chr6	NM_001164316	61130318	62332857	+	MACS_peak_10573,genebody
chr2	NM_001164325	126617293	126701997	-	MACS_peak_7493,promoter
chr19	NM_001164336	37282034	37295566	+	MACS_peak_6611,promoter
chr18	NM_001164355	74354952	74367472	-	MACS_peak_6275,promoter
chr2	NM_001164357	32270006	32306990	-	MACS_peak_7009,genebody
chr4	NM_001164366	140542787	140563616	+	MACS_peak_9342,promoter
chr2	NM_001164369	170172490	170253345	-	MACS_peak_7819,genebody
chr6	NM_001164401	137200819	137413154	+	MACS_peak_10990,genebody
chr18	NM_001164406	36826840	36829965	-	MACS_peak_6066,promoter
chr6	NM_001164412	34972064	35083737	-	MACS_peak_10439,genebody
chr18	NM_001164420	80451983	80489463	+	MACS_peak_6311,genebody
chr18	NM_001164422	80452964	80489463	+	MACS_peak_6311,promoter
chr8	NM_001164472	109580776	109584828	+	MACS_peak_12522,genebody
chr2	NM_001164477	62433849	62484312	-	MACS_peak_7148,promoter
chr16	NM_001164483	90936341	91011553	-	MACS_peak_5183,genebody
chr12	NM_001164488	110098239	110131408	-	MACS_peak_3075,promoter
chr12	NM_001164493	5084273	5382488	-	MACS_peak_2645,genebody
chr8	NM_001164497	90723111	90783621	+	MACS_peak_12421,promoter
chr19	NM_001164531	42245056	42269082	+	MACS_peak_6645,promoter
chr11	NM_001164532	113559484	113570840	-	MACS_peak_2492,promoter
chr3	NM_001164533	88724724	88754204	-	MACS_peak_8182,promoter
chr19	NM_001164561	41997469	42007804	-	MACS_peak_6640,genebody
chr9	NM_001164562	121589162	121614147	-	MACS_peak_13445,promoter
chr15	NM_001164563	97074504	97077718	-	MACS_peak_4678,promoter
chr11	NM_001164570	82617320	82684246	-	MACS_peak_2153,promoter
chr5	NM_001164573	114764949	114814585	+	MACS_peak_9953,genebody
chr9	NM_001164574	4309742	4331732	+	MACS_peak_12712,promoter
chr13	NM_001164575	48583028	48608779	-	MACS_peak_3382,promoter
chrX	NM_001164578	147521636	147531086	-	MACS_peak_13711,promoter
chr7	NM_001164580	127821133	127878368	+	MACS_peak_11780,promoter
chr8	NM_001164581	74474964	74494232	+	MACS_peak_12320,promoter
chr15	NM_001164593	92227240	92602250	+	MACS_peak_4650,genebody
chr2	NM_001164597	181316807	181327166	-	MACS_peak_7862,promoter
chr15	NM_001164600	75900611	75911300	-	MACS_peak_4474,promoter
chr15	NM_001164604	59205752	59371221	+	MACS_peak_4409,genebody
chr15	NM_001164607	76181723	76184808	+	MACS_peak_4483,genebody
chr16	NM_001164609	17619446	17644923	+	MACS_peak_4867,genebody
chr9	NM_001164614	21731914	21740316	+	MACS_peak_12784,genebody
chr11	NM_001164620	4041126	4060296	-	MACS_peak_1603,genebody
chr18	NM_001164622	38456288	38477503	+	MACS_peak_6095,genebody
chr15	NM_001164625	85637401	85642127	-	MACS_peak_4614,genebody
chr15	NM_001164627	84550481	84602637	+	MACS_peak_4605,genebody
chrX	NM_001164630	135744582	135772874	+	MACS_peak_13697,genebody
chr11	NM_001164636	119352660	119372779	+	MACS_peak_2575,genebody
chr19	NM_001164639	47654508	47719736	+	MACS_peak_6716,promoter
chr15	NM_001164641	72629953	72891634	-	MACS_peak_4443,promoter
chr7	NM_001164658	29966550	29999052	-	MACS_peak_11257,genebody
chr7	NM_001164661	63097440	63188003	+	MACS_peak_11447,promoter
chr2	NM_001164663	156836177	156905001	-	MACS_peak_7697,genebody
chr17	NM_001164676	21870690	21885936	+	MACS_peak_5337,genebody
chr9	NM_001164677	113560861	113617377	-	MACS_peak_13392,promoter
chrX	NM_001164683	146832315	146893693	-	MACS_peak_13706,genebody
chrX	NM_001164704	71167459	71176189	-	MACS_peak_13597,genebody
chr19	NM_001164717	47334663	47538901	-	MACS_peak_6712,genebody
chr17	NM_001164729	47823593	47825335	-	MACS_peak_5682,genebody
chr2	NM_001164769	34661772	34681755	-	MACS_peak_7046,promoter
chr11	NM_001164798	119965264	120012665	-	MACS_peak_2583,genebody
chr4	NM_001164804	46549808	46614801	-	MACS_peak_8782,promoter
chr6	NM_001164805	12261607	12699253	-	MACS_peak_10344,genebody
chr5	NM_001164806	67783385	67819038	-	MACS_peak_9730,promoter
chr2	NM_001164813	144194718	144199073	+	MACS_peak_7592,promoter
chr2	NM_001164818	156373311	156394708	+	MACS_peak_7692,genebody
chr9	NM_001164823	122930443	122932609	+	MACS_peak_13461,promoter
chr2	NM_001164827	119034455	119042786	+	MACS_peak_7417,promoter
chr12	NM_001165253	60232439	60291207	+	MACS_peak_2829,promoter
chr12	NM_001165254	60230732	60291207	+	MACS_peak_2829,genebody
chr12	NM_001165894	113892031	113912487	-	MACS_peak_3113,promoter
chr17	NM_001165929	25923524	25927458	+	MACS_peak_5406,promoter
chr14	NM_001165930	31814578	31825627	+	MACS_peak_3882,promoter
chr2	NM_001165941	14916757	14976499	-	MACS_peak_6846,genebody
chr3	NM_001165948	94641488	94687489	+	MACS_peak_8239,genebody
chr3	NM_001165952	100726415	100740848	+	MACS_peak_8313,genebody
chr3	NM_001165954	30798216	30868337	-	MACS_peak_7930,genebody
chr2	NM_001165980	70893800	70933915	+	MACS_peak_7178,genebody
chr3	NM_001165983	89804209	89856397	-	MACS_peak_8209,promoter
chr2	NM_001165991	181092394	181100109	-	MACS_peak_7858,genebody
chr2	NM_001165997	23365573	23427624	-	MACS_peak_6879,genebody
chr4	NM_001165999	35653896	36898777	-	MACS_peak_8711,genebody
chr2	NM_001166024	91105271	91117528	+	MACS_peak_7287,promoter
chr4	NM_001166029	154783298	154796105	+	MACS_peak_9455,genebody
chr2	NM_001166033	28677819	28695880	-	MACS_peak_6943,promoter
chr13	NM_001166065	97694643	97720869	+	MACS_peak_3662,promoter
chr6	NM_001166067	83187368	83254939	+	MACS_peak_10641,genebody
chr9	NM_001166138	99418663	99469318	-	MACS_peak_13270,promoter
chr13	NM_001166218	67139529	67162106	-	MACS_peak_3511,genebody
chr6	NM_001166249	88674405	88778354	+	MACS_peak_10710,genebody
chr9	NM_001166273	110146286	110165080	+	MACS_peak_13375,genebody
chr9	NM_001166364	57385334	57390994	+	MACS_peak_13017,promoter
chr19	NM_001166370	6984187	6985516	+	MACS_peak_6427,genebody
chr6	NM_001166371	83864346	83936865	+	MACS_peak_10651,genebody
chr6	NM_001166381	119852715	119872841	+	MACS_peak_10857,promoter
chr12	NM_001166385	119473405	119539913	-	MACS_peak_3131,genebody
chr15	NM_001166388	73555359	73589196	+	MACS_peak_4451,promoter
chr15	NM_001166389	73553574	73589196	+	MACS_peak_4451,genebody
chr13	NM_001166391	36959046	37142113	-	MACS_peak_3309,genebody
chr8	NM_001166394	107804308	107813428	-	MACS_peak_12484,promoter
chrX	NM_001166397	131338680	131343760	-	MACS_peak_13688,promoter
chr8	NM_001166399	73278577	73282585	+	MACS_peak_12288,promoter
chr18	NM_001166407	34784277	34792931	+	MACS_peak_6030,promoter
chrX	NM_001166409	7719481	7722928	-	MACS_peak_13517,promoter
chr10	NM_001166416	24589791	24633335	+	MACS_peak_953,promoter
chr6	NM_001166427	117867311	117875640	+	MACS_peak_10842,promoter
chr6	NM_001166430	117856799	117875640	+	MACS_peak_10841,promoter
chr6	NM_001166432	117850357	117875640	+	MACS_peak_10841,genebody
chrX	NM_001166457	72661966	72699340	+	MACS_peak_13607,genebody
chrX	NM_001166480	71032366	71036167	+	MACS_peak_13595,promoter
chr8	NM_001166482	123621456	123632279	-	MACS_peak_12622,promoter
chr11	NM_001166494	98412410	98419979	+	MACS_peak_2320,genebody
chr17	NM_001166497	21787577	21801933	+	MACS_peak_5335,promoter
chr11	NM_001166503	113106168	113427129	-	MACS_peak_2487,genebody
chr1	NM_001166552	135552455	135557462	-	MACS_peak_479,promoter
chr5	NM_001166581	104937370	104951402	+	MACS_peak_9873,genebody
chr7	NM_001166584	119822833	120050319	+	MACS_peak_11740,promoter
chr11	NM_001166590	69730213	69734132	-	MACS_peak_2010,promoter
chr11	NM_001166642	85166665	85639560	+	MACS_peak_2186,genebody
chr8	NM_001166645	74432504	74442750	+	MACS_peak_12318,genebody
chrX	NM_001166648	45894802	45947550	-	MACS_peak_13566,promoter
chr14	NM_001166651	51511063	51512930	-	MACS_peak_3953,genebody
chr11	NM_001166653	51817722	51851667	+	MACS_peak_1834,promoter
chr11	NM_001166654	51817722	51898169	+	MACS_peak_1836,genebody
chr11	NM_001166669	57933502	57982041	-	MACS_peak_1881,genebody
chr11	NM_001166685	106650565	106680175	+	MACS_peak_2453,promoter
chr5	NM_001167691	115928018	115934306	-	MACS_peak_9984,genebody
chr6	NM_001167695	134819110	134847833	-	MACS_peak_10972,promoter
chr6	NM_001167730	112569844	112646664	-	MACS_peak_10795,genebody
chr6	NM_001167736	89333139	89545646	-	MACS_peak_10716,promoter
chr6	NM_001167745	24582685	24614995	-	MACS_peak_10374,promoter
chr6	NM_001167750	3448392	3553531	+	MACS_peak_10320,promoter
chr6	NM_001167763	115803545	115876717	+	MACS_peak_10828,promoter
chrX	NM_001167775	20194628	20228031	+	MACS_peak_13538,promoter
chr18	NM_001167777	22503589	22688728	+	MACS_peak_5969,promoter
chr19	NM_001167799	8815913	8830132	+	MACS_peak_6452,genebody
chr7	NM_001167828	111618528	111656363	-	MACS_peak_11696,genebody
chr19	NM_001167829	60887472	60912132	+	MACS_peak_6774,promoter
chr7	NM_001167832	134547181	134550336	-	MACS_peak_11846,promoter
chr19	NM_001167884	3767420	3806324	+	MACS_peak_6346,promoter
chr18	NM_001167891	36177311	36356814	-	MACS_peak_6057,genebody
chr8	NM_001167910	122032051	122082661	-	MACS_peak_12604,promoter
chr9	NM_001167923	105758399	105862974	-	MACS_peak_13308,genebody
chr8	NM_001167939	72540021	72566633	-	MACS_peak_12266,promoter
chr5	NM_001167944	145965427	145982619	+	MACS_peak_10268,genebody
chr1	NM_001167949	135599250	135650324	-	MACS_peak_481,genebody
chr12	NM_001167976	57813620	58261630	-	MACS_peak_2819,genebody
chr12	NM_001167983	83271002	83552771	+	MACS_peak_2950,genebody
chr8	NM_001167991	87514493	87527263	+	MACS_peak_12397,promoter
chrX	NM_001167994	130757493	130811523	-	MACS_peak_13681,promoter
chr7	NM_001168220	125985731	125999127	-	MACS_peak_11773,promoter
chr9	NM_001168240	82723412	82741295	+	MACS_peak_13193,promoter
chr15	NM_001168250	55388962	55442368	+	MACS_peak_4389,genebody
chr15	NM_001168253	75831521	75839928	-	MACS_peak_4473,promoter
chr14	NM_001168273	21493542	21514072	+	MACS_peak_3826,promoter
chr15	NM_001168276	76740799	76755878	-	MACS_peak_4504,promoter
chr3	NM_001168281	57259565	57379832	-	MACS_peak_8040,genebody
chr15	NM_001168288	76554414	76648600	-	MACS_peak_4498,genebody
chr10	NM_001168289	42941291	43184688	+	MACS_peak_1038,genebody
chr10	NM_001168304	40069113	40203624	+	MACS_peak_1012,promoter
chr3	NM_001168358	154239483	154260062	-	MACS_peak_8591,genebody
chr6	NM_001168382	11875880	12031198	+	MACS_peak_10342,promoter
chr13	NM_001168386	101439435	101467195	+	MACS_peak_3692,genebody
chr13	NM_001168403	113078658	113174210	+	MACS_peak_3756,genebody
chr18	NM_001168423	62767193	62901041	-	MACS_peak_6220,genebody
chr11	NM_001168471	87793026	87811800	-	MACS_peak_2215,genebody
chr19	NM_001168488	6334978	6340894	+	MACS_peak_6422,genebody
chr19	NM_001168491	53977840	54004351	+	MACS_peak_6732,promoter
chr11	NM_001168497	69659873	69665560	+	MACS_peak_2005,genebody
chr4	NM_001168498	134925491	134941587	-	MACS_peak_9276,genebody
chr17	NM_001168502	37138107	37147674	+	MACS_peak_5603,genebody
chr7	NM_001168506	25862223	25868511	+	MACS_peak_11194,promoter
chr11	NM_001168507	60677953	60692540	-	MACS_peak_1919,promoter
chr14	NM_001168515	52730577	52781014	+	MACS_peak_3962,genebody
chr19	NM_001168516	4878667	4885397	+	MACS_peak_6375,promoter
chr19	NM_001168525	32197216	32423806	-	MACS_peak_6576,genebody
chr19	NM_001168526	32197216	32285503	-	MACS_peak_6576,promoter
chr14	NM_001168535	60178224	60216796	-	MACS_peak_4036,promoter
chr7	NM_001168561	13563196	13571065	+	MACS_peak_11119,genebody
[truncated: 7,600 more rows]
