# Supplementary material for: Dynamic Changes in Occupancy of Histone Variant H2A.Z during Induced Somatic Cell Reprogramming
Source: Stem Cells Int. 2015 Dec 13;2016:3162363. doi: 10.1155/2016/3162363 (PMC4691497; doi:10.1155/2016/3162363)
Supplement: Supplementary file 1 — qPCR H2A.Z deposited DNA by ChIP were used for qPCR by primers followed: hoxa11(F: 5'GCACAGCCTCTGGAGTTTTC3', R: 5'CAAGCCTAGTTCAGCTTGGG3'), hoxb13 (F: 5'TTGCAGACTCCTGGTGTGAG3', R: 5'TTGCGCCTCTTGTCCTTAGT3'), zfpm2 (F: 5'GGATGAAGTTCTCAGAGCTGGT3', R: 5'GCGCGAACTTTTACACCTACTT3'), Irx2 (F: 5'TAACACGGCCTGAAATCTTCTC3', R: 5'GCATCCCACTTCTACAGTCCTC3'), pax5 (F: 5'ATGGGAGTTTGTTTTCCTGTGT3', R: 5 AGTGATGTTTGGCCTAATCCTG3'), neurog1 (F: 5'CTGAAGCCGAGGGACTACTG3', R: 5'TCACCAAGATTGAGACGCTG3'), hoxb2 (F: 5'TTTCTTCGCTGCAGACTCCT3', R: 5'ATCCACGAGTGGAGAAGGC3'). The qPCR were carried out by FastStart Universal SYBR Green Master (Roche Diagnostics, Rotkreuz, Switzerland) and analyzed using an ABI7300 fluorescence quantitative PCR instrument (Applied Biosystems, Foster City, CA, USA). The expression level of each gene was normalized to the amount of IgG ChIP DNA. Statistical analysis. Independent experiments were performed at least three times, and data analyses were carried out using one-way ANOVA with the Tukey model procedure in GraphPad Prism (version 5.01, GraphPad Software) and SPSS (version 16.0). For visual illustrations, –log10 (P-value) from the GO result was used in the histogram and line chart by SigmaPlot (Systat Software, Inc., San Jose, CA, USA). [file 3162363.f1.zip › supplyment information/table S3.xls]

H2A.Z incorporated genes in IPSCs
Chromatin	seqname	Start	End	strand	localization
chr9	NM_001001144	110235796	110287450	+	MACS_peak_14086,promoter
chr13	NM_001001152	67355853	67370004	-	MACS_peak_3672,genebody
chr6	NM_001001160	85419571	85452880	-	MACS_peak_11323,genebody
chr17	NM_001001177	34535764	34597679	+	MACS_peak_5898,genebody
chr2	NM_001001178	58674108	58998684	-	MACS_peak_7406,genebody
chr7	NM_001001180	147995575	148008077	-	MACS_peak_12542,genebody
chr18	NM_001001181	75165553	75169587	+	MACS_peak_6625,genebody
chr2	NM_001001182	59737419	59963797	-	MACS_peak_7418,genebody
chr13	NM_001001185	67964262	67964860	+	MACS_peak_3692,promoter
chr13	NM_001001186	67464519	67476699	-	MACS_peak_3676,genebody
chr2	NM_001001297	21127350	21136636	+	MACS_peak_7190,promoter
chr7	NM_001001326	116667424	116760661	-	MACS_peak_12337,genebody
chr5	NM_001001327	130417982	130458760	+	MACS_peak_10701,promoter
chr7	NM_001001447	13483163	13493588	+	MACS_peak_11765,promoter
chr8	NM_001001493	87604861	87606238	+	MACS_peak_13025,promoter
chr3	NM_001001650	85797731	85806413	-	MACS_peak_8552,genebody
chr8	NM_001001735	26712777	26788444	+	MACS_peak_12686,promoter
chr19	NM_001001738	47969085	47993789	-	MACS_peak_7042,promoter
chr6	NM_001001792	117813094	117822784	+	MACS_peak_11508,genebody
chr5	NM_001001804	107832531	107859050	+	MACS_peak_10477,promoter
chr17	NM_001001806	84583268	84587287	-	MACS_peak_6208,promoter
chr1	NM_001001880	167522311	167564672	-	MACS_peak_801,promoter
chr2	NM_001001882	181054428	181091321	+	MACS_peak_8228,genebody
chr1	NM_001001883	53863717	54251878	-	MACS_peak_236,genebody
chr10	NM_001001932	95403296	95508152	+	MACS_peak_1587,promoter
chr18	NM_001001979	57292743	57457121	+	MACS_peak_6527,genebody
chr5	NM_001001980	67137078	67448398	+	MACS_peak_10273,genebody
chr16	NM_001001983	17280443	17406407	-	MACS_peak_5176,genebody
chr17	NM_001002008	21704009	21725649	+	MACS_peak_5711,promoter
chr18	NM_001002239	75160130	75163035	+	MACS_peak_6624,promoter
chrX	NM_001002272	147079845	147091979	-	MACS_peak_14680,promoter
chr11	NM_001002764	74739373	74977950	+	MACS_peak_2227,genebody
chr11	NM_001002929	115425757	115445238	+	MACS_peak_2657,promoter
chr13	NM_001003666	67393386	67407348	-	MACS_peak_3673,genebody
chr10	NM_001003717	110601857	110734303	+	MACS_peak_1628,promoter
chr12	NM_001003719	56703885	56922154	-	MACS_peak_2918,genebody
chr5	NM_001003909	3689999	3803109	-	MACS_peak_9984,genebody
chr10	NM_001003910	86168555	86239588	+	MACS_peak_1524,genebody
chr3	NM_001003912	87422672	87541955	+	MACS_peak_8564,genebody
chr10	NM_001003913	126733276	126748842	-	MACS_peak_1737,genebody
chrX	NM_001003916	92834535	92853771	-	MACS_peak_14513,promoter
chr1	NM_001003917	75177439	75188497	-	MACS_peak_369,genebody
chr17	NM_001003919	66472859	66501508	+	MACS_peak_6107,promoter
chr1	NM_001003948	84032867	84281220	-	MACS_peak_411,genebody
chr10	NM_001003949	79439864	79447075	-	MACS_peak_1453,promoter
chr5	NM_001003953	123320684	123439101	-	MACS_peak_10634,genebody
chr6	NM_001003955	85284955	85324628	-	MACS_peak_11320,promoter
chr16	NM_001003971	56075521	56190124	+	MACS_peak_5420,genebody
chr8	NM_001004062	72906256	72963472	-	MACS_peak_12915,genebody
chr12	NM_001004066	117285934	117299062	+	MACS_peak_3278,promoter
chr11	NM_001004144	77306913	77321276	+	MACS_peak_2259,promoter
chr13	NM_001004149	99954777	100016987	+	MACS_peak_3846,genebody
chrX	NM_001004154	149574500	149606486	+	MACS_peak_14701,genebody
chr11	NM_001004157	75327042	75340082	+	MACS_peak_2233,genebody
chr14	NM_001004158	59777339	59797586	-	MACS_peak_4236,genebody
chr3	NM_001004176	51491534	51908928	-	MACS_peak_8417,genebody
chr7	NM_001004184	88259684	88315302	+	MACS_peak_12188,genebody
chr7	NM_001004185	88716177	88741722	+	MACS_peak_12193,promoter
chr9	NM_001004190	20149579	20189602	-	MACS_peak_13413,promoter
chr9	NM_001004191	48303449	48304077	+	MACS_peak_13609,genebody
chr6	NM_001004357	45010059	47251370	+	MACS_peak_11121,genebody
chrX	NM_001004359	132277230	132338007	+	MACS_peak_14631,promoter
chr18	NM_001004361	25294539	25327378	-	MACS_peak_6354,promoter
chr10	NM_001004362	78527118	78560345	-	MACS_peak_1442,genebody
chr12	NM_001004364	21117616	21276032	+	MACS_peak_2782,promoter
chr5	NM_001004365	25265843	25356159	+	MACS_peak_10087,promoter
chr11	NM_001004435	68316520	68366200	+	MACS_peak_2150,genebody
chr14	NM_001004436	35487113	35559403	+	MACS_peak_4092,promoter
chr7	NM_001004468	137720997	137908296	+	MACS_peak_12501,genebody
chr2	NM_001004721	155103987	155183160	-	MACS_peak_8046,promoter
chr2	NM_001004761	21289193	21752169	+	MACS_peak_7192,genebody
chr16	NM_001005331	20672821	20692956	+	MACS_peak_5209,promoter
chr17	NM_001005358	17201066	17226595	+	MACS_peak_5684,promoter
chr10	NM_001005419	67007258	67011703	-	MACS_peak_1343,promoter
chr5	NM_001005426	138229029	138263849	+	MACS_peak_10769,promoter
chr4	NM_001005506	129303320	129318049	-	MACS_peak_9705,promoter
chr3	NM_001005509	58329742	58361423	+	MACS_peak_8450,genebody
chr12	NM_001005510	76919304	77211915	+	MACS_peak_3042,genebody
chr7	NM_001005511	53039316	53059500	+	MACS_peak_12049,genebody
chr4	NM_001005788	120602741	120624306	-	MACS_peak_9624,genebody
chr8	NM_001005847	54597055	54608776	+	MACS_peak_12835,promoter
chr3	NM_001005859	130429754	130432222	-	MACS_peak_8876,promoter
chr8	NM_001005863	42076265	42219080	-	MACS_peak_12778,genebody
chr13	NM_001005868	104608865	104710594	-	MACS_peak_3886,genebody
chr17	NM_001005916	27110123	27113148	+	MACS_peak_5793,promoter
chr15	NM_001007568	76682573	76701865	-	MACS_peak_4825,genebody
chr4	NM_001007573	124532482	124539415	-	MACS_peak_9651,promoter
chr13	NM_001007575	67591102	67601458	-	MACS_peak_3680,promoter
chrX	NM_001007580	103615381	103680568	-	MACS_peak_14567,genebody
chr2	NM_001007581	165315611	165318814	-	MACS_peak_8119,promoter
chr10	NM_001007583	116423369	116462096	+	MACS_peak_1654,genebody
chr11	NM_001007584	94555811	94565813	-	MACS_peak_2416,genebody
chr4	NM_001007589	34497863	34514157	+	MACS_peak_9128,promoter
chr12	NM_001007596	73312738	73337711	-	MACS_peak_3003,promoter
chr1	NM_001008419	58335169	58436108	+	MACS_peak_263,genebody
chr15	NM_001008420	21041206	21519288	+	MACS_peak_4558,genebody
chr12	NM_001008421	17355298	17436901	+	MACS_peak_2772,promoter
chr17	NM_001008425	23805585	23810737	-	MACS_peak_5738,genebody
chr2	NM_001008498	29887077	29904399	-	MACS_peak_7250,genebody
chr17	NM_001008501	21844707	21862603	+	MACS_peak_5714,promoter
chr3	NM_001008502	37211475	37220373	+	MACS_peak_8385,promoter
chr12	NM_001008506	99985177	100025984	+	MACS_peak_3174,promoter
chr7	NM_001008548	108570204	108661343	+	MACS_peak_12294,genebody
chr7	NM_001008549	50817739	50830831	+	MACS_peak_12016,genebody
chr12	NM_001008550	80333333	80397269	-	MACS_peak_3071,genebody
chr15	NM_001008702	6249788	6390709	+	MACS_peak_4509,genebody
chr5	NM_001008705	145901265	145908943	+	MACS_peak_10834,genebody
chr6	NM_001008785	95067899	95079781	+	MACS_peak_11408,promoter
chr4	NM_001008791	63075943	63156985	-	MACS_peak_9330,promoter
chr17	NM_001008973	65605344	65890122	-	MACS_peak_6095,genebody
chrX	NM_001009947	33428826	33616557	+	MACS_peak_14305,promoter
chr4	NM_001009949	45408795	45421638	-	MACS_peak_9212,promoter
chr7	NM_001010836	19946564	19963882	+	MACS_peak_11815,promoter
chr6	NM_001010930	39751806	39760935	-	MACS_peak_11098,genebody
chr19	NM_001011707	39188387	39261246	+	MACS_peak_6948,genebody
chr11	NM_001011740	59426467	59427727	+	MACS_peak_2089,genebody
chr7	NM_001011750	93764145	93765153	-	MACS_peak_12223,promoter
chr1	NM_001011874	3204562	3661579	-	MACS_peak_1,genebody
chr14	NM_001011875	51676457	51676895	-	MACS_peak_4158,promoter
chr13	NM_001012311	21513143	21532922	-	MACS_peak_3383,genebody
chr13	NM_001012325	67170333	67198912	-	MACS_peak_3666,genebody
chr5	NM_001012363	38740511	38874624	-	MACS_peak_10169,genebody
chr2	NM_001012396	13948457	13977662	-	MACS_peak_7155,promoter
chr4	NM_001012400	118897742	118905329	-	MACS_peak_9612,promoter
chr7	NM_001012401	31338320	31340458	+	MACS_peak_11932,promoter
chr13	NM_001012448	67170333	67182481	-	MACS_peak_3667,promoter
chr4	NM_001012450	32891009	33010480	-	MACS_peak_9120,genebody
chr2	NM_001012518	24646293	24775110	-	MACS_peak_7205,genebody
chr1	NM_001012623	22278502	22812563	-	MACS_peak_90,genebody
chr7	NM_001013012	6083090	6107573	-	MACS_peak_11730,promoter
chr19	NM_001013019	8925274	8928399	+	MACS_peak_6775,genebody
chr3	NM_001013024	32716547	32834179	+	MACS_peak_8351,promoter
chr1	NM_001013025	43104113	43155467	-	MACS_peak_181,genebody
chr3	NM_001013026	100742782	100773586	-	MACS_peak_8695,genebody
chr10	NM_001013028	84565371	84580492	+	MACS_peak_1510,promoter
chr11	NM_001013256	68829412	68849975	+	MACS_peak_2159,genebody
chr6	NM_001013366	34830425	34860831	-	MACS_peak_11056,genebody
chr2	NM_001013369	170321927	170344570	+	MACS_peak_8178,genebody
chr16	NM_001013371	35926600	35939113	-	MACS_peak_5314,promoter
chr2	NM_001013376	3246220	3249900	-	MACS_peak_7111,promoter
chr4	NM_001013377	43509015	43512532	-	MACS_peak_9180,genebody
chr8	NM_001013379	71732944	71754438	+	MACS_peak_12897,promoter
chr11	NM_001013381	94401111	94410521	-	MACS_peak_2411,genebody
chr17	NM_001013385	27559332	27640249	-	MACS_peak_5801,genebody
chrX	NM_001013387	20603309	20639164	-	MACS_peak_14292,genebody
chr13	NM_001013389	25084351	25112248	-	MACS_peak_3419,promoter
chr10	NM_001013391	116781723	116814029	-	MACS_peak_1661,promoter
chr9	NM_001013405	122714664	122745450	+	MACS_peak_14170,promoter
chr10	NM_001013411	31409124	32609721	-	MACS_peak_1136,genebody
chr11	NM_001013414	69715379	69727324	+	MACS_peak_2179,promoter
chr5	NM_001013751	135033123	135036041	-	MACS_peak_10722,promoter
chr4	NM_001013755	126287097	126291615	+	MACS_peak_9674,promoter
chr6	NM_001013757	13135609	13174965	-	MACS_peak_10959,genebody
chr16	NM_001013761	26957320	26990060	-	MACS_peak_5249,genebody
chr13	NM_001013769	67274117	67284434	+	MACS_peak_3670,genebody
chr19	NM_001013770	33629770	33664801	-	MACS_peak_6905,genebody
chr1	NM_001013771	59573107	59691353	+	MACS_peak_279,genebody
chr14	NM_001013777	34780255	34791950	-	MACS_peak_4083,genebody
chr16	NM_001013778	10420651	10447443	-	MACS_peak_5131,genebody
chr13	NM_001013785	4232985	4247605	+	MACS_peak_3309,genebody
chr13	NM_001013786	21534043	21545596	-	MACS_peak_3384,promoter
chr15	NM_001013792	27535675	27560448	-	MACS_peak_4576,promoter
chr2	NM_001013802	140221165	142215786	+	MACS_peak_7935,promoter
chr3	NM_001013806	157610429	157669801	+	MACS_peak_9006,promoter
chr9	NM_001013813	13424432	13513977	+	MACS_peak_13379,genebody
chr19	NM_001013833	30638976	31839523	-	MACS_peak_6887,genebody
chr4	NM_001014288	75587142	75779380	-	MACS_peak_9363,genebody
chr10	NM_001014390	118296404	118305959	-	MACS_peak_1679,promoter
chr4	NM_001014397	146927385	146959310	+	MACS_peak_9877,genebody
chr4	NM_001014900	119095288	119126504	+	MACS_peak_9618,promoter
chr1	NM_001014974	74708327	74744547	+	MACS_peak_361,genebody
chr15	NM_001014976	102126723	102154787	+	MACS_peak_5076,promoter
chr18	NM_001014981	63868348	64149413	+	MACS_peak_6561,promoter
chr11	NM_001015046	74196984	74403660	-	MACS_peak_2224,genebody
chr9	NM_001015507	106724306	106783323	+	MACS_peak_14044,promoter
chr11	NM_001017426	69212019	69227177	-	MACS_peak_2169,genebody
chr4	NM_001017427	73360482	73436506	-	MACS_peak_9354,genebody
chr4	NM_001017966	141239477	141279334	-	MACS_peak_9838,promoter
chr15	NM_001017983	77770951	77787152	-	MACS_peak_4839,genebody
chr7	NM_001017985	107520742	107618668	+	MACS_peak_12280,genebody
chr5	NM_001018019	68423073	68557637	+	MACS_peak_10283,genebody
chrX	NM_001018063	50972353	50973585	-	MACS_peak_14377,promoter
chr14	NM_001024135	79826317	79830845	+	MACS_peak_4357,promoter
chrX	NM_001024141	132606637	132619794	-	MACS_peak_14635,promoter
chr4	NM_001024142	45047119	45097476	-	MACS_peak_9206,promoter
chr11	NM_001024205	77499640	77531468	+	MACS_peak_2264,promoter
chr11	NM_001024206	69137487	69139295	+	MACS_peak_2166,genebody
chr2	NM_001024385	132672401	132692504	+	MACS_peak_7918,genebody
chr5	NM_001024458	34916362	34974954	+	MACS_peak_10151,promoter
chr12	NM_001024478	33718660	33777740	-	MACS_peak_2825,genebody
chr8	NM_001024504	13255962	13288126	-	MACS_peak_12623,genebody
chr13	NM_001024508	74075285	74098343	+	MACS_peak_3710,genebody
chr14	NM_001024512	21167383	21202713	+	MACS_peak_4020,promoter
chr15	NM_001024526	99803210	99846789	+	MACS_peak_5046,promoter
chr5	NM_001024614	98758322	99231038	+	MACS_peak_10413,genebody
chr8	NM_001024617	84239098	84646460	+	MACS_peak_12990,genebody
chr2	NM_001024618	67284058	67364663	+	MACS_peak_7456,genebody
chr16	NM_001024622	56015620	56029830	-	MACS_peak_5418,promoter
chr10	NM_001024626	81510871	81524331	+	MACS_peak_1484,promoter
chr6	NM_001024698	30491641	30514473	+	MACS_peak_11030,genebody
chr7	NM_001024703	79222715	79451481	-	MACS_peak_12137,genebody
chr7	NM_001024707	35985952	36000364	-	MACS_peak_11962,promoter
chr15	NM_001024716	78813485	78836294	+	MACS_peak_4848,promoter
chr1	NM_001024720	152409631	152840565	-	MACS_peak_682,genebody
chr7	NM_001024726	28645603	28665844	+	MACS_peak_11879,genebody
chr17	NM_001024806	79318342	79336410	-	MACS_peak_6174,genebody
chr10	NM_001024837	76753471	76881018	-	MACS_peak_1420,promoter
chr12	NM_001024853	72224158	72237662	-	MACS_peak_2990,promoter
chr2	NM_001024856	120558551	120676154	-	MACS_peak_7806,promoter
chr10	NM_001024910	58604374	58684595	-	MACS_peak_1282,genebody
chr11	NM_001024919	31565149	31571862	-	MACS_peak_1927,promoter
chr11	NM_001024927	71861029	71949391	-	MACS_peak_2206,genebody
chr17	NM_001024950	33226311	33247649	+	MACS_peak_5872,genebody
chr1	NM_001024952	162836541	162905107	+	MACS_peak_753,promoter
chr8	NM_001024954	72356602	72396191	+	MACS_peak_12906,genebody
chr13	NM_001025074	58909193	59231328	+	MACS_peak_3604,genebody
chr1	NM_001025156	123327643	123403037	+	MACS_peak_550,genebody
chr16	NM_001025192	78301935	78340996	+	MACS_peak_5489,promoter
chr17	NM_001025208	35402723	35462354	+	MACS_peak_5917,genebody
chr18	NM_001025245	82644514	82728095	+	MACS_peak_6675,genebody
chr17	NM_001025309	64630354	64681223	-	MACS_peak_6091,genebody
chr2	NM_001025311	32455228	32476324	+	MACS_peak_7291,genebody
chr3	NM_001025312	103604527	103613310	-	MACS_peak_8725,genebody
chr17	NM_001025313	34056422	34066235	+	MACS_peak_5888,genebody
chr7	NM_001025364	19876447	19881508	+	MACS_peak_11810,promoter
chr4	NM_001025365	147234886	147242828	-	MACS_peak_9884,genebody
chr2	NM_001025371	121276912	121282500	-	MACS_peak_7819,promoter
chr19	NM_001025391	46471407	46561150	+	MACS_peak_7024,promoter
chr5	NM_001025426	33206369	33336882	+	MACS_peak_10135,promoter
chr2	NM_001025431	138082319	138113158	+	MACS_peak_7928,promoter
chr3	NM_001025438	126299890	126547972	+	MACS_peak_8846,genebody
chr4	NM_001025444	40629110	40650220	-	MACS_peak_9146,genebody
chr7	NM_001025559	122614857	123182258	-	MACS_peak_12378,genebody
chr19	NM_001025566	3851772	3867549	+	MACS_peak_6711,promoter
chr17	NM_001025572	66316840	66426386	-	MACS_peak_6105,genebody
chr6	NM_001025573	34895294	34927999	-	MACS_peak_11057,genebody
chr2	NM_001025576	76847962	77008692	-	MACS_peak_7536,genebody
chr3	NM_001025582	106350744	106377763	+	MACS_peak_8748,promoter
chr16	NM_001025584	94970289	95219303	-	MACS_peak_5587,genebody
chr17	NM_001025599	36974085	36996325	+	MACS_peak_5940,promoter
chr9	NM_001025600	47338434	47661468	+	MACS_peak_13605,promoter
chr9	NM_001025612	65912982	65917538	-	MACS_peak_13779,genebody
chr11	NM_001025617	118267602	118280366	-	MACS_peak_2690,promoter
chr11	NM_001025779	98769202	98785256	+	MACS_peak_2484,promoter
chr12	NM_001026214	85714806	85749979	-	MACS_peak_3126,promoter
chr3	NM_001029836	132545658	132613255	-	MACS_peak_8887,genebody
chr4	NM_001029837	149023276	149075738	-	MACS_peak_9913,genebody
chr9	NM_001029838	36698566	36954851	-	MACS_peak_13514,genebody
chr12	NM_001029843	107248472	107315620	+	MACS_peak_3233,promoter
chr6	NM_001029850	93625448	94233898	-	MACS_peak_11403,genebody
chr11	NM_001029856	79902901	79949293	+	MACS_peak_2306,promoter
chr7	NM_001029877	19511236	19550668	+	MACS_peak_11805,genebody
chr16	NM_001029889	44173509	44227578	+	MACS_peak_5366,promoter
chr4	NM_001029912	116550006	116661710	+	MACS_peak_9588,promoter
chr11	NM_001029929	70273123	70279701	+	MACS_peak_2187,genebody
chr7	NM_001029933	24960063	24967337	+	MACS_peak_11834,promoter
chr11	NM_001029934	84797989	84953457	-	MACS_peak_2339,promoter
chr7	NM_001029982	135888383	135928349	+	MACS_peak_12497,genebody
chr15	NM_001030014	83377226	83386141	-	MACS_peak_4909,promoter
chr9	NM_001030290	20622947	20630607	+	MACS_peak_13424,genebody
chr7	NM_001031667	26013277	26022870	-	MACS_peak_11853,promoter
chr10	NM_001031772	45096424	45190007	-	MACS_peak_1222,genebody
chr17	NM_001031811	52742087	53044544	+	MACS_peak_6033,promoter
chr7	NM_001031814	125274825	125387151	-	MACS_peak_12389,promoter
chr15	NM_001032727	44503402	44619609	-	MACS_peak_4691,genebody
chr1	NM_001033039	173288579	173290929	-	MACS_peak_841,promoter
chr7	NM_001033040	134725896	134732109	-	MACS_peak_12471,genebody
chr19	NM_001033128	4886881	4906627	-	MACS_peak_6726,genebody
chr14	NM_001033132	102032982	102039688	-	MACS_peak_4405,promoter
chr1	NM_001033135	39608143	39634192	-	MACS_peak_165,promoter
chr2	NM_001033136	118962733	118982770	-	MACS_peak_7780,promoter
chr19	NM_001033139	7430953	7457516	-	MACS_peak_6765,promoter
chr7	NM_001033140	31106427	31107394	-	MACS_peak_11926,genebody
chr8	NM_001033148	47038959	47060606	-	MACS_peak_12803,genebody
chr12	NM_001033149	82732355	82765928	+	MACS_peak_3102,promoter
chr9	NM_001033158	65246294	65260514	+	MACS_peak_13769,promoter
chr16	NM_001033159	3861543	3872374	-	MACS_peak_5097,promoter
chr16	NM_001033164	18836672	18840206	+	MACS_peak_5196,promoter
chr4	NM_001033165	59016064	59036270	+	MACS_peak_9308,promoter
chr19	NM_001033172	59978786	60019267	-	MACS_peak_7091,promoter
chr7	NM_001033173	128785534	128850767	-	MACS_peak_12412,promoter
chr19	NM_001033174	12040333	12068604	+	MACS_peak_6803,promoter
chr9	NM_001033175	62686593	62699809	+	MACS_peak_13737,genebody
chr9_random	NM_001033181	367889	370841	-	MACS_peak_14190,promoter
chr9	NM_001033184	92204214	92252714	+	MACS_peak_13940,genebody
chr11	NM_001033186	96325904	96620936	+	MACS_peak_2437,genebody
chr5	NM_001033191	97811227	97821349	-	MACS_peak_10411,promoter
chr13	NM_001033192	46764890	46771142	+	MACS_peak_3517,promoter
chr1	NM_001033194	54454424	54495815	-	MACS_peak_238,genebody
chr3	NM_001033199	144573884	144595493	-	MACS_peak_8951,promoter
chr5	NM_001033202	114550341	114572933	+	MACS_peak_10543,promoter
chr6	NM_001033204	113365312	113369334	-	MACS_peak_11475,genebody
chr8	NM_001033207	96996662	97051172	+	MACS_peak_13090,genebody
chr9	NM_001033208	71352153	71440167	-	MACS_peak_13817,promoter
chr9	NM_001033209	119266498	119302915	+	MACS_peak_14144,genebody
chr9	NM_001033210	95653060	95745698	-	MACS_peak_13949,genebody
chr15	NM_001033217	93329544	93426322	-	MACS_peak_4964,genebody
chr19	NM_001033222	59370573	59420270	-	MACS_peak_7090,promoter
chr11	NM_001033227	61486283	61534301	-	MACS_peak_2114,genebody
chr13	NM_001033228	115748288	115892172	-	MACS_peak_3960,genebody
chr5	NM_001033233	86839434	86898015	-	MACS_peak_10365,genebody
chrX	NM_001033234	34748496	34751036	-	MACS_peak_14320,promoter
chr12	NM_001033236	70678614	70684015	-	MACS_peak_2970,promoter
chr14	NM_001033242	103469432	103476847	+	MACS_peak_4411,promoter
chr6	NM_001033244	113481675	113546279	+	MACS_peak_11476,promoter
chr16	NM_001033247	44394911	44482541	+	MACS_peak_5370,genebody
chr7	NM_001033249	6267266	6282036	-	MACS_peak_11734,promoter
chr1	NM_001033250	134088012	134153959	+	MACS_peak_585,genebody
chr10	NM_001033253	6379238	6473874	-	MACS_peak_986,genebody
chr2	NM_001033254	118489312	118523756	+	MACS_peak_7770,genebody
chr2	NM_001033256	122456360	122458440	+	MACS_peak_7836,promoter
chr10	NM_001033257	12927522	13043966	-	MACS_peak_1016,genebody
chr10	NM_001033258	18307816	18463564	-	MACS_peak_1049,genebody
chr10	NM_001033259	58909731	59079440	-	MACS_peak_1286,genebody
chr10	NM_001033260	62122169	62188847	-	MACS_peak_1317,genebody
chr10	NM_001033261	114822014	114869827	+	MACS_peak_1644,promoter
chr10	NM_001033264	127631690	127647060	+	MACS_peak_1748,genebody
chr14	NM_001033270	15535538	15632457	+	MACS_peak_3999,promoter
chr14	NM_001033272	61253565	61383393	+	MACS_peak_4243,promoter
chr15	NM_001033273	84776149	84818401	-	MACS_peak_4921,promoter
chr15	NM_001033275	93070172	93105515	-	MACS_peak_4962,promoter
chr15	NM_001033276	98662099	98701636	-	MACS_peak_5023,promoter
chr15	NM_001033277	101946958	101966646	-	MACS_peak_5069,promoter
chr17	NM_001033279	27888179	27957487	-	MACS_peak_5803,promoter
chr18	NM_001033281	53624199	53735511	+	MACS_peak_6515,genebody
chr1	NM_001033284	159388712	159418864	+	MACS_peak_736,promoter
chr1	NM_001033285	181891219	182095733	+	MACS_peak_889,promoter
chr1	NM_001033288	15843942	15882803	-	MACS_peak_67,genebody
chr1	NM_001033291	89841695	89905126	-	MACS_peak_434,promoter
chr2	NM_001033294	28695925	28761095	+	MACS_peak_7242,genebody
chr2	NM_001033296	140055593	140215446	-	MACS_peak_7934,genebody
chr2	NM_001033297	144419800	144421101	+	MACS_peak_7956,genebody
chr2	NM_001033298	146681624	146795825	+	MACS_peak_7972,promoter
chr3	NM_001033300	63780064	63823000	+	MACS_peak_8473,promoter
chr3	NM_001033301	84246117	84284361	-	MACS_peak_8543,genebody
chr3	NM_001033303	102877936	102903643	+	MACS_peak_8715,genebody
chr3	NM_001033304	108260986	108339440	-	MACS_peak_8768,genebody
chr4	NM_001033305	40217695	40226401	-	MACS_peak_9144,promoter
chr4	NM_001033306	45436147	45543700	-	MACS_peak_9213,promoter
chr5	NM_001033311	117769274	117805015	+	MACS_peak_10582,genebody
chr5	NM_001033312	143633467	143656917	-	MACS_peak_10804,promoter
chr5	NM_001033313	145889638	145900958	-	MACS_peak_10834,promoter
chr7	NM_001033314	19476232	19495753	-	MACS_peak_11804,promoter
chr7	NM_001033318	129066352	129125207	-	MACS_peak_12415,promoter
chr7	NM_001033319	151662659	151739634	-	MACS_peak_12577,promoter
chr9	NM_001033323	27106812	27137720	+	MACS_peak_13483,promoter
chrX	NM_001033330	163909240	165015165	-	MACS_peak_14754,genebody
chr10	NM_001033333	116213600	116333935	-	MACS_peak_1653,genebody
chr14	NM_001033336	118881913	119105441	-	MACS_peak_4449,genebody
chr15	NM_001033337	85662733	85689252	+	MACS_peak_4927,genebody
chr18	NM_001033341	84377093	84758896	-	MACS_peak_6685,genebody
chr19	NM_001033342	6306456	6325652	+	MACS_peak_6751,promoter
chr1	NM_001033345	74408681	74415895	+	MACS_peak_356,genebody
chr2	NM_001033347	103983231	104250491	-	MACS_peak_7695,genebody
chr2	NM_001033348	146067034	146337740	-	MACS_peak_7968,genebody
chr3	NM_001033349	57471343	57496459	-	MACS_peak_8446,genebody
chr9	NM_001033359	9660890	10904726	-	MACS_peak_13373,genebody
chr17	NM_001033366	35772699	35780640	-	MACS_peak_5921,genebody
chr17	NM_001033367	74825634	74858448	-	MACS_peak_6150,genebody
chr2	NM_001033369	58119863	58177218	-	MACS_peak_7404,genebody
chr1	NM_001033373	59313750	59409213	+	MACS_peak_275,promoter
chr4	NM_001033374	140988586	140992020	-	MACS_peak_9836,genebody
chr10	NM_001033375	83006685	83059218	+	MACS_peak_1496,promoter
chr6	NM_001033379	119125270	119171632	+	MACS_peak_11519,promoter
chr10	NM_001033385	55734099	55948495	-	MACS_peak_1259,genebody
chr11	NM_001033393	115048800	115108339	+	MACS_peak_2646,promoter
chr4	NM_001033394	155155699	155159983	-	MACS_peak_9973,genebody
chr13	NM_001033399	43290887	43399541	-	MACS_peak_3484,genebody
chr7	NM_001033420	141862369	142365330	+	MACS_peak_12520,genebody
chr6	NM_001033430	39086618	39156772	-	MACS_peak_11085,genebody
chr10	NM_001033432	17620271	17667873	-	MACS_peak_1038,promoter
chr11	NM_001033434	103395890	103476053	-	MACS_peak_2559,genebody
chr14	NM_001033439	75154479	75347684	-	MACS_peak_4324,genebody
chr15	NM_001033441	90054741	90060985	+	MACS_peak_4949,promoter
chr17	NM_001033443	80922889	80963174	-	MACS_peak_6188,genebody
chr18	NM_001033445	21285842	21458640	-	MACS_peak_6334,promoter
chr1	NM_001033449	59157436	59176940	-	MACS_peak_272,genebody
chr5	NM_001033457	29761206	29778709	+	MACS_peak_10100,promoter
chr5	NM_001033460	30607913	30668993	+	MACS_peak_10106,genebody
chr7	NM_001033465	147158201	147164654	-	MACS_peak_12532,promoter
chr10	NM_001033466	5958432	5979467	+	MACS_peak_984,genebody
chr9	NM_001033469	44242316	44248951	-	MACS_peak_13574,promoter
chr10	NM_001033474	112362483	112366082	-	MACS_peak_1638,promoter
chr3	NM_001033484	87885972	87924970	+	MACS_peak_8572,promoter
chr11	NM_001033528	118120966	118151558	-	MACS_peak_2689,promoter
chr7	NM_001033530	48734243	48755260	-	MACS_peak_11987,genebody
chr4	NM_001033531	24544419	24778233	-	MACS_peak_9100,genebody
chr18	NM_001033532	25327520	25625822	+	MACS_peak_6353,promoter
chr9	NM_001033536	72380046	72470756	+	MACS_peak_13825,promoter
chr11	NM_001033537	98249985	98261804	-	MACS_peak_2470,genebody
chr7	NM_001033540	30954940	30965228	+	MACS_peak_11922,genebody
chr7	NM_001033548	4474558	4484044	-	MACS_peak_11716,genebody
chr5	NM_001033550	105844793	105915208	+	MACS_peak_10461,genebody
chr19	NM_001033573	55372788	55390522	-	MACS_peak_7069,genebody
chr11	NM_001033598	54117325	54175041	+	MACS_peak_2041,genebody
chr11	NM_001033654	23565673	23632876	+	MACS_peak_1884,genebody
chr7	NM_001033713	74378716	74517744	-	MACS_peak_12126,genebody
chr4	NM_001033773	100151471	100222750	+	MACS_peak_9476,promoter
chr4	NM_001033774	116887794	116924522	-	MACS_peak_9594,promoter
chr2	NM_001033778	143998885	144015026	-	MACS_peak_7947,genebody
chr18	NM_001033789	39052109	39130928	+	MACS_peak_6466,genebody
chr9	NM_001033813	21992609	22006567	+	MACS_peak_13451,genebody
chr7	NM_001033820	13000496	13007840	-	MACS_peak_11755,promoter
chr11	NM_001033865	29445841	29448040	-	MACS_peak_1910,promoter
chr2	NM_001033874	28555680	28668685	+	MACS_peak_7241,promoter
chr2	NM_001033908	26760786	26766162	-	MACS_peak_7229,genebody
chr6	NM_001033929	71078391	71094370	-	MACS_peak_11250,genebody
chr11	NM_001034013	80693666	81781898	-	MACS_peak_2317,genebody
chr15	NM_001034851	25773018	25903442	+	MACS_peak_4570,genebody
chr10	NM_001034858	41634796	41738188	-	MACS_peak_1195,genebody
chr8	NM_001034862	14027564	14090327	-	MACS_peak_12635,genebody
chr9	NM_001034863	42916735	42924653	-	MACS_peak_13561,promoter
chr2	NM_001034875	153766597	153789588	+	MACS_peak_8028,genebody
chr11	NM_001034878	114588725	114619200	+	MACS_peak_2637,promoter
chr14	NM_001034882	79851641	79854623	+	MACS_peak_4358,promoter
chr17	NM_001034885	28995355	29027253	+	MACS_peak_5815,genebody
chr7	NM_001034893	50432957	50447479	+	MACS_peak_12003,promoter
chr19	NM_001034898	11052796	11067740	-	MACS_peak_6794,genebody
chr2	NM_001034900	150296726	150310799	-	MACS_peak_7992,promoter
chr6	NM_001034903	147023583	147035554	-	MACS_peak_11677,genebody
chrX	NM_001034907	92907016	93123309	+	MACS_peak_14514,promoter
chr14	NM_001034910	63665827	63667443	+	MACS_peak_4255,genebody
chr19	NM_001034962	40366529	40525888	-	MACS_peak_6952,genebody
chr11	NM_001035226	23156040	23197597	+	MACS_peak_1883,promoter
chr6	NM_001035228	72047606	72104564	+	MACS_peak_11257,promoter
chr13	NM_001035231	67639589	67654088	-	MACS_peak_3682,promoter
chr19	NM_001035239	22213606	23064372	+	MACS_peak_6838,genebody
chr4	NM_001035525	126430798	126546938	+	MACS_peak_9677,promoter
chr11	NM_001035854	83116198	83218535	+	MACS_peak_2326,promoter
chr10	NM_001036293	66729436	66748029	-	MACS_peak_1342,promoter
chr2	NM_001037099	52283839	52532101	-	MACS_peak_7383,genebody
chr10	NM_001037166	88192285	88193846	-	MACS_peak_1539,genebody
chr1	NM_001037170	173147933	173152645	-	MACS_peak_834,genebody
chr14	NM_001037221	47502639	47725492	+	MACS_peak_4127,genebody
chr8	NM_001037665	114167342	114194908	+	MACS_peak_13212,promoter
chr7	NM_001037707	30678355	30691123	-	MACS_peak_11911,genebody
chr11	NM_001037712	105869516	105895378	+	MACS_peak_2581,genebody
chr11	NM_001037713	72115130	72127235	+	MACS_peak_2210,promoter
chr12	NM_001037717	74387834	74455032	+	MACS_peak_3024,genebody
chr3	NM_001037722	89143561	89153932	-	MACS_peak_8598,genebody
chr1	NM_001037725	59969849	60042190	+	MACS_peak_289,promoter
chr1	NM_001037726	64579377	64651122	+	MACS_peak_313,promoter
chr6	NM_001037727	87409378	87483229	-	MACS_peak_11347,genebody
chr6	NM_001037740	29867012	29909680	+	MACS_peak_11021,promoter
chr1	NM_001037742	57445087	57463518	-	MACS_peak_260,promoter
chr14	NM_001037744	122433895	122437644	+	MACS_peak_4481,promoter
chr8	NM_001037745	87633065	87646994	-	MACS_peak_13026,genebody
chr12	NM_001037746	58331398	58343155	+	MACS_peak_2931,promoter
chr12	NM_001037756	56937352	56970722	+	MACS_peak_2920,promoter
chr19	NM_001037758	45438223	45607833	+	MACS_peak_7010,promoter
chr2	NM_001037762	29946463	29949155	-	MACS_peak_7252,promoter
chr11	NM_001037764	59953583	60012697	+	MACS_peak_2097,promoter
chr19	NM_001037801	10863828	10904548	-	MACS_peak_6790,genebody
chr8	NM_001037809	109034812	109080808	+	MACS_peak_13158,genebody
chr1	NM_001037812	59157440	59176650	-	MACS_peak_272,promoter
chr15	NM_001037905	6336747	6390709	+	MACS_peak_4509,promoter
chr7	NM_001037906	57230719	58118659	+	MACS_peak_12075,genebody
chr1	NM_001037918	37929050	37933143	+	MACS_peak_156,promoter
chr8	NM_001037922	87675822	87697521	+	MACS_peak_13027,genebody
chr3	NM_001037923	65470149	65490103	+	MACS_peak_8482,genebody
chr7	NM_001037927	86888048	86930836	+	MACS_peak_12162,genebody
chr14	NM_001037938	56097594	56109177	+	MACS_peak_4202,genebody
chr5	NM_001037940	30062437	30113018	+	MACS_peak_10102,promoter
chr13	NM_001037987	88961076	89462830	+	MACS_peak_3783,genebody
chr17	NM_001037997	64245366	64488845	+	MACS_peak_6088,genebody
chr5	NM_001038015	69966240	69983524	-	MACS_peak_10285,promoter
chr3	NM_001038587	89518943	89557377	+	MACS_peak_8606,promoter
chr1	NM_001038593	145586478	145596808	+	MACS_peak_665,promoter
chr1	NM_001038607	194014753	194334040	+	MACS_peak_953,genebody
chr11	NM_001038609	104092749	104193407	+	MACS_peak_2568,promoter
chr2	NM_001038613	28048612	28086256	+	MACS_peak_7238,promoter
chr1	NM_001038619	163917432	164408161	-	MACS_peak_761,genebody
chr1	NM_001038621	162149304	162281702	-	MACS_peak_744,promoter
chr7	NM_001038624	116177832	116226838	-	MACS_peak_12334,promoter
chr5	NM_001038627	145637363	145726699	-	MACS_peak_10832,promoter
chr9	NM_001038642	32503626	32565405	+	MACS_peak_13499,genebody
chr13	NM_001038651	67440244	67461508	-	MACS_peak_3675,genebody
chr10	NM_001038655	80411368	80464110	-	MACS_peak_1473,genebody
chr15	NM_001038658	99327435	99358448	-	MACS_peak_5038,promoter
chr2	NM_001038700	30881725	30997528	-	MACS_peak_7268,promoter
chr5	NM_001038839	123093919	123134293	+	MACS_peak_10628,genebody
chr1	NM_001038846	167579075	167638225	-	MACS_peak_803,genebody
chr5	NM_001038999	68009379	68238670	-	MACS_peak_10281,genebody
chr17	NM_001039038	26079177	26081876	-	MACS_peak_5777,genebody
chr7	NM_001039039	104480832	104498726	+	MACS_peak_12255,genebody
chrX	NM_001039059	91480268	91501307	+	MACS_peak_14504,promoter
chr14	NM_001039071	35339884	35401867	-	MACS_peak_4087,genebody
chr8	NM_001039077	28153026	28160713	+	MACS_peak_12708,promoter
chr4	NM_001039079	154634228	154719881	-	MACS_peak_9961,genebody
chr10	NM_001039080	127566525	127617353	-	MACS_peak_1745,genebody
chr4	NM_001039081	102791994	102838354	+	MACS_peak_9486,promoter
chr5	NM_001039084	96639133	96668703	+	MACS_peak_10407,promoter
chr18	NM_001039088	67934529	67955141	+	MACS_peak_6591,promoter
chr3	NM_001039090	30993982	31021499	+	MACS_peak_8338,genebody
chr11	NM_001039092	60040215	60166407	-	MACS_peak_2100,promoter
chr5	NM_001039103	136559785	136587730	+	MACS_peak_10743,promoter
chr7	NM_001039104	71298720	71414645	+	MACS_peak_12113,genebody
chr13	NM_001039115	21570717	21577374	+	MACS_peak_3386,genebody
chr8	NM_001039137	85958391	85982290	-	MACS_peak_12998,genebody
chr9	NM_001039147	89986506	90009658	-	MACS_peak_13936,promoter
chr15	NM_001039156	78778153	78836299	+	MACS_peak_4848,genebody
chr4	NM_001039157	155317939	155333713	+	MACS_peak_9977,promoter
chr5	NM_001039162	134965255	135028304	-	MACS_peak_10721,promoter
chr1	NM_001039170	89110488	89125433	+	MACS_peak_427,promoter
chr1	NM_001039184	157692093	157820385	-	MACS_peak_722,promoter
chr13	NM_001039189	36209279	36629462	+	MACS_peak_3453,genebody
chr10	NM_001039194	61178010	61201400	+	MACS_peak_1309,genebody
chr4	NM_001039200	138908507	138934645	+	MACS_peak_9818,genebody
chr18	NM_001039202	77182853	77200792	+	MACS_peak_6642,promoter
chr4	NM_001039209	146549974	146887529	+	MACS_peak_9870,genebody
chr8	NM_001039220	38056628	38058587	+	MACS_peak_12764,promoter
chr5	NM_001039231	105242186	105289087	-	MACS_peak_10457,promoter
chr13	NM_001039239	62231249	62275296	+	MACS_peak_3622,promoter
chr3	NM_001039347	105255247	105476920	+	MACS_peak_8743,genebody
chr17	NM_001039363	24732881	24769574	-	MACS_peak_5753,genebody
chr15	NM_001039368	36103771	36106767	+	MACS_peak_4613,promoter
chrX	NM_001039373	72655780	72661882	-	MACS_peak_14456,promoter
chr3	NM_001039376	97493751	97692630	-	MACS_peak_8677,genebody
chr5	NM_001039385	137506164	137509221	+	MACS_peak_10756,promoter
chr13	NM_001039388	8802213	8870976	-	MACS_peak_3323,genebody
chr13	NM_001039389	8849724	8870288	-	MACS_peak_3323,promoter
chr1	NM_001039472	138027977	138074591	+	MACS_peak_626,genebody
chr18	NM_001039474	42671140	42735439	+	MACS_peak_6475,promoter
chr1	NM_001039475	98802752	98894137	-	MACS_peak_475,genebody
chr3	NM_001039478	106487904	106539494	+	MACS_peak_8750,genebody
chr1	NM_001039482	163018508	163061610	-	MACS_peak_755,promoter
chr3	NM_001039488	106524599	106539494	+	MACS_peak_8751,promoter
chr1	NM_001039493	64835694	65003398	-	MACS_peak_317,promoter
chr1	NM_001039495	74948653	74982173	-	MACS_peak_364,genebody
chr2	NM_001039501	164481545	164482868	+	MACS_peak_8111,genebody
chr9	NM_001039519	69860356	69870654	+	MACS_peak_13802,promoter
chr7	NM_001039532	4986047	4990048	-	MACS_peak_11725,promoter
chr16	NM_001039533	13834022	13903228	-	MACS_peak_5152,promoter
chr7	NM_001039534	138514659	138531352	+	MACS_peak_12504,genebody
chr2	NM_001039557	157034285	157105285	-	MACS_peak_8068,genebody
chr8	NM_001039562	47082261	47085204	-	MACS_peak_12804,promoter
chr8	NM_001039578	4166566	4193701	+	MACS_peak_12592,promoter
chr9	NM_001039586	106055190	106060469	-	MACS_peak_14031,promoter
chr1	NM_001039644	153602503	153669458	+	MACS_peak_692,promoter
chr11	NM_001039684	87666726	87677181	+	MACS_peak_2377,promoter
chr8	NM_001039700	112138416	112196492	+	MACS_peak_13187,genebody
chr1	NM_001039710	55109613	55129546	+	MACS_peak_242,promoter
chr5	NM_001039723	123526283	123567454	+	MACS_peak_10638,promoter
chr1	NM_001039934	66221902	66489157	+	MACS_peak_322,genebody
chr7	NM_001039951	13063653	13068063	+	MACS_peak_11756,promoter
chr11	NM_001040026	66866171	66880942	+	MACS_peak_2145,promoter
chr14	NM_001040072	56472951	56493573	+	MACS_peak_4214,genebody
chr6	NM_001040106	86799510	86953221	+	MACS_peak_11341,promoter
chr7	NM_001040111	108496582	108561100	+	MACS_peak_12292,promoter
chr7	NM_001040112	108526635	108561100	+	MACS_peak_12293,promoter
chr7	NM_001040131	118211498	118226544	-	MACS_peak_12350,promoter
chr7	NM_001040137	127802867	127813764	-	MACS_peak_12402,promoter
chr15	NM_001040395	9001008	9040244	+	MACS_peak_4521,promoter
chr3	NM_001040396	58380579	58397466	+	MACS_peak_8451,promoter
chr11	NM_001040403	77851442	77873934	+	MACS_peak_2274,promoter
chr9	NM_001040426	59814737	60358842	-	MACS_peak_13715,genebody
chr5	NM_001040435	34000795	34014846	+	MACS_peak_10141,genebody
chrX	NM_001040459	5977262	6210835	+	MACS_peak_14232,genebody
chr12	NM_001040682	106001323	106103286	-	MACS_peak_3216,genebody
chr16	NM_001040683	17651313	17723023	-	MACS_peak_5182,promoter
chr11	NM_001040686	58120570	58128115	+	MACS_peak_2069,genebody
chr3	NM_001040690	138588869	138738163	-	MACS_peak_8924,promoter
chr11	NM_001040696	70966603	71044235	-	MACS_peak_2200,genebody
chr8	NM_001040699	41635512	41720146	-	MACS_peak_12775,promoter
chr6	NM_001042451	60681566	60778990	-	MACS_peak_11214,genebody
chr8	NM_001042484	24351797	24367552	-	MACS_peak_12673,promoter
chr1	NM_001042485	136242673	136258576	-	MACS_peak_604,promoter
chr5	NM_001042491	123237469	123271348	-	MACS_peak_10631,promoter
chr16	NM_001042499	37539979	37572471	+	MACS_peak_5324,genebody
chr10	NM_001042556	39943051	39966785	-	MACS_peak_1177,promoter
chr8	NM_001042557	4238739	4247897	+	MACS_peak_12594,promoter
chr10	NM_001042580	128345974	128349874	+	MACS_peak_1769,genebody
chr7	NM_001042592	75881879	75894124	-	MACS_peak_12134,promoter
chr10	NM_001042593	21015784	21088695	+	MACS_peak_1071,promoter
chr9	NM_001042607	102737249	102810637	+	MACS_peak_14007,promoter
chr2	NM_001042653	119435267	119444241	-	MACS_peak_7790,genebody
chr5	NM_001042670	4192366	4197651	+	MACS_peak_9988,promoter
chr4	NM_001042743	115979366	116136788	-	MACS_peak_9577,promoter
chr2	NM_001043322	113167892	113556924	+	MACS_peak_7736,genebody
chr12	NM_001043336	109648864	109777774	+	MACS_peak_3238,genebody
chr19	NM_001043354	19005098	19185686	-	MACS_peak_6824,genebody
chr13	NM_001044371	101387118	101421014	-	MACS_peak_3864,genebody
chr9	NM_001044389	65142101	65178465	+	MACS_peak_13767,promoter
chr11	NM_001044697	50712213	50729663	-	MACS_peak_2012,genebody
chr5	NM_001044703	138558132	138575487	+	MACS_peak_10772,genebody
chr6	NM_001044720	142536381	142650794	-	MACS_peak_11654,genebody
chr8	NM_001044744	87410285	87417820	-	MACS_peak_13019,promoter
chr5	NM_001044747	139044879	139060971	-	MACS_peak_10783,promoter
chr2	NM_001044750	143858837	143899715	+	MACS_peak_7943,genebody
chr1	NM_001044751	195047834	195068554	-	MACS_peak_960,genebody
chr5	NM_001045482	143933867	143942422	-	MACS_peak_10810,promoter
chr7	NM_001045483	146027500	146037950	-	MACS_peak_12526,genebody
chr8	NM_001045484	72676676	72691387	+	MACS_peak_12910,promoter
chr7	NM_001045486	24866962	24892234	+	MACS_peak_11829,promoter
chr11	NM_001045516	78006893	78019265	+	MACS_peak_2279,genebody
chr11	NM_001045520	45665465	45724127	+	MACS_peak_1981,promoter
chr11	NM_001045521	59186170	59189155	-	MACS_peak_2086,genebody
chr9	NM_001045524	8076632	8134294	-	MACS_peak_13367,promoter
chr11	NM_001045525	69207113	69208848	-	MACS_peak_2168,promoter
chr11	NM_001045527	87430665	87473044	+	MACS_peak_2369,genebody
chr4	NM_001045528	61961375	62021582	-	MACS_peak_9324,genebody
chr11	NM_001045530	43342285	43400499	+	MACS_peak_1971,promoter
chr1	NM_001045533	72473685	72583138	-	MACS_peak_344,genebody
chr11	NM_001045536	72609727	72740622	+	MACS_peak_2215,promoter
chr7	NM_001045555	52769075	52777973	+	MACS_peak_12043,genebody
chr15	NM_001045558	79059811	79079896	+	MACS_peak_4854,promoter
chr17	NM_001045559	33130083	33142402	+	MACS_peak_5870,genebody
chr11	NM_001045959	70376382	70427984	+	MACS_peak_2190,promoter
chr13	NM_001047159	3881808	3892824	-	MACS_peak_3306,promoter
chr2	NM_001047604	66022385	66094674	-	MACS_peak_7453,promoter
chr6	NM_001048054	134665490	134742646	-	MACS_peak_11613,genebody
chr8	NM_001048143	116159485	116169079	+	MACS_peak_13221,genebody
chr2	NM_001048176	79172647	79269145	-	MACS_peak_7546,genebody
chr4	NM_001048189	110070395	111330115	+	MACS_peak_9550,promoter
chr13	NM_001048204	67295441	67310234	+	MACS_peak_3671,genebody
chr18	NM_001048207	32687973	32719688	-	MACS_peak_6381,genebody
chrX	NM_001048208	12252496	12339099	-	MACS_peak_14260,promoter
chr2	NM_001076554	29821079	29886970	+	MACS_peak_7249,promoter
chr3	NM_001076676	152009441	152056578	+	MACS_peak_8986,promoter
chr13	NM_001076791	67572448	67585189	-	MACS_peak_3679,promoter
chr10	NM_001077184	79167102	79174724	+	MACS_peak_1449,promoter
chr2	NM_001077190	22795508	22895760	-	MACS_peak_7198,promoter
chrX	NM_001077202	48740388	49034779	-	MACS_peak_14365,genebody
chr1	NM_001077237	152208440	152240185	-	MACS_peak_681,genebody
chrX	NM_001077354	101272774	101396456	-	MACS_peak_14554,genebody
chrX	NM_001077364	137074067	137135061	-	MACS_peak_14658,genebody
chr5	NM_001077398	44863371	45190946	-	MACS_peak_10189,genebody
chr1	NM_001077403	62749890	62865266	+	MACS_peak_302,promoter
chr6	NM_001077410	48597232	48610874	+	MACS_peak_11142,promoter
chr3	NM_001077411	89006849	89012601	+	MACS_peak_8593,promoter
chr1	NM_001077425	117581713	118477251	+	MACS_peak_521,genebody
chr13	NM_001077495	102450717	102538172	-	MACS_peak_3873,genebody
chr15	NM_001077499	100701113	100876360	+	MACS_peak_5056,genebody
chr4	NM_001077508	150294263	150320211	+	MACS_peak_9930,genebody
chr9	NM_001077631	64808638	64834781	+	MACS_peak_13760,promoter
chr2	NM_001077632	147003281	147012138	-	MACS_peak_7973,genebody
chr11	NM_001077636	84689814	84693787	-	MACS_peak_2338,genebody
chr10	NM_001077638	75669966	75700610	-	MACS_peak_1409,promoter
chr2	NM_001077684	69596113	69627543	-	MACS_peak_7470,genebody
chr3	NM_001077687	86028611	86550632	+	MACS_peak_8557,genebody
chr6	NM_001077694	83958583	84161036	+	MACS_peak_11313,genebody
chr1	NM_001077695	13129239	13364164	-	MACS_peak_49,genebody
chr11	NM_001077696	102057060	102091486	-	MACS_peak_2538,promoter
chr17	NM_001077709	34165210	34168635	-	MACS_peak_5893,genebody
chr6	NM_001077713	6906017	6989220	+	MACS_peak_10937,promoter
chrX	NM_001079513	35542969	35550223	+	MACS_peak_14324,promoter
chr10	NM_001079686	5151833	5326342	+	MACS_peak_980,promoter
chr2	NM_001079690	124978335	125055737	+	MACS_peak_7847,genebody
chr12	NM_001079694	82046490	82051494	+	MACS_peak_3092,promoter
chr6	NM_001079822	72576373	72738950	-	MACS_peak_11268,genebody
chr3	NM_001079830	103083215	103162691	+	MACS_peak_8719,promoter
chr14	NM_001079844	117324536	118378751	+	MACS_peak_4440,genebody
chrX	NM_001079847	156828621	156936002	+	MACS_peak_14722,genebody
chr6	NM_001079901	48543881	48549081	+	MACS_peak_11140,genebody
chr7	NM_001079932	135147891	135154907	+	MACS_peak_12487,genebody
chr17	NM_001080127	24551619	24562842	+	MACS_peak_5748,promoter
chr19	NM_001080388	7349885	7416334	-	MACS_peak_6764,promoter
chr2	NM_001080548	6243802	6364866	+	MACS_peak_7132,promoter
chrX	NM_001080549	108688812	108810688	-	MACS_peak_14579,genebody
chr6	NM_001080557	125165598	125172324	+	MACS_peak_11567,promoter
chr19	NM_001080706	37000568	37088547	+	MACS_peak_6924,promoter
chr2	NM_001080707	73188948	73224455	-	MACS_peak_7511,promoter
chr5	NM_001080743	35003027	35043737	+	MACS_peak_10153,genebody
chr17	NM_001080773	24210646	24278556	-	MACS_peak_5746,promoter
chr5	NM_001080808	116099294	116181568	-	MACS_peak_10573,genebody
chr8	NM_001080813	28249244	28285118	-	MACS_peak_12711,genebody
chr9	NM_001080814	15714636	16182675	-	MACS_peak_13402,genebody
chr7	NM_001080815	19742473	19751476	-	MACS_peak_11809,genebody
chr3	NM_001080818	115975470	116126950	-	MACS_peak_8794,genebody
chr11	NM_001080924	5176331	5344850	-	MACS_peak_1807,promoter
chr4	NM_001080926	107474863	107549445	+	MACS_peak_9518,promoter
chr11	NM_001080929	115243229	115257446	+	MACS_peak_2649,genebody
chr8	NM_001080930	112250350	112261639	-	MACS_peak_13189,genebody
chr11	NM_001080931	86079216	86171027	-	MACS_peak_2351,promoter
chr11	NM_001080934	115323786	115335712	+	MACS_peak_2654,genebody
chr13	NM_001080941	67490264	67500703	-	MACS_peak_3677,genebody
chr15	NM_001080948	99800504	99846789	+	MACS_peak_5046,genebody
chr14	NM_001080949	51385089	51405193	-	MACS_peak_4153,genebody
chr11	NM_001080969	45761655	45768996	-	MACS_peak_1983,genebody
chr6	NM_001080979	128177160	128250831	-	MACS_peak_11585,genebody
chr7	NM_001081007	30906966	30920051	+	MACS_peak_11920,genebody
chr4	NM_001081012	83171448	83510574	+	MACS_peak_9386,genebody
chr15	NM_001081016	81575277	81626699	+	MACS_peak_4883,genebody
chr12	NM_001081017	104187068	104422207	+	MACS_peak_3206,genebody
chr7	NM_001081021	28744818	28764176	-	MACS_peak_11882,genebody
chr7	NM_001081022	132851389	133018311	+	MACS_peak_12431,genebody
chr14	NM_001081024	60020847	60059714	-	MACS_peak_4237,genebody
chr16	NM_001081025	38297839	38341946	-	MACS_peak_5333,promoter
chr1	NM_001081027	142142833	142506838	+	MACS_peak_655,promoter
chr7	NM_001081028	30105396	30290479	-	MACS_peak_11902,genebody
chr5	NM_001081029	9100736	9118983	+	MACS_peak_10015,promoter
chr15	NM_001081030	89118666	89145742	-	MACS_peak_4944,promoter
chr2	NM_001081033	75829188	76176710	-	MACS_peak_7529,genebody
chr17	NM_001081034	88390198	88464625	-	MACS_peak_6232,promoter
chr10	NM_001081035	109120494	109437275	-	MACS_peak_1622,genebody
chr10	NM_001081037	121218046	121484371	-	MACS_peak_1715,genebody
chr7	NM_001081038	137917582	137969413	+	MACS_peak_12502,genebody
chr14	NM_001081039	121941260	122097639	-	MACS_peak_4478,genebody
chr19	NM_001081041	6067841	6077187	-	MACS_peak_6746,promoter
chr9	NM_001081043	110287592	110310714	-	MACS_peak_14088,promoter
chr9	NM_001081049	44611437	44689357	-	MACS_peak_13578,promoter
chr1	NM_001081050	61685397	62688858	+	MACS_peak_298,genebody
chrX	NM_001081052	158274199	158597722	-	MACS_peak_14729,genebody
chr10	NM_001081054	43593995	43621542	-	MACS_peak_1211,promoter
chr10	NM_001081055	77649470	77707387	-	MACS_peak_1431,promoter
chr13	NM_001081058	17807795	17896931	-	MACS_peak_3355,promoter
chr15	NM_001081064	12286808	12522311	-	MACS_peak_4541,genebody
chr15	NM_001081066	73342989	73402672	+	MACS_peak_4788,genebody
chr16	NM_001081068	87376895	87432851	-	MACS_peak_5516,promoter
chr17	NM_001081071	73457324	73592706	+	MACS_peak_6143,promoter
chr18	NM_001081073	67777050	67800990	-	MACS_peak_6590,genebody
chr19	NM_001081074	31943250	32023896	+	MACS_peak_6894,genebody
chr19	NM_001081075	38262968	38298622	-	MACS_peak_6939,promoter
chr19	NM_001081077	44183126	44210366	-	MACS_peak_6993,genebody
chr1	NM_001081079	23373262	23390014	-	MACS_peak_93,promoter
chr2	NM_001081083	19120744	19231861	+	MACS_peak_7180,promoter
chr2	NM_001081085	25227840	25233733	+	MACS_peak_7211,promoter
chr2	NM_001081086	69561144	69592116	+	MACS_peak_7469,promoter
chr2	NM_001081089	127250934	127261828	+	MACS_peak_7869,promoter
chr2	NM_001081090	139945616	139996294	-	MACS_peak_7933,promoter
chr2	NM_001081092	179646850	179711351	-	MACS_peak_8214,promoter
chr3	NM_001081093	84299985	84386547	-	MACS_peak_8544,genebody
chr4	NM_001081097	125168074	125391417	+	MACS_peak_9658,genebody
chr4	NM_001081098	128450328	128483356	-	MACS_peak_9686,genebody
chr4	NM_001081099	134066913	134079837	+	MACS_peak_9764,genebody
chr4	NM_001081100	154460685	154519616	+	MACS_peak_9958,genebody
chr5	NM_001081101	33721344	33762403	+	MACS_peak_10140,promoter
chr5	NM_001081103	54389761	54512296	+	MACS_peak_10218,promoter
chr5	NM_001081104	66358362	66368725	+	MACS_peak_10265,genebody
chr5	NM_001081105	66254807	66287939	+	MACS_peak_10264,genebody
chr5	NM_001081107	101191166	101227619	-	MACS_peak_10426,promoter
chr5	NM_001081108	138696709	138700623	+	MACS_peak_10779,genebody
chr6	NM_001081112	118452581	118512274	-	MACS_peak_11518,promoter
chr6	NM_001081113	148719205	148779989	-	MACS_peak_11687,genebody
chr7	NM_001081116	108018259	108080675	-	MACS_peak_12287,genebody
chr7	NM_001081118	148414686	148448650	+	MACS_peak_12553,promoter
chr9	NM_001081121	40702931	40772195	-	MACS_peak_13542,genebody
chr9	NM_001081122	102488907	102528454	-	MACS_peak_14002,promoter
chr13	NM_001081128	12278806	12350380	-	MACS_peak_3332,genebody
chr2	NM_001081131	5819105	5863838	-	MACS_peak_7124,promoter
chr2	NM_001081132	5872514	5977749	+	MACS_peak_7125,promoter
chr4	NM_001081141	46676769	47004586	-	MACS_peak_9223,genebody
chr4	NM_001081142	120370077	120419781	-	MACS_peak_9620,genebody
chr6	NM_001081145	59158863	59162027	+	MACS_peak_11209,genebody
chr6	NM_001081146	92320885	92656178	-	MACS_peak_11388,genebody
chr6	NM_001081147	112423677	112439802	-	MACS_peak_11469,genebody
chr8	NM_001081149	23970010	24053734	+	MACS_peak_12670,promoter
chr8	NM_001081151	119682034	119729086	+	MACS_peak_13235,promoter
chr9	NM_001081152	53345151	53383732	+	MACS_peak_13645,promoter
chr9	NM_001081153	73327230	73781374	-	MACS_peak_13840,genebody
chr16	NM_001081154	14109258	14159367	-	MACS_peak_5155,promoter
chr4	NM_001081156	133047014	133054465	-	MACS_peak_9748,genebody
chr6	NM_001081157	97188521	97202774	-	MACS_peak_11419,genebody
chr11	NM_001081158	74462996	74484349	+	MACS_peak_2225,promoter
chr8	NM_001081164	82163574	82201654	+	MACS_peak_12981,promoter
chr15	NM_001081166	84615805	84686559	-	MACS_peak_4919,promoter
chr11	NM_001081168	57615138	57624117	+	MACS_peak_2058,promoter
chr12	NM_001081170	114252718	114312612	+	MACS_peak_3271,promoter
chrX	NM_001081173	143906236	143988624	-	MACS_peak_14673,genebody
chr4	NM_001081174	140769870	140776029	+	MACS_peak_9834,genebody
chr1	NM_001081175	182260606	182353790	+	MACS_peak_894,genebody
chr14	NM_001081177	65271367	65425133	+	MACS_peak_4269,promoter
chr17	NM_001081179	79152245	79234721	-	MACS_peak_6168,promoter
chr1	NM_001081181	57463391	57472802	+	MACS_peak_260,genebody
chr4	NM_001081183	11413104	11478290	+	MACS_peak_9050,promoter
chr4	NM_001081184	87740533	88056915	+	MACS_peak_9421,promoter
chr6	NM_001081185	29383152	29411888	+	MACS_peak_11015,genebody
chrX	NM_001081189	101678120	101701601	+	MACS_peak_14556,genebody
chr11	NM_001081194	100601691	100621092	-	MACS_peak_2506,promoter
chr12	NM_001081195	72116953	72200338	+	MACS_peak_2988,genebody
chr19	NM_001081196	8893890	8908632	+	MACS_peak_6774,genebody
chr1	NM_001081198	40862445	40912112	+	MACS_peak_178,genebody
chr4	NM_001081201	11192225	11249278	-	MACS_peak_9048,promoter
chr1	NM_001081210	79772592	79778020	+	MACS_peak_394,promoter
chr19	NM_001081213	29684372	29722910	-	MACS_peak_6874,promoter
chr19	NM_001081214	46131028	46147399	+	MACS_peak_7018,promoter
chr9	NM_001081216	82759765	82869096	-	MACS_peak_13894,promoter
chr16	NM_001081217	3847222	3858880	+	MACS_peak_5096,genebody
chr14	NM_001081221	33326706	33394175	+	MACS_peak_4078,genebody
chr18	NM_001081222	10566509	10610350	-	MACS_peak_6286,genebody
chr19	NM_001081225	45005608	45058277	+	MACS_peak_7003,promoter
chr2	NM_001081228	75814228	75816236	-	MACS_peak_7527,promoter
chr3	NM_001081229	58219610	58270709	+	MACS_peak_8449,promoter
chr3	NM_001081230	82161993	82199190	+	MACS_peak_8527,promoter
chr5	NM_001081231	22252010	22781415	+	MACS_peak_10065,genebody
chr5	NM_001081234	108741943	108777798	+	MACS_peak_10490,promoter
chr5	NM_001081235	111847185	111886045	+	MACS_peak_10523,genebody
chr5	NM_001081236	118695235	118713123	+	MACS_peak_10588,promoter
chr7	NM_001081238	129250778	129276460	-	MACS_peak_12417,genebody
chr8	NM_001081240	80073295	80105237	+	MACS_peak_12967,promoter
chr14	NM_001081252	119384206	119498656	-	MACS_peak_4457,genebody
chr15	NM_001081253	36079814	36094639	-	MACS_peak_4611,genebody
chr16	NM_001081255	32914185	33016115	+	MACS_peak_5291,promoter
chr19	NM_001081257	42863084	43462845	-	MACS_peak_6978,genebody
chr1	NM_001081259	192829710	192850069	-	MACS_peak_942,promoter
chr3	NM_001081263	153636399	153934684	+	MACS_peak_8999,genebody
chr4	NM_001081264	99382320	99430151	+	MACS_peak_9472,genebody
chr6	NM_001081266	83051509	83059115	+	MACS_peak_11296,promoter
chr7	NM_001081267	104728405	104841292	+	MACS_peak_12258,promoter
chr4	NM_001081274	148524093	148540816	-	MACS_peak_9906,promoter
chr1	NM_001081276	120285634	120506039	+	MACS_peak_531,promoter
chr3	NM_001081277	152125778	152331104	-	MACS_peak_8987,genebody
chr14	NM_001081278	101841576	102008408	-	MACS_peak_4404,genebody
chr8	NM_001081279	36650851	36742503	+	MACS_peak_12751,genebody
chr15	NM_001081288	54846683	54903707	-	MACS_peak_4729,promoter
chr1	NM_001081290	164601915	164670687	-	MACS_peak_767,promoter
chr7	NM_001081292	28441395	28459617	-	MACS_peak_11876,promoter
chr3	NM_001081298	148478549	148617599	-	MACS_peak_8976,genebody
chr15	NM_001081299	22966217	23404173	+	MACS_peak_4564,genebody
chr15	NM_001081302	27660403	27955603	-	MACS_peak_4577,genebody
chr1	NM_001081304	172634587	172797902	-	MACS_peak_826,genebody
chr6	NM_001081306	22825501	23002916	+	MACS_peak_10984,genebody
chr1	NM_001081307	136662519	136852517	-	MACS_peak_609,genebody
chr1	NM_001081316	113755278	113761495	-	MACS_peak_510,genebody
chr6	NM_001081317	116214252	116279644	+	MACS_peak_11496,genebody
chr19	NM_001081319	29596771	29680411	+	MACS_peak_6873,promoter
chr5	NM_001081321	66006498	66089095	-	MACS_peak_10262,promoter
chr9	NM_001081322	75079820	75153257	+	MACS_peak_13846,promoter
chr3	NM_001081326	116442916	116511084	-	MACS_peak_8803,genebody
chr7	NM_001081329	130622153	130643963	-	MACS_peak_12425,promoter
chr11	NM_001081330	69234310	69362610	-	MACS_peak_2170,genebody
chr17	NM_001081335	46637553	46683337	-	MACS_peak_5996,genebody
chr14	NM_001081336	78969415	79124896	-	MACS_peak_4348,genebody
chr2	NM_001081338	162769200	162800258	+	MACS_peak_8097,genebody
chr9	NM_001081341	55397689	55785922	-	MACS_peak_13671,genebody
chr4	NM_001081343	35138530	35173129	-	MACS_peak_9136,promoter
chr10	NM_001081344	9475344	9620838	-	MACS_peak_1000,promoter
chr7	NM_001081345	80571537	80686632	-	MACS_peak_12139,genebody
chr10	NM_001081346	67442345	67506612	+	MACS_peak_1350,promoter
chr13	NM_001081350	49748718	49774384	+	MACS_peak_3540,promoter
chr6	NM_001081351	21935909	22205606	+	MACS_peak_10979,genebody
chr13	NM_001081352	76236181	76325431	+	MACS_peak_3741,promoter
chr13	NM_001081353	77274796	77333166	+	MACS_peak_3744,genebody
chr4	NM_001081355	142697293	142802612	-	MACS_peak_9848,promoter
chr17	NM_001081357	80979851	81127433	-	MACS_peak_6189,promoter
chr1	NM_001081360	138164699	138242681	-	MACS_peak_630,promoter
chr5	NM_001081362	145529660	145620642	+	MACS_peak_10831,promoter
chr1	NM_001081363	191464492	191511965	-	MACS_peak_935,promoter
chr16	NM_001081366	21423190	21644753	+	MACS_peak_5214,promoter
chr18	NM_001081371	49992650	50125127	+	MACS_peak_6503,promoter
chr9	NM_001081373	45575028	45636721	-	MACS_peak_13586,genebody
chr7	NM_001081374	135076151	135090239	-	MACS_peak_12484,genebody
chr14	NM_001081377	93412919	94287951	-	MACS_peak_4382,genebody
chr12	NM_001081378	25659796	25744562	+	MACS_peak_2794,genebody
chr9	NM_001081381	110207695	110224606	+	MACS_peak_14085,genebody
chr5	NM_001081383	24777611	25004601	-	MACS_peak_10084,promoter
chrX	NM_001081385	117403935	118020059	+	MACS_peak_14595,genebody
chr1	NM_001081386	112785771	112873949	-	MACS_peak_507,genebody
chr8	NM_001081390	63993819	64381487	-	MACS_peak_12864,genebody
chr15	NM_001081391	47412183	48623535	-	MACS_peak_4699,genebody
chr9	NM_001081395	14346410	14419444	-	MACS_peak_13388,genebody
chr15	NM_001081396	57743753	57801623	+	MACS_peak_4740,promoter
chr8	NM_001081397	10153922	10633950	+	MACS_peak_12606,genebody
chr16	NM_001081400	8830192	8859017	+	MACS_peak_5121,promoter
chr15	NM_001081402	7823054	8049209	-	MACS_peak_4514,promoter
chr5	NM_001081407	32541456	32666729	+	MACS_peak_10129,genebody
chr15	NM_001081409	66409133	66476817	+	MACS_peak_4773,promoter
chr3	NM_001081411	41430626	41546436	-	MACS_peak_8399,promoter
chr10	NM_001081412	74523640	74647668	+	MACS_peak_1394,promoter
chr4	NM_001081413	43071855	43277745	+	MACS_peak_9174,promoter
chr4	NM_001081420	56815200	56822477	+	MACS_peak_9285,genebody
chr5	NM_001081422	42178777	42235554	-	MACS_peak_10178,promoter
chr13	NM_001081426	9275770	9668172	+	MACS_peak_3328,genebody
chr10	NM_001081428	53352951	53470715	-	MACS_peak_1256,genebody
chr9	NM_001081429	37083419	37155977	-	MACS_peak_13520,genebody
chr14	NM_001081430	49791901	49810706	+	MACS_peak_4145,promoter
chr11	NM_001081434	96912133	96930218	+	MACS_peak_2449,genebody
chr11	NM_001081435	97715620	97745468	-	MACS_peak_2461,genebody
chr6	NM_001081437	91162757	91222534	+	MACS_peak_11378,genebody
chr9	NM_001081445	49310250	49607174	-	MACS_peak_13615,genebody
chr7	NM_001081446	125999288	126116166	+	MACS_peak_12394,genebody
chr4	NM_001081475	116273656	116300102	-	MACS_peak_9582,promoter
chrX	NM_001081499	136219534	136288757	+	MACS_peak_14653,genebody
chr16	NM_001081549	92392197	92466391	-	MACS_peak_5565,genebody
chr4	NM_001081557	150433631	151235877	-	MACS_peak_9932,genebody
chr5	NM_001081567	103336966	103640353	-	MACS_peak_10442,genebody
chr16	NM_001081633	17900801	17911441	-	MACS_peak_5185,genebody
chr17	NM_001081635	47641999	47736637	+	MACS_peak_6010,genebody
chrX	NM_001081643	70437517	70448269	+	MACS_peak_14432,promoter
chr17	NM_001081653	57908992	58549765	+	MACS_peak_6069,genebody
chr7	NM_001081655	17460665	17472650	+	MACS_peak_11792,promoter
chr16	NM_001081684	98168598	98183786	-	MACS_peak_5605,promoter
chr10	NM_001081695	77505031	77526360	+	MACS_peak_1429,genebody
chr1	NM_001081756	127810212	128727209	-	MACS_peak_558,genebody
chr10	NM_001081954	57693398	57695423	-	MACS_peak_1278,genebody
chr18	NM_001081963	4634926	4682867	+	MACS_peak_6264,promoter
chr2	NM_001081975	121287401	121299759	-	MACS_peak_7820,promoter
chr8	NM_001081981	87231497	87298268	-	MACS_peak_13015,genebody
chrX	NM_001082412	133515654	133572841	-	MACS_peak_14645,promoter
chr3	NM_001082414	85888355	85934443	+	MACS_peak_8553,genebody
chr12	NM_001082483	3962553	4038915	-	MACS_peak_2733,genebody
chr3	NM_001082484	94304601	94386624	-	MACS_peak_8630,promoter
chr9	NM_001082485	20299512	20325863	-	MACS_peak_13416,promoter
chr15	NM_001082536	80842710	81021187	-	MACS_peak_4874,promoter
chr7	NM_001082960	135206153	135262005	+	MACS_peak_12489,genebody
chr14	NM_001082975	56516121	56519069	-	MACS_peak_4215,promoter
chr12	NM_001082976	102886811	102956712	-	MACS_peak_3193,promoter
chr2	NM_001083125	35937472	35960928	-	MACS_peak_7322,genebody
chr3	NM_001083312	142193301	142213047	+	MACS_peak_8938,genebody
chr6	NM_001083315	17699215	17893022	+	MACS_peak_10972,genebody
chr18	NM_001083317	36838868	36843516	+	MACS_peak_6430,genebody
chr3	NM_001083318	87329499	87344078	+	MACS_peak_8562,promoter
chr2	NM_001083328	179805297	179820607	+	MACS_peak_8216,promoter
chr11	NM_001083331	70756583	70783464	-	MACS_peak_2197,promoter
chr12	NM_001083341	25516463	25645164	+	MACS_peak_2793,promoter
chr14	NM_001083616	30853124	31166672	-	MACS_peak_4060,genebody
chr2	NM_001083618	152788220	152834218	+	MACS_peak_8020,genebody
chr18	NM_001083628	10325176	10562939	+	MACS_peak_6284,promoter
chr3	NM_001083806	80488857	80606713	-	MACS_peak_8518,genebody
chr2	NM_001083810	101554441	101637864	-	MACS_peak_7672,promoter
chr17	NM_001083880	15080188	15082944	+	MACS_peak_5666,genebody
chr4	NM_001083887	106323673	106327885	+	MACS_peak_9506,promoter
chr17	NM_001083891	31657059	31668270	+	MACS_peak_5846,promoter
chr13	NM_001083901	65166337	65214290	-	MACS_peak_3651,promoter
chr16	NM_001083905	22918454	22939841	+	MACS_peak_5232,promoter
chr8	NM_001083906	79426406	79767538	+	MACS_peak_12963,genebody
chr9	NM_001083917	40076800	40099203	+	MACS_peak_13534,genebody
chr2	NM_001083921	152142069	152158161	-	MACS_peak_8012,promoter
chr9	NM_001083935	110624588	110646190	-	MACS_peak_14093,genebody
chr17	NM_001083945	7109064	7152705	-	MACS_peak_5629,promoter
chr5	NM_001083958	145992583	145999191	+	MACS_peak_10838,promoter
chr17	NM_001085355	4995073	5347656	+	MACS_peak_5617,genebody
chr18	NM_001085373	44584713	44971836	-	MACS_peak_6483,genebody
chr1	NM_001085376	160641861	160887569	-	MACS_peak_738,genebody
chr7	NM_001085385	38968235	38982584	+	MACS_peak_11976,promoter
chr19	NM_001085390	53603807	53615812	+	MACS_peak_7054,promoter
chr11	NM_001085440	60591026	60601789	+	MACS_peak_2105,promoter
chr2	NM_001085453	84440937	84490667	-	MACS_peak_7583,promoter
chr14	NM_001085472	55260997	55272538	-	MACS_peak_4191,genebody
chr14	NM_001085473	55260997	55305768	-	MACS_peak_4192,genebody
chr4	NM_001085492	149656024	149996075	+	MACS_peak_9924,promoter
chr4	NM_001085493	10978194	11003351	-	MACS_peak_9043,genebody
chr4	NM_001085502	122878795	122893450	+	MACS_peak_9637,promoter
chr4	NM_001085505	148017425	148045681	+	MACS_peak_9895,genebody
chr4	NM_001085508	43681842	43705539	+	MACS_peak_9182,genebody
chr4	NM_001085509	135315629	135371479	+	MACS_peak_9782,genebody
chr2	NM_001085514	28907416	28910586	-	MACS_peak_7243,promoter
chr4	NM_001085515	41442633	41450108	-	MACS_peak_9162,genebody
chr4	NM_001085529	149523080	149542591	+	MACS_peak_9917,promoter
chr3	NM_001093752	157673456	157699603	-	MACS_peak_9007,promoter
chr8	NM_001093757	96561097	96591822	+	MACS_peak_13085,genebody
chr6	NM_001097617	124480361	124492377	-	MACS_peak_11562,genebody
chr17	NM_001097623	47277890	47496407	+	MACS_peak_6008,genebody
chr1	NM_001097644	64737918	64772216	+	MACS_peak_315,promoter
chr3	NM_001098170	45182319	45238501	+	MACS_peak_8407,genebody
chrX	NM_001098222	132420389	132425620	+	MACS_peak_14633,promoter
chr5	NM_001098225	8072351	8368081	-	MACS_peak_10007,genebody
chr8	NM_001098233	34496796	34527941	+	MACS_peak_12731,promoter
chr16	NM_001098404	38248434	38294910	-	MACS_peak_5332,genebody
chr1	NM_001098528	15302532	15704295	+	MACS_peak_66,genebody
chr2	NM_001098799	163051189	163148838	+	MACS_peak_8101,genebody
chr16	NM_001099275	10361346	10395541	-	MACS_peak_5129,genebody
chr1	NM_001099276	134942588	135005265	+	MACS_peak_593,promoter
chr11	NM_001099288	64815540	64976463	-	MACS_peak_2136,genebody
chr2	NM_001099298	65508501	65605504	+	MACS_peak_7446,promoter
chr4	NM_001099303	108040381	108055954	-	MACS_peak_9526,promoter
chrX	NM_001099307	76727906	76762624	-	MACS_peak_14472,genebody
chr4	NM_001099323	58956499	58971227	+	MACS_peak_9306,promoter
chr2	NM_001099328	174469034	174536331	+	MACS_peak_8202,genebody
chr12	NM_001099628	4924158	5054216	+	MACS_peak_2744,promoter
chr4	NM_001099631	137806325	137816883	+	MACS_peak_9807,genebody
chr17	NM_001099632	37079995	37084931	+	MACS_peak_5942,genebody
chr19	NM_001099634	37973525	38118067	-	MACS_peak_6935,genebody
chr7	NM_001099636	17530030	17534177	+	MACS_peak_11794,promoter
chr3	NM_001099674	14606288	14611256	-	MACS_peak_8282,promoter
chr4	NM_001099675	45118081	45120985	-	MACS_peak_9208,promoter
chr3	NM_001099785	41546539	41562861	+	MACS_peak_8399,genebody
chr17	NM_001100187	32758263	32773129	+	MACS_peak_5860,genebody
chr11	NM_001100394	30326005	30371829	-	MACS_peak_1917,genebody
chr18	NM_001100449	14941753	15058868	+	MACS_peak_6312,promoter
chr2	NM_001100591	37225590	37278423	-	MACS_peak_7325,promoter
chr10	NM_001100606	80065624	80070399	+	MACS_peak_1465,genebody
chr14	NM_001101433	26531125	26588342	-	MACS_peak_4044,genebody
chr17	NM_001101445	32643406	32665839	+	MACS_peak_5856,genebody
chr3	NM_001101478	36050001	36069263	+	MACS_peak_8375,promoter
chr3	NM_001101479	46246118	46251863	-	MACS_peak_8409,promoter
chr9	NM_001101482	87039140	87078880	+	MACS_peak_13921,genebody
chr7	NM_001101586	14652903	14708342	-	MACS_peak_11778,genebody
chr17	NM_001101588	32796427	32813425	+	MACS_peak_5861,genebody
chr9	NM_001102404	21931170	21936309	-	MACS_peak_13450,genebody
chr3	NM_001102407	96433850	96437714	+	MACS_peak_8665,promoter
chr16	NM_001102411	23058372	23080079	+	MACS_peak_5235,genebody
chr2	NM_001102423	173902551	173925272	+	MACS_peak_8199,promoter
chr1	NM_001102430	10127587	10222751	-	MACS_peak_34,promoter
chr2	NM_001102436	22923720	22970032	+	MACS_peak_7199,genebody
chr2	NM_001102437	22924591	22970032	+	MACS_peak_7199,promoter
chr15	NM_001102458	38417184	38449021	-	MACS_peak_4645,promoter
chr19	NM_001102471	46836098	46953070	+	MACS_peak_7030,genebody
chr7	NM_001102563	134161055	134164725	-	MACS_peak_12455,genebody
chr11	NM_001102611	75161934	75219207	+	MACS_peak_2229,genebody
chr19	NM_001103177	57107753	57271982	-	MACS_peak_7078,genebody
chr19	NM_001103178	57107753	57193499	-	MACS_peak_7078,promoter
chr4	NM_001103199	112477220	112959578	-	MACS_peak_9556,genebody
chr10	NM_001103366	129908876	129934435	-	MACS_peak_1775,genebody
chr11	NM_001104530	46250448	46256223	+	MACS_peak_1990,promoter
chr17	NM_001104540	18222020	18273607	+	MACS_peak_5695,genebody
chr9	NM_001104617	51856045	51883282	+	MACS_peak_13633,promoter
chr6	NM_001104637	123559775	123600653	-	MACS_peak_11556,genebody
chr6	NM_001104642	124141613	124181802	-	MACS_peak_11558,genebody
chr4	NM_001104927	96111278	96174077	-	MACS_peak_9455,genebody
chr7	NM_001105180	92088678	92112519	-	MACS_peak_12220,genebody
chrX	NM_001105245	130117399	130223532	-	MACS_peak_14616,genebody
chr7	NM_001105252	125740810	125818599	+	MACS_peak_12391,genebody
chr10	NM_001105557	81687601	81704020	-	MACS_peak_1488,promoter
chr1	NM_001105667	95689152	95698511	-	MACS_peak_462,promoter
chr15	NM_001109040	90763706	90880379	-	MACS_peak_4952,genebody
chrX	NM_001109043	70232677	70276882	+	MACS_peak_14428,promoter
chr11	NM_001109626	98064618	98114854	+	MACS_peak_2468,promoter
chr4	NM_001109661	32504409	32673083	+	MACS_peak_9117,genebody
chr10	NM_001109747	29915814	29920346	-	MACS_peak_1125,promoter
chr6	NM_001109749	105627738	106649299	+	MACS_peak_11445,genebody
chr16	NM_001109750	17840450	17891821	-	MACS_peak_5184,promoter
chr7	NM_001109753	82259780	82453272	-	MACS_peak_12145,genebody
chrX	NM_001109757	103222614	103323499	+	MACS_peak_14563,promoter
chr6	NM_001109764	76831630	77929661	-	MACS_peak_11282,genebody
chr8	NM_001109873	125149035	125202075	-	MACS_peak_13280,genebody
chr5	NM_001109902	118640744	118695034	-	MACS_peak_10588,genebody
chr2	NM_001109905	166773641	166821778	-	MACS_peak_8130,promoter
chr5	NM_001109909	137736931	137748902	-	MACS_peak_10760,promoter
chr17	NM_001109913	33783177	33822403	-	MACS_peak_5882,promoter
chr1	NM_001109985	172247626	172519980	-	MACS_peak_824,genebody
chr18	NM_001109988	33596672	33623683	-	MACS_peak_6386,genebody
chr5	NM_001109992	121580541	121641406	-	MACS_peak_10610,promoter
chr11	NM_001109995	102699785	102742289	-	MACS_peak_2548,promoter
chr7	NM_001110009	20274829	20278007	-	MACS_peak_11822,genebody
chr18	NM_001110015	32996878	33026074	+	MACS_peak_6383,promoter
chr16	NM_001110017	48924340	48994225	-	MACS_peak_5390,genebody
chr8	NM_001110100	124474432	124553158	+	MACS_peak_13274,promoter
chr17	NM_001110101	35118798	35122838	+	MACS_peak_5910,promoter
chr4	NM_001110129	118978894	118993128	-	MACS_peak_9614,promoter
chr2	NM_001110145	69699618	69709903	+	MACS_peak_7472,promoter
chr11	NM_001110148	49057692	49076526	+	MACS_peak_1996,promoter
chr1	NM_001110192	89516886	89617083	+	MACS_peak_432,genebody
chr10	NM_001110195	29032971	29066467	+	MACS_peak_1122,genebody
chr10	NM_001110196	29063981	29082248	-	MACS_peak_1123,genebody
chr7	NM_001110201	30023341	30032551	+	MACS_peak_11901,promoter
chr12	NM_001110202	71345523	71448601	-	MACS_peak_2980,genebody
chr7	NM_001110208	28376578	28424472	+	MACS_peak_11875,promoter
chr2	NM_001110209	74352893	74417005	-	MACS_peak_7519,genebody
chr2	NM_001110214	3341402	3378389	+	MACS_peak_7114,promoter
chr2	NM_001110228	6460743	6806042	-	MACS_peak_7134,genebody
chrX	NM_001110233	132804791	132806517	+	MACS_peak_14640,promoter
chr9	NM_001110253	123698627	123761020	-	MACS_peak_14183,genebody
chr17	NM_001110254	22983663	23004101	-	MACS_peak_5729,promoter
chr9	NM_001110265	83728295	83763100	+	MACS_peak_13906,promoter
chr16	NM_001110275	91729615	91871900	+	MACS_peak_5557,promoter
chr9	NM_001110300	21099900	21116777	-	MACS_peak_13439,genebody
chr9	NM_001110309	20272992	20297190	-	MACS_peak_13415,promoter
chrX	NM_001110310	98407299	98417902	-	MACS_peak_14532,promoter
chr7	NM_001110330	4958657	4964844	-	MACS_peak_11724,promoter
chr9	NM_001110351	56919846	56976175	+	MACS_peak_13688,promoter
chr2	NM_001110496	120181044	120229852	-	MACS_peak_7800,promoter
chr19	NM_001110504	5988544	6015825	-	MACS_peak_6744,genebody
chr6	NM_001110506	115760746	115788430	-	MACS_peak_11488,genebody
chr8	NM_001110783	24085353	24260966	+	MACS_peak_12671,genebody
chrX	NM_001110784	70331631	70342434	-	MACS_peak_14431,promoter
chr3	NM_001110809	87847029	87859914	+	MACS_peak_8570,promoter
chr5	NM_001110843	15440508	15880329	+	MACS_peak_10036,genebody
chr2	NM_001110849	101554441	101679137	-	MACS_peak_7672,genebody
chr6	NM_001111015	115084919	115232644	+	MACS_peak_11480,promoter
chr7	NM_001111016	56214442	56865458	+	MACS_peak_12071,genebody
chr17	NM_001111017	6040570	6079739	-	MACS_peak_5623,genebody
chr16	NM_001111021	92601710	92826311	-	MACS_peak_5567,genebody
chr16	NM_001111025	32084501	32099813	-	MACS_peak_5280,promoter
chr3	NM_001111053	55046447	55275239	+	MACS_peak_8436,genebody
chr1	NM_001111059	196765014	196787486	+	MACS_peak_966,promoter
chr16	NM_001111062	18406974	18426809	-	MACS_peak_5191,genebody
chr10	NM_001111065	17775745	17844961	+	MACS_peak_1039,promoter
chr2	NM_001111075	131012683	131024247	+	MACS_peak_7900,genebody
chr13	NM_001111107	23444972	23461071	-	MACS_peak_3405,promoter
chr7	NM_001111111	108438129	108450602	-	MACS_peak_12290,genebody
chr14	NM_001111119	51408923	51415403	-	MACS_peak_4154,genebody
chr10	NM_001111268	48819268	49508560	-	MACS_peak_1229,genebody
chr1	NM_001111272	16218890	16509383	-	MACS_peak_69,genebody
chr4	NM_001111277	116692012	116759457	+	MACS_peak_9589,promoter
chr1	NM_001111279	79698836	79758344	-	MACS_peak_393,promoter
chr2	NM_001111289	103603101	103637235	-	MACS_peak_7685,promoter
chr1	NM_001111314	89373403	89470445	-	MACS_peak_430,genebody
chr1	NM_001111316	139959437	140071882	-	MACS_peak_641,genebody
chr1	NM_001111320	65205189	65233053	-	MACS_peak_319,genebody
chr2	NM_001112703	31544075	31659747	+	MACS_peak_7276,promoter
chr4	NM_001112722	140070399	140221820	-	MACS_peak_9826,genebody
chr8	NM_001112729	32260787	32275175	+	MACS_peak_12726,promoter
chr6	NM_001112796	149357407	149507379	+	MACS_peak_11698,genebody
chr17	NM_001112798	81772444	82137717	-	MACS_peak_6195,genebody
chr9	NM_001113180	4417892	4796234	-	MACS_peak_13355,genebody
chr6	NM_001113198	97757051	97971352	+	MACS_peak_11425,promoter
chr16	NM_001113208	81200941	81624532	+	MACS_peak_5498,promoter
chr2	NM_001113246	73448716	73613403	-	MACS_peak_7515,promoter
chr8	NM_001113248	75247186	75263810	+	MACS_peak_12953,promoter
chr9	NM_001113283	74800859	74880275	+	MACS_peak_13843,promoter
chr8	NM_001113350	18932728	18950973	-	MACS_peak_12644,genebody
chr10	NM_001113355	61917590	61949346	-	MACS_peak_1315,promoter
chr6	NM_001113356	124520447	124531062	+	MACS_peak_11564,promoter
chr14	NM_001113358	54855159	54873604	-	MACS_peak_4178,promoter
chr5	NM_001113362	36833252	36928875	-	MACS_peak_10160,genebody
chr7	NM_001113373	151361424	151608580	+	MACS_peak_12573,genebody
chr13	NM_001113374	115608444	115619628	+	MACS_peak_3959,genebody
chr8	NM_001113384	96334737	96484594	+	MACS_peak_13084,promoter
chr2	NM_001113399	77248688	77541329	-	MACS_peak_7541,genebody
chr16	NM_001113401	36792969	36828345	-	MACS_peak_5321,genebody
chr12	NM_001113404	92639432	92760981	+	MACS_peak_3160,promoter
chr4	NM_001113412	95224197	95593630	+	MACS_peak_9451,promoter
chr3	NM_001113419	67696141	68430404	+	MACS_peak_8492,genebody
chr5	NM_001113423	73305555	73370067	+	MACS_peak_10300,promoter
chr6	NM_001113424	149106098	149137234	-	MACS_peak_11697,promoter
chr11	NM_001113486	117060974	117223639	+	MACS_peak_2680,genebody
chr15	NM_001113515	97806032	97835155	-	MACS_peak_5011,genebody
chr15	NM_001113545	99608898	99705887	-	MACS_peak_5041,genebody
chr13	NM_001113550	120251565	120274924	+	MACS_peak_3974,genebody
chr15	NM_001113554	44206772	44259853	-	MACS_peak_4689,genebody
chr17	NM_001113560	30729806	30749604	-	MACS_peak_5834,genebody
chr19	NM_001113562	43827512	43843128	+	MACS_peak_6987,genebody
chr11	NM_001113563	100642044	100711899	-	MACS_peak_2508,genebody
chr6	NM_001113564	67216972	67239296	+	MACS_peak_11233,promoter
chrX	NM_001113734	76868569	76880921	-	MACS_peak_14474,genebody
chr10	NM_001114096	127896291	127927230	+	MACS_peak_1758,promoter
chr17	NM_001114098	66686321	66799090	-	MACS_peak_6109,genebody
chr9	NM_001114119	108419417	108462498	+	MACS_peak_14068,promoter
chr17	NM_001114131	66132694	66191266	+	MACS_peak_6103,promoter
chr8	NM_001114311	48265401	48374756	-	MACS_peak_12812,genebody
chr9	NM_001114328	72833357	72861745	+	MACS_peak_13833,promoter
chr11	NM_001114334	86312512	86358309	-	MACS_peak_2354,promoter
chr9	NM_001114347	113650590	113828815	+	MACS_peak_14106,promoter
chr17	NM_001114361	83750270	83879699	+	MACS_peak_6201,promoter
chr18	NM_001114386	65047409	65377480	+	MACS_peak_6567,genebody
chr4	NM_001114399	126539064	126645167	-	MACS_peak_9678,promoter
chr2	NM_001114541	130243419	130250377	-	MACS_peak_7890,genebody
chr2	NM_001114637	119853218	119858340	+	MACS_peak_7796,promoter
chr5	NM_001114660	74600840	74927774	-	MACS_peak_10313,promoter
chr1	NM_001114663	55462789	55811129	+	MACS_peak_246,promoter
chr14	NM_001114879	28242032	28296740	+	MACS_peak_4057,promoter
chr7	NM_001115018	4691728	4699116	+	MACS_peak_11719,promoter
chr2	NM_001115076	25782357	25838802	-	MACS_peak_7218,promoter
chr8	NM_001122594	112392502	112468571	+	MACS_peak_13190,promoter
chr10	NM_001122604	79727735	79751158	+	MACS_peak_1459,promoter
chr16	NM_001122667	13256573	13417622	+	MACS_peak_5147,promoter
chr1	NM_001122675	107886982	107930654	+	MACS_peak_490,promoter
chr1	NM_001122738	66765816	66864169	-	MACS_peak_324,genebody
chr5	NM_001122758	58109259	58523479	+	MACS_peak_10223,genebody
chr3	NM_001122759	19125917	19211322	-	MACS_peak_8301,promoter
chr7	NM_001122780	82993223	83019016	+	MACS_peak_12148,promoter
chr8	NM_001122818	3515383	3544267	+	MACS_peak_12588,genebody
chr8	NM_001122822	34344844	34495999	-	MACS_peak_12731,genebody
chr8	NM_001122829	72855420	72877172	-	MACS_peak_12914,promoter
chr8	NM_001122830	72974126	73000842	-	MACS_peak_12916,promoter
chr8	NM_001122832	74901315	74945373	-	MACS_peak_12949,promoter
chr8	NM_001122850	129587955	129925959	+	MACS_peak_13327,promoter
chr9	NM_001122851	98886791	98902438	+	MACS_peak_13978,promoter
chr9	NM_001122873	57758792	57777775	+	MACS_peak_13702,genebody
chr10	NM_001122892	39089604	39285180	+	MACS_peak_1170,genebody
chr10	NM_001122895	127097973	127103759	-	MACS_peak_1741,promoter
chr4	NM_001122896	137772541	137799085	+	MACS_peak_9806,promoter
chr4	NM_001122899	101390011	101486272	+	MACS_peak_9483,promoter
chr4	NM_001122952	97248633	97785567	+	MACS_peak_9457,genebody
chr4	NM_001122954	138355161	138419384	-	MACS_peak_9811,genebody
chr4	NM_001122958	115769559	115796294	-	MACS_peak_9570,promoter
chr10	NM_001122960	87663841	87708903	+	MACS_peak_1536,genebody
chr4	NM_001122982	21654849	21675109	+	MACS_peak_9084,promoter
chr13	NM_001122989	64293852	64349846	-	MACS_peak_3641,promoter
chr16	NM_001123037	23107551	23114205	+	MACS_peak_5236,genebody
chr1	NM_001126046	36619540	36740028	-	MACS_peak_143,promoter
chr1	NM_001126047	36605486	36615226	-	MACS_peak_142,genebody
chr8	NM_001126314	35178083	35188239	+	MACS_peak_12741,genebody
chr4	NM_001126330	153430357	153471282	-	MACS_peak_9947,genebody
chr2	NM_001126338	131776596	131781866	+	MACS_peak_7912,genebody
chr4	NM_001126487	106353021	106400535	-	MACS_peak_9507,genebody
chr4	NM_001127188	147047611	147076662	-	MACS_peak_9879,promoter
chr4	NM_001127189	147128082	147183897	-	MACS_peak_9882,promoter
chr3	NM_001127191	10417816	10440124	-	MACS_peak_8270,promoter
chr7	NM_001127324	19930419	19940179	+	MACS_peak_11814,genebody
chr6	NM_001127330	115311238	115440419	+	MACS_peak_11482,genebody
chr18	NM_001127338	56685389	56732593	-	MACS_peak_6521,genebody
chr13	NM_001127346	108842782	108948819	-	MACS_peak_3911,promoter
chr6	NM_001127349	51473901	51540669	+	MACS_peak_11166,promoter
chr7	NM_001127363	146575007	146765551	+	MACS_peak_12530,promoter
chr5	NM_001127382	66407795	66543163	-	MACS_peak_10267,genebody
chr7	NM_001128080	150190950	150205390	+	MACS_peak_12566,genebody
chr10	NM_001128086	89336253	90435729	+	MACS_peak_1545,genebody
chr16	NM_001128094	30312509	30388616	-	MACS_peak_5262,promoter
chr2	NM_001128103	110498296	110790260	-	MACS_peak_7726,genebody
chr6	NM_001128151	120616438	120721209	+	MACS_peak_11533,promoter
chr8	NM_001128170	91220926	91275844	+	MACS_peak_13055,genebody
chr17	NM_001128597	35258440	35261760	+	MACS_peak_5912,genebody
chr1	NM_001128605	182157134	182186431	-	MACS_peak_893,promoter
chr4	NM_001128607	131479340	131631228	-	MACS_peak_9723,genebody
chr2	NM_001129999	155782293	155824636	+	MACS_peak_8052,promoter
chr15	NM_001130149	12754569	12865046	+	MACS_peak_4545,genebody
chr15	NM_001130165	41620579	41692593	+	MACS_peak_4678,promoter
chr15	NM_001130166	41279027	41692593	+	MACS_peak_4671,promoter
chr11	NM_001130169	80196780	80209750	+	MACS_peak_2313,promoter
chr6	NM_001130188	4624349	4697204	-	MACS_peak_10924,genebody
chr15	NM_001130409	73045986	73253621	-	MACS_peak_4786,promoter
chr17	NM_001130456	56262507	56279766	-	MACS_peak_6050,genebody
chr11	NM_001130459	3817080	3831964	-	MACS_peak_1788,genebody
chr4	NM_001130477	134876398	134909129	-	MACS_peak_9777,promoter
chr7	NM_001130479	123647887	123684102	+	MACS_peak_12382,promoter
chr16	NM_001130485	33056538	33060274	+	MACS_peak_5294,promoter
chr8	NM_001130868	114517339	114535205	-	MACS_peak_13215,genebody
chr16	NM_001134457	55840065	55895392	-	MACS_peak_5413,genebody
chr6	NM_001134459	92320885	92484855	-	MACS_peak_11391,promoter
chr16	NM_001134480	45959373	46010526	-	MACS_peak_5380,genebody
chr9	NM_001134661	98757009	98757771	+	MACS_peak_13975,promoter
chr5	NM_001134767	124380697	124419904	+	MACS_peak_10648,genebody
chr4	NM_001134791	108733749	108790641	-	MACS_peak_9536,promoter
chr9	NM_001134902	50413344	50425569	-	MACS_peak_13623,promoter
chr12	NM_001135001	111685388	111809900	+	MACS_peak_3245,genebody
chr16	NM_001135112	4684069	4707693	+	MACS_peak_5106,promoter
chr3	NM_001135150	135488753	135551536	+	MACS_peak_8903,promoter
chr12	NM_001135559	70684747	70782839	-	MACS_peak_2971,genebody
chr10	NM_001135567	82082595	82085973	-	MACS_peak_1490,genebody
chr13	NM_001135577	41345212	41371946	+	MACS_peak_3476,promoter
chr6	NM_001135611	34821770	34828065	-	MACS_peak_11055,genebody
chr2	NM_001135657	90269912	90319331	-	MACS_peak_7603,genebody
chr7	NM_001136054	137535007	137663044	-	MACS_peak_12500,genebody
chr5	NM_001136058	37633318	37683370	+	MACS_peak_10165,genebody
chr14	NM_001136061	104213841	104243390	-	MACS_peak_4415,genebody
chr16	NM_001136066	4726360	4766249	+	MACS_peak_5108,genebody
chr7	NM_001136069	54102451	54110997	+	MACS_peak_12063,promoter
chr2	NM_001136072	115686999	115890794	-	MACS_peak_7749,genebody
chr12	NM_001136075	85136388	85183293	-	MACS_peak_3116,promoter
chr10	NM_001136082	127669118	127689997	+	MACS_peak_1751,genebody
chr18	NM_001136090	70668333	70689792	-	MACS_peak_6607,genebody
chr1	NM_001136104	158488917	158579750	+	MACS_peak_726,promoter
chr3	NM_001136117	94166365	94168489	+	MACS_peak_8627,promoter
chr18	NM_001136181	80426494	80443841	-	MACS_peak_6663,genebody
chr7	NM_001136235	104599843	104608067	+	MACS_peak_12257,genebody
chr7	NM_001136270	16857361	16859041	-	MACS_peak_11785,promoter
chr13	NM_001136496	62554375	62568172	-	MACS_peak_3627,genebody
chrX	NM_001137547	149441011	149444002	+	MACS_peak_14699,genebody
chr2	NM_001139503	26203637	26207630	-	MACS_peak_7223,promoter
chr2	NM_001139511	154616845	154692997	+	MACS_peak_8039,promoter
chr2	NM_001139516	157000731	157030270	-	MACS_peak_8067,promoter
chr2	NM_001139520	156923264	156960958	-	MACS_peak_8066,promoter
chr2	NM_001141931	60590009	60719495	-	MACS_peak_7425,genebody
chr2	NM_001141946	136699516	136717142	-	MACS_peak_7927,genebody
chr2	NM_001141948	51804018	51828728	-	MACS_peak_7377,genebody
chr2	NM_001141965	145728976	145742161	+	MACS_peak_7965,promoter
chr2	NM_001141975	152673699	152721057	+	MACS_peak_8019,promoter
chr2	NM_001141981	51779968	51790529	-	MACS_peak_7376,genebody
chr2	NM_001141982	51779968	51790164	-	MACS_peak_7376,promoter
chr8	NM_001142322	73796612	73884611	+	MACS_peak_12927,promoter
chr2	NM_001142336	103809713	103822035	+	MACS_peak_7690,promoter
chr2	NM_001142337	103798151	103822035	+	MACS_peak_7690,genebody
chr2	NM_001142410	150083252	150096036	+	MACS_peak_7987,promoter
chr2	NM_001142411	150043834	150070610	+	MACS_peak_7986,promoter
chrX	NM_001142570	110411864	110948700	+	MACS_peak_14587,promoter
chr5	NM_001142642	110790770	110877522	-	MACS_peak_10515,genebody
chr1	NM_001142647	52687548	52708763	+	MACS_peak_226,genebody
chr18	NM_001142698	25285723	25327378	-	MACS_peak_6353,genebody
chr12	NM_001142728	73542852	73611552	+	MACS_peak_3006,genebody
chr12	NM_001142729	73543235	73575197	+	MACS_peak_3006,promoter
chr10	NM_001142735	73284614	74097510	+	MACS_peak_1391,genebody
chr10	NM_001142804	106373219	106560720	-	MACS_peak_1616,genebody
chr9	NM_001142943	88442857	88465924	+	MACS_peak_13927,genebody
chr18	NM_001142950	64659300	64676211	-	MACS_peak_6566,promoter
chr3	NM_001142952	100275458	100293115	-	MACS_peak_8689,promoter
chr10	NM_001142963	81274930	81289235	+	MACS_peak_1483,promoter
chr4	NM_001142965	56973007	57003263	-	MACS_peak_9287,genebody
chr7	NM_001143765	147963127	147973753	-	MACS_peak_12541,promoter
chr10	NM_001143777	69903415	70021480	+	MACS_peak_1380,genebody
chr7	NM_001143849	108599765	108661343	+	MACS_peak_12294,promoter
chr16	NM_001144953	20589654	20605450	+	MACS_peak_5204,genebody
chr3	NM_001144988	54916029	54941254	+	MACS_peak_8435,promoter
chr2	NM_001145015	158338531	158376364	+	MACS_peak_8081,genebody
chr17	NM_001145060	41041689	41051299	-	MACS_peak_5959,genebody
chr13	NM_001145162	69841709	69878775	-	MACS_peak_3699,genebody
chr17	NM_001145192	69788665	69838573	+	MACS_peak_6122,promoter
chr10	NM_001145198	83185609	83225507	+	MACS_peak_1499,genebody
chr5	NM_001145433	53658344	53669779	+	MACS_peak_10210,promoter
chr8	NM_001145552	72663611	72671159	+	MACS_peak_12909,promoter
chr4	NM_001145637	116885937	116924522	-	MACS_peak_9593,genebody
chr13	NM_001145676	77274796	77752940	+	MACS_peak_3745,genebody
chr13	NM_001145778	21478872	21494624	-	MACS_peak_3381,promoter
chr8	NM_001145780	73890746	73893631	+	MACS_peak_12928,promoter
chr1	NM_001145781	157405249	157434924	+	MACS_peak_721,promoter
chr1	NM_001145800	174412343	174429008	+	MACS_peak_848,genebody
chr13	NM_001145802	41120488	41175075	-	MACS_peak_3471,genebody
chr1	NM_001145804	133807034	133832898	+	MACS_peak_581,promoter
chr2	NM_001145824	104266638	104334646	-	MACS_peak_7696,promoter
chr2	NM_001145830	134611899	135300994	+	MACS_peak_7921,genebody
chr2	NM_001145863	150007490	150019015	+	MACS_peak_7985,promoter
chr3	NM_001145876	88214417	88229061	-	MACS_peak_8580,promoter
chr13	NM_001145879	91023053	91044960	-	MACS_peak_3790,genebody
chr7	NM_001145880	30601090	30617061	+	MACS_peak_11906,genebody
chr6	NM_001145881	47870566	47882636	+	MACS_peak_11135,promoter
chr16	NM_001145884	33829750	33949424	+	MACS_peak_5298,promoter
chr16	NM_001145886	89787355	89974944	-	MACS_peak_5534,genebody
chr6	NM_001145895	85849044	85852527	-	MACS_peak_11325,promoter
chr2	NM_001145898	115407451	115604504	+	MACS_peak_7748,genebody
chr2	NM_001145902	91490274	91512477	+	MACS_peak_7628,promoter
chr4	NM_001145925	48552817	48574792	+	MACS_peak_9232,promoter
chr8	NM_001145937	49311018	49760044	-	MACS_peak_12825,genebody
chr9	NM_001145957	38525852	38550922	+	MACS_peak_13527,genebody
chr4	NM_001145958	140572551	140616460	-	MACS_peak_9831,promoter
chr9	NM_001145960	37036733	37063323	-	MACS_peak_13519,genebody
chr8	NM_001145965	14095874	14847686	+	MACS_peak_12637,genebody
chr4	NM_001145967	98860837	98926478	+	MACS_peak_9466,promoter
chr4	NM_001145970	125909411	125933563	-	MACS_peak_9667,promoter
chr14	NM_001145978	57194455	57278635	+	MACS_peak_4220,genebody
chr17	NM_001145979	46297980	46306319	+	MACS_peak_5991,promoter
chr7	NM_001146007	111487267	111501872	-	MACS_peak_12311,genebody
chr14	NM_001146012	70097110	70107387	-	MACS_peak_4293,genebody
chr7	NM_001146024	6124114	6144706	+	MACS_peak_11731,promoter
chr12	NM_001146031	45429871	45702833	+	MACS_peak_2868,genebody
chr17	NM_001146038	44740949	44951746	-	MACS_peak_5980,genebody
chr9	NM_001146046	60435043	60535941	-	MACS_peak_13718,genebody
chr9	NM_001146047	60435043	60535341	-	MACS_peak_13718,promoter
chr9	NM_001146059	110782677	110803034	+	MACS_peak_14095,genebody
chrX	NM_001146081	161418523	161435204	+	MACS_peak_14746,genebody
chr2	NM_001146084	130439573	130455763	-	MACS_peak_7892,promoter
chr12	NM_001146119	12268944	12383167	+	MACS_peak_2758,genebody
chr15	NM_001146174	81534677	81560349	-	MACS_peak_4882,promoter
chr12	NM_001146199	99914950	99975615	-	MACS_peak_3173,genebody
chr17	NM_001146211	47505835	47515628	+	MACS_peak_6009,promoter
chr12	NM_001146217	82127794	82287401	+	MACS_peak_3096,genebody
chr17	NM_001146222	74698813	74715734	-	MACS_peak_6147,genebody
chr18	NM_001146292	25636120	25912484	-	MACS_peak_6355,genebody
chr7	NM_001146311	133714913	133727794	-	MACS_peak_12444,genebody
chr19	NM_001146342	33212234	33466785	-	MACS_peak_6901,genebody
chr10	NM_001146349	31221692	31329531	-	MACS_peak_1134,genebody
chr6	NM_001146351	41555480	41570506	+	MACS_peak_11104,promoter
chr6	NM_001146689	47480272	47545029	-	MACS_peak_11129,promoter
chr10	NM_001146690	87935557	87966715	-	MACS_peak_1538,promoter
chr11	NM_001159284	3417524	3439295	-	MACS_peak_1781,genebody
chr11	NM_001159288	3549496	3590373	+	MACS_peak_1784,genebody
chr16	NM_001159317	26581790	26725233	+	MACS_peak_5248,genebody
chr11	NM_001159328	120328948	120345298	+	MACS_peak_2703,promoter
chr16	NM_001159329	44738991	44746476	-	MACS_peak_5374,genebody
chr4	NM_001159344	148178500	148329001	+	MACS_peak_9902,genebody
chr16	NM_001159349	32877869	32909049	+	MACS_peak_5290,promoter
chr3	NM_001159354	103817187	104024329	-	MACS_peak_8732,genebody
chr11	NM_001159384	100948603	100953521	+	MACS_peak_2513,promoter
chr11	NM_001159392	78336351	78349762	-	MACS_peak_2288,genebody
chr16	NM_001159395	55811489	55838754	-	MACS_peak_5412,promoter
chr11	NM_001159404	60513191	60527690	+	MACS_peak_2104,promoter
chr14	NM_001159417	56222821	56228867	+	MACS_peak_4206,promoter
chr16	NM_001159419	44240292	44332951	-	MACS_peak_5367,genebody
chr19	NM_001159487	38191109	38199811	-	MACS_peak_6938,genebody
chr12	NM_001159500	87702066	87862578	+	MACS_peak_3148,genebody
chr12	NM_001159502	104646185	104663990	-	MACS_peak_3208,promoter
chr15	NM_001159509	83206036	83295036	-	MACS_peak_4904,genebody
chr1	NM_001159525	174056885	174066628	+	MACS_peak_845,promoter
chr12	NM_001159527	8980806	9035653	+	MACS_peak_2753,genebody
chr17	NM_001159529	83901256	83913673	-	MACS_peak_6202,promoter
chr12	NM_001159536	4133396	4213524	+	MACS_peak_2734,genebody
chr10	NM_001159544	34203205	34331036	+	MACS_peak_1153,genebody
chr2	NM_001159551	152495196	152534404	+	MACS_peak_8018,genebody
chr4	NM_001159565	41661829	41670195	-	MACS_peak_9165,promoter
chr5	NM_001159573	74931506	74993149	+	MACS_peak_10314,genebody
chr5	NM_001159577	74993128	75098928	-	MACS_peak_10315,promoter
chr4	NM_001159581	116480338	116492036	+	MACS_peak_9586,promoter
chr2	NM_001159582	79674609	79969569	-	MACS_peak_7551,genebody
chr4	NM_001159583	41465961	41516560	-	MACS_peak_9163,promoter
chr4	NM_001159595	11130074	11181406	-	MACS_peak_9047,promoter
chr17	NM_001159598	26275630	26332756	+	MACS_peak_5783,promoter
chr2	NM_001159609	120429973	120435244	-	MACS_peak_7804,genebody
chr1	NM_001159624	137159275	137180661	-	MACS_peak_615,promoter
chr17	NM_001159626	24987611	25001395	+	MACS_peak_5758,promoter
chr4	NM_001159633	53453284	53563036	+	MACS_peak_9259,genebody
chr2	NM_001159634	32006667	32090057	+	MACS_peak_7279,promoter
chr2	NM_001159635	35971598	35992224	-	MACS_peak_7323,genebody
chr2	NM_001159636	59693250	59720663	-	MACS_peak_7417,promoter
chr2	NM_001159638	105064498	105220017	+	MACS_peak_7708,genebody
chrX	NM_001159645	20425668	20430031	+	MACS_peak_14289,promoter
chr2	NM_001159657	6019545	6051231	-	MACS_peak_7128,genebody
chr7	NM_001159672	89797123	89926362	+	MACS_peak_12202,genebody
chr6	NM_001159697	87680862	87705905	+	MACS_peak_11352,genebody
chr1	NM_001159711	16678536	16699686	+	MACS_peak_72,genebody
chr7	NM_001159714	3581586	3594086	+	MACS_peak_11711,promoter
chr1	NM_001159717	95375569	95406309	+	MACS_peak_458,genebody
chr1	NM_001159725	92854709	92864244	-	MACS_peak_447,promoter
chr1	NM_001159745	97523819	97564171	-	MACS_peak_472,promoter
chr8	NM_001159774	23769676	23817055	-	MACS_peak_12665,genebody
chr1	NM_001159866	145624407	145654596	+	MACS_peak_667,promoter
chr5	NM_001159887	73684032	73705316	+	MACS_peak_10302,promoter
chr5	NM_001159900	77516010	77524292	-	MACS_peak_10332,genebody
chr1	NM_001159905	75165219	75168200	+	MACS_peak_367,promoter
chr5	NM_001159908	139947169	139960445	-	MACS_peak_10787,promoter
chr1	NM_001159930	163001022	163016474	+	MACS_peak_754,promoter
chr5	NM_001159941	114813580	114830514	-	MACS_peak_10548,promoter
chr1	NM_001159948	59219599	59293937	-	MACS_peak_273,promoter
chr6	NM_001159953	56019797	56312386	-	MACS_peak_11191,genebody
chr6	NM_001159955	56029981	56319628	-	MACS_peak_11192,promoter
chr5	NM_001159963	44135856	44173388	-	MACS_peak_10184,promoter
chr4	NM_001160016	154865469	154933378	+	MACS_peak_9967,promoter
chr1	NM_001160038	63190165	63223396	-	MACS_peak_306,promoter
chr4	NM_001160043	120593806	120597610	-	MACS_peak_9623,promoter
chr14	NM_001160096	119187092	119273747	+	MACS_peak_4452,genebody
chr1	NM_001160139	21388483	21952023	-	MACS_peak_88,genebody
chr1	NM_001160145	137904795	137931607	+	MACS_peak_624,genebody
chr1	NM_001160208	166219930	166237615	-	MACS_peak_780,genebody
chr12	NM_001160214	102277618	102321912	-	MACS_peak_3190,promoter
chr1	NM_001160235	34870062	34899895	-	MACS_peak_131,promoter
chr19	NM_001160239	6057887	6059524	+	MACS_peak_6745,promoter
chr1	NM_001160251	138521477	138526968	+	MACS_peak_634,promoter
chr1	NM_001160316	134461266	134539435	-	MACS_peak_590,genebody
chr1	NM_001160317	134461266	134638374	-	MACS_peak_591,genebody
chr2	NM_001160330	168056121	168057803	+	MACS_peak_8145,promoter
chr19	NM_001160356	8954503	8955423	-	MACS_peak_6776,promoter
chr1	NM_001160360	194999662	195004026	+	MACS_peak_959,promoter
chr1	NM_001160369	11404185	11965983	+	MACS_peak_41,promoter
chr12	NM_001160385	121184434	121257179	+	MACS_peak_3298,genebody
chr1	NM_001160386	46123582	46430395	+	MACS_peak_201,genebody
chr7	NM_001160400	26102182	26150936	+	MACS_peak_11856,promoter
chrX	NM_001160403	83992580	85360962	-	MACS_peak_14488,genebody
chr3	NM_001160411	107843325	107847777	-	MACS_peak_8761,genebody
chr2	NM_001160414	164475124	164480466	-	MACS_peak_8111,promoter
chr11	NM_001161329	107027974	107050695	-	MACS_peak_2599,promoter
chr11	NM_001161338	58144219	58161230	+	MACS_peak_2071,promoter
chrX	NM_001161373	72418055	72625380	-	MACS_peak_14452,genebody
chr12	NM_001161406	25257151	25302256	+	MACS_peak_2791,promoter
chrX	NM_001161422	71674653	71699117	+	MACS_peak_14451,promoter
chrX	NM_001161423	71638629	71699117	+	MACS_peak_14450,promoter
chr19	NM_001161428	3935185	3949340	+	MACS_peak_6712,genebody
chr18	NM_001161483	22851655	23197164	-	MACS_peak_6338,genebody
chr8	NM_001161516	49184445	49227021	+	MACS_peak_12824,genebody
chr9	NM_001161618	53422686	53475612	-	MACS_peak_13646,genebody
chr1	NM_001161665	180459255	180862988	+	MACS_peak_880,promoter
chr15	NM_001161712	78861303	78872961	+	MACS_peak_4849,genebody
chr17	NM_001161730	34324500	34334170	+	MACS_peak_5895,genebody
chr12	NM_001161737	113883038	113887363	+	MACS_peak_3263,promoter
chr5	NM_001161739	107977985	108026658	-	MACS_peak_10480,promoter
chr3	NM_001161763	97432726	97459210	+	MACS_peak_8675,promoter
chr15	NM_001161767	100520345	100559807	-	MACS_peak_5054,genebody
chr16	NM_001161775	14194619	14291501	-	MACS_peak_5156,genebody
chr4	NM_001161782	65266019	65277274	+	MACS_peak_9337,promoter
chr4	NM_001161797	131911838	131978361	-	MACS_peak_9729,promoter
chr5	NM_001161800	23606407	23667049	+	MACS_peak_10073,promoter
chr1	NM_001161817	51806609	51972818	-	MACS_peak_219,genebody
chr4	NM_001161823	117809608	117852648	-	MACS_peak_9603,genebody
chr3	NM_001161824	89013002	89018257	-	MACS_peak_8594,genebody
chr10	NM_001161825	19579895	19627480	-	MACS_peak_1058,promoter
chr17	NM_001161832	8565260	8615591	+	MACS_peak_5634,promoter
chr7	NM_001161844	20365066	20382158	-	MACS_peak_11824,genebody
chr10	NM_001161845	21601989	21719708	+	MACS_peak_1079,genebody
chr3	NM_001161854	102824468	102862112	+	MACS_peak_8714,promoter
chr3	NM_001162375	151936423	152003371	-	MACS_peak_8985,promoter
chr2	NM_001162417	124912006	124949396	-	MACS_peak_7846,promoter
chr11	NM_001162428	109649604	109689360	-	MACS_peak_2614,genebody
chr7	NM_001162477	104230260	104457461	+	MACS_peak_12253,genebody
chr2	NM_001162485	24780871	24790801	-	MACS_peak_7207,promoter
chr15	NM_001162493	78237141	78244445	+	MACS_peak_4840,promoter
chr15	NM_001162494	38837825	38869736	+	MACS_peak_4648,promoter
chr15	NM_001162506	98905403	98913840	+	MACS_peak_5029,genebody
chr6	NM_001162521	83430207	83456963	-	MACS_peak_11305,genebody
chr3	NM_001162538	144781552	144816879	+	MACS_peak_8955,promoter
chr7	NM_001162540	146289536	146399206	-	MACS_peak_12528,genebody
chr17	NM_001162864	46579396	46624624	-	MACS_peak_5995,genebody
chr17	NM_001162868	26125980	26206122	-	MACS_peak_5779,promoter
chr17	NM_001162870	74738326	74790453	+	MACS_peak_6148,promoter
chr13	NM_001162881	55640676	55671336	-	MACS_peak_3575,promoter
chr1	NM_001162896	161974510	162008717	+	MACS_peak_740,genebody
chr12	NM_001162903	33063653	33067808	+	MACS_peak_2821,promoter
chr10	NM_001162904	117578842	117606055	+	MACS_peak_1674,promoter
chr15	NM_001162906	8119105	8221158	+	MACS_peak_4515,promoter
chr10	NM_001162908	41530379	41628242	+	MACS_peak_1194,promoter
chr17	NM_001162909	17967938	17976035	+	MACS_peak_5693,genebody
chr13	NM_001162910	62469075	62484534	-	MACS_peak_3626,genebody
chr9	NM_001162917	64658817	64767474	+	MACS_peak_13757,promoter
chr7	NM_001162918	99709658	99730804	+	MACS_peak_12242,genebody
chr13	NM_001162919	21513143	21532579	-	MACS_peak_3383,promoter
chr9	NM_001162921	51920089	51976216	-	MACS_peak_13634,genebody
chr16	NM_001162932	10835151	10843328	+	MACS_peak_5134,promoter
chr12	NM_001162933	67384365	67385388	-	MACS_peak_2959,promoter
chr10	NM_001162937	33757402	33829621	+	MACS_peak_1147,genebody
chr18	NM_001162942	23910833	24052362	+	MACS_peak_6340,genebody
chr13	NM_001162945	93614741	93628185	+	MACS_peak_3802,genebody
chr19	NM_001162946	4510471	4621752	+	MACS_peak_6723,promoter
chr7	NM_001162950	17616341	17647776	-	MACS_peak_11795,genebody
chr10	NM_001162956	57960684	58038992	+	MACS_peak_1281,genebody
chr10	NM_001162957	33624916	33635827	+	MACS_peak_1145,genebody
chr4	NM_001162970	133624366	133648419	+	MACS_peak_9760,genebody
chr4	NM_001162977	153544821	153649830	+	MACS_peak_9949,genebody
chr3	NM_001162999	79259892	79371601	-	MACS_peak_8512,genebody
chr18	NM_001163004	34569076	34601448	+	MACS_peak_6398,genebody
chr3	NM_001163007	28162135	28569507	+	MACS_peak_8320,genebody
chr18	NM_001163013	44988318	45049374	+	MACS_peak_6484,promoter
chr10	NM_001163024	122429116	122513561	-	MACS_peak_1724,promoter
chr9	NM_001163026	104053926	104165260	-	MACS_peak_14022,promoter
chr8	NM_001163028	119619764	119657620	+	MACS_peak_13234,genebody
chr8	NM_001163042	73775022	73796489	-	MACS_peak_12927,genebody
chr10	NM_001163064	81590757	81615810	+	MACS_peak_1486,promoter
chr12	NM_001163103	77518585	77540478	+	MACS_peak_3047,genebody
chrX	NM_001163104	105011910	105068248	+	MACS_peak_14572,promoter
chr12	NM_001163126	32339733	32622495	+	MACS_peak_2813,promoter
chr15	NM_001163138	5047438	5058533	-	MACS_peak_4506,genebody
chrX	NM_001163191	97624351	97625224	+	MACS_peak_14525,promoter
chr5	NM_001163223	6769029	7344378	-	MACS_peak_10005,genebody
chr4	NM_001163233	43015208	43023173	-	MACS_peak_9170,promoter
chr13	NM_001163246	67690375	67710644	-	MACS_peak_3683,genebody
chr4	NM_001163263	49644931	49669758	+	MACS_peak_9239,promoter
chr4	NM_001163288	59327554	59451505	-	MACS_peak_9313,genebody
chr3	NM_001163310	88520775	88534970	+	MACS_peak_8583,genebody
chr11	NM_001163311	74719860	74739300	-	MACS_peak_2227,promoter
chr1	NM_001163314	54529843	54614528	-	MACS_peak_239,genebody
chr11	NM_001163318	116518421	116529703	+	MACS_peak_2673,genebody
chr15	NM_001163319	88929527	88953580	-	MACS_peak_4940,promoter
chr3	NM_001163332	104804832	104855871	-	MACS_peak_8740,genebody
chr3	NM_001163348	109582967	109946390	-	MACS_peak_8778,genebody
chr11	NM_001163354	80022556	80081409	+	MACS_peak_2310,promoter
chr12	NM_001163378	72237834	72344290	+	MACS_peak_2990,genebody
chr3	NM_001163387	25330762	26052229	-	MACS_peak_8314,genebody
chr12	NM_001163388	112951479	112993266	+	MACS_peak_3258,genebody
chr4	NM_001163397	109876341	110024516	-	MACS_peak_9548,genebody
chr13	NM_001163419	77847950	78305501	+	MACS_peak_3747,promoter
chr1	NM_001163421	192869708	192886811	-	MACS_peak_943,genebody
chr6	NM_001163427	85396778	85401296	-	MACS_peak_11322,promoter
chr3	NM_001163432	88968726	88981009	+	MACS_peak_8590,promoter
chr2	NM_001163434	34627609	34632049	+	MACS_peak_7307,promoter
chr6	NM_001163445	133055256	133057764	+	MACS_peak_11601,genebody
chr17	NM_001163447	25034450	25073922	-	MACS_peak_5759,promoter
chr11	NM_001163454	29411756	29415033	-	MACS_peak_1908,promoter
chr3	NM_001163455	132347107	132501470	+	MACS_peak_8884,promoter
chr5	NM_001163462	108026398	108071698	+	MACS_peak_10480,genebody
chr15	NM_001163465	75534717	75544849	+	MACS_peak_4805,genebody
chr3	NM_001163467	103772032	103811414	+	MACS_peak_8731,genebody
chr3	NM_001163468	103772180	103811414	+	MACS_peak_8730,promoter
chr19	NM_001163471	36629128	36695625	+	MACS_peak_6917,promoter
chr2	NM_001163476	150735329	150751806	+	MACS_peak_7999,promoter
chr15	NM_001163487	97938901	97962878	+	MACS_peak_5014,promoter
chr15	NM_001163488	97923019	97962878	+	MACS_peak_5013,genebody
chr5	NM_001163493	151840089	151992768	-	MACS_peak_10910,genebody
chr4	NM_001163494	102903050	102963468	-	MACS_peak_9489,genebody
chr19	NM_001163495	41841077	41876574	-	MACS_peak_6964,promoter
chr10	NM_001163504	88916978	88996367	-	MACS_peak_1541,genebody
chr3	NM_001163515	115710366	115731934	+	MACS_peak_8793,promoter
chr11	NM_001163521	29447949	29478352	+	MACS_peak_1910,genebody
chr3	NM_001163536	19408594	19510862	+	MACS_peak_8305,genebody
chr15	NM_001163542	76001403	76061808	-	MACS_peak_4812,genebody
chr3	NM_001163552	103613439	103625948	+	MACS_peak_8725,promoter
chr10	NM_001163559	102525831	102698956	-	MACS_peak_1608,genebody
chr8	NM_001163564	69384115	69414463	+	MACS_peak_12881,promoter
chr2	NM_001163566	37631768	37654623	+	MACS_peak_7333,genebody
chr3	NM_001163573	94933640	94937934	-	MACS_peak_8641,genebody
chr7	NM_001163574	72441050	72516130	-	MACS_peak_12117,promoter
chr3	NM_001163579	14533787	14568303	+	MACS_peak_8281,promoter
chr15	NM_001163588	98885604	98889409	+	MACS_peak_5028,genebody
chr11	NM_001163608	97784550	97847760	-	MACS_peak_2464,genebody
chr18	NM_001163609	14864659	14920808	+	MACS_peak_6310,promoter
chrX	NM_001163610	99044723	99287394	+	MACS_peak_14536,genebody
chr3	NM_001163617	95543896	95558900	-	MACS_peak_8646,genebody
chr17	NM_001163625	79283277	79306332	-	MACS_peak_6170,genebody
chr13	NM_001163627	93219574	93253986	-	MACS_peak_3800,genebody
chr6	NM_001163628	145159653	145165062	+	MACS_peak_11667,promoter
chr17	NM_001163630	51875511	51951379	-	MACS_peak_6031,genebody
chr19	NM_001163635	36908721	36967967	+	MACS_peak_6922,promoter
chr14	NM_001163638	21213411	21271447	-	MACS_peak_4022,genebody
chr6	NM_001163640	53989925	54251806	+	MACS_peak_11182,genebody
chr6	NM_001163645	50243325	50406169	-	MACS_peak_11154,genebody
chr7	NM_001163662	52748043	52765778	-	MACS_peak_12042,promoter
chr7	NM_001163663	107756099	107789782	+	MACS_peak_12284,promoter
chr7	NM_001163684	52317798	52333873	+	MACS_peak_12036,promoter
chr2	NM_001163686	170557306	170705275	+	MACS_peak_8180,genebody
chr5	NM_001163687	92686685	92707207	-	MACS_peak_10394,genebody
chr7	NM_001163689	148641086	148646642	+	MACS_peak_12559,genebody
chr2	NM_001163701	119589694	119613273	-	MACS_peak_7793,genebody
chr5	NM_001163709	145005305	145025442	+	MACS_peak_10827,genebody
chr7	NM_001163713	133630868	133634245	+	MACS_peak_12440,promoter
chr17	NM_001163718	25377114	25379744	+	MACS_peak_5764,genebody
chr9	NM_001163725	72806591	72820874	+	MACS_peak_13830,promoter
chr4	NM_001163732	73659506	73848118	+	MACS_peak_9355,genebody
chr17	NM_001163741	29832921	29853962	-	MACS_peak_5826,genebody
chr9	NM_001163742	44060795	44076682	-	MACS_peak_13568,genebody
chr9	NM_001163743	44060795	44076270	-	MACS_peak_13568,promoter
chr8	NM_001163747	67471083	67492935	+	MACS_peak_12874,genebody
chr11	NM_001163753	114952744	115023554	+	MACS_peak_2645,genebody
chr1	NM_001163754	187028046	187110625	+	MACS_peak_920,genebody
chr17	NM_001163759	80637643	80689816	-	MACS_peak_6185,genebody
chr8	NM_001163761	122638051	122689207	+	MACS_peak_13256,genebody
chr17	NM_001163766	25981678	25998460	-	MACS_peak_5774,promoter
chr17	NM_001163769	31784026	31795699	-	MACS_peak_5847,promoter
chr17	NM_001163770	34973963	34976131	+	MACS_peak_5901,promoter
chr7	NM_001163774	134009190	134028481	-	MACS_peak_12450,promoter
chr9	NM_001163780	77956998	78019916	+	MACS_peak_13869,genebody
chr9	NM_001163787	21794314	21807078	-	MACS_peak_13446,genebody
chr8	NM_001163791	87823530	87832178	+	MACS_peak_13028,promoter
chr5	NM_001163793	77269623	77302579	+	MACS_peak_10328,genebody
chr17	NM_001163836	9859361	9862569	-	MACS_peak_5640,genebody
chr5	NM_001163996	110539110	110558813	+	MACS_peak_10510,genebody
chr4	NM_001164045	41719767	41720974	-	MACS_peak_9168,promoter
chr19	NM_001164057	5941104	5964206	-	MACS_peak_6743,promoter
chr14	NM_001164082	70838554	70843034	-	MACS_peak_4304,promoter
chr7	NM_001164086	88745366	88851811	-	MACS_peak_12194,genebody
chr12	NM_001164090	32280218	32319523	-	MACS_peak_2810,genebody
chr19	NM_001164099	53214934	53321889	+	MACS_peak_7051,genebody
chr14	NM_001164107	56403831	56407694	-	MACS_peak_4213,genebody
chr13	NM_001164117	34009786	34027952	-	MACS_peak_3443,promoter
chr10	NM_001164147	79871909	79896398	-	MACS_peak_1462,promoter
chr15	NM_001164156	99073247	99082392	-	MACS_peak_5032,genebody
chr14	NM_001164171	55560757	55585444	-	MACS_peak_4195,genebody
chrX	NM_001164177	137482963	137491250	-	MACS_peak_14659,promoter
chr7	NM_001164184	31742788	31758488	-	MACS_peak_11940,promoter
chr10	NM_001164195	13243647	13272948	-	MACS_peak_1019,promoter
chr7	NM_001164201	73888389	73968578	+	MACS_peak_12124,genebody
chr7	NM_001164204	3645211	3652637	+	MACS_peak_11712,genebody
chr6	NM_001164212	137003345	137118239	-	MACS_peak_11633,genebody
chr2	NM_001164216	155969888	155971530	+	MACS_peak_8054,promoter
chr6	NM_001164226	29997987	30103458	+	MACS_peak_11023,promoter
chr11	NM_001164231	43495499	43536135	+	MACS_peak_1973,promoter
chr8	NM_001164235	77972592	78508406	+	MACS_peak_12961,genebody
chr7	NM_001164258	107007727	107066334	+	MACS_peak_12274,genebody
chr19	NM_001164263	56536126	56561219	+	MACS_peak_7074,genebody
chr19	NM_001164272	10599733	10622225	+	MACS_peak_6784,promoter
chr2	NM_001164274	119722963	119795317	+	MACS_peak_7794,promoter
chrX	NM_001164275	75694951	75829121	-	MACS_peak_14469,genebody
chr19	NM_001164290	46404301	46413150	-	MACS_peak_7021,genebody
chr6	NM_001164316	61130318	62332857	+	MACS_peak_11215,genebody
chr2	NM_001164325	126617293	126701997	-	MACS_peak_7858,promoter
chr19	NM_001164336	37282034	37295566	+	MACS_peak_6927,promoter
chr18	NM_001164355	74354952	74367472	-	MACS_peak_6615,promoter
chr2	NM_001164357	32270006	32306990	-	MACS_peak_7285,genebody
chr6	NM_001164361	54545104	54595816	+	MACS_peak_11185,promoter
chr2	NM_001164369	170172490	170253345	-	MACS_peak_8175,genebody
chr12	NM_001164370	58331411	58558228	+	MACS_peak_2933,genebody
chr6	NM_001164401	137200819	137413154	+	MACS_peak_11635,genebody
chr6	NM_001164411	34992706	35083737	-	MACS_peak_11061,promoter
chr12	NM_001164426	101202708	101300892	+	MACS_peak_3182,genebody
chr15	NM_001164441	31221234	31297514	-	MACS_peak_4583,genebody
chr2	NM_001164477	62433849	62484312	-	MACS_peak_7434,promoter
chr18	NM_001164491	61959046	62071506	-	MACS_peak_6549,genebody
chr8	NM_001164497	90723111	90783621	+	MACS_peak_13052,promoter
chr14	NM_001164503	78892052	78936667	-	MACS_peak_4347,promoter
chr18	NM_001164504	77694848	77803875	-	MACS_peak_6646,genebody
chr7	NM_001164518	50728276	50745393	-	MACS_peak_12013,genebody
chr1	NM_001164528	168184269	168246963	+	MACS_peak_808,genebody
chr3	NM_001164533	88724724	88754204	-	MACS_peak_8587,promoter
chr5	NM_001164573	114764949	114814585	+	MACS_peak_10546,genebody
chr9	NM_001164574	4309742	4331732	+	MACS_peak_13352,genebody
chr13	NM_001164575	48583028	48608779	-	MACS_peak_3529,genebody
chrX	NM_001164578	147521636	147531086	-	MACS_peak_14685,promoter
chr7	NM_001164580	127821133	127878368	+	MACS_peak_12403,promoter
chr8	NM_001164581	74474964	74494232	+	MACS_peak_12944,promoter
chr15	NM_001164593	92227240	92602250	+	MACS_peak_4958,genebody
chr2	NM_001164597	181316807	181327166	-	MACS_peak_8231,promoter
chr15	NM_001164607	76181723	76184808	+	MACS_peak_4815,genebody
chr16	NM_001164609	17619446	17644923	+	MACS_peak_5181,promoter
chr9	NM_001164614	21731914	21740316	+	MACS_peak_13445,genebody
chr11	NM_001164620	4041126	4060296	-	MACS_peak_1792,genebody
chr15	NM_001164625	85637401	85642127	-	MACS_peak_4926,promoter
chr15	NM_001164627	84550481	84602637	+	MACS_peak_4917,genebody
chrX	NM_001164630	135744582	135772874	+	MACS_peak_14649,genebody
chr11	NM_001164636	119352660	119372779	+	MACS_peak_2694,promoter
chr19	NM_001164639	47654508	47719736	+	MACS_peak_7036,promoter
chr2	NM_001164663	156836177	156905001	-	MACS_peak_8065,promoter
chr9	NM_001164677	113560861	113617377	-	MACS_peak_14104,promoter
chrX	NM_001164683	146832315	146893693	-	MACS_peak_14675,genebody
chrX	NM_001164704	71167459	71176189	-	MACS_peak_14439,genebody
chr19	NM_001164717	47334663	47538901	-	MACS_peak_7034,genebody
chr2	NM_001164769	34661772	34681755	-	MACS_peak_7309,promoter
chr9	NM_001164790	75491172	75531863	-	MACS_peak_13854,genebody
chr11	NM_001164798	119965264	120012665	-	MACS_peak_2700,promoter
chr5	NM_001164806	67783385	67819038	-	MACS_peak_10279,promoter
chr2	NM_001164818	156373311	156394708	+	MACS_peak_8060,promoter
chr2	NM_001164827	119034455	119042786	+	MACS_peak_7782,promoter
chr9	NM_001164838	111020614	111128172	+	MACS_peak_14099,promoter
chr17	NM_001165929	25923524	25927458	+	MACS_peak_5769,promoter
chr2	NM_001165941	14916757	14976499	-	MACS_peak_7161,genebody
chr2	NM_001165942	14958061	14970939	-	MACS_peak_7161,promoter
chr3	NM_001165952	100726415	100740848	+	MACS_peak_8694,promoter
chr3	NM_001165954	30798216	30868337	-	MACS_peak_8333,promoter
chr9	NM_001165957	99356661	99380318	+	MACS_peak_13982,genebody
chr3	NM_001165965	108656595	108692926	-	MACS_peak_8775,genebody
chr15	NM_001165971	22643574	22644739	-	MACS_peak_4561,promoter
chr2	NM_001165980	70893800	70933915	+	MACS_peak_7484,promoter
chr3	NM_001165983	89804209	89856397	-	MACS_peak_8608,promoter
chr4	NM_001166029	154783298	154796105	+	MACS_peak_9965,promoter
chr2	NM_001166033	28677819	28695880	-	MACS_peak_7242,promoter
chr15	NM_001166063	3230626	3253526	-	MACS_peak_4503,promoter
chr13	NM_001166065	97694643	97720869	+	MACS_peak_3828,promoter
chr6	NM_001166067	83187368	83254939	+	MACS_peak_11301,genebody
chr9	NM_001166138	99418663	99469318	-	MACS_peak_13983,promoter
chr13	NM_001166218	67139529	67162106	-	MACS_peak_3664,promoter
chr6	NM_001166249	88674405	88778354	+	MACS_peak_11366,genebody
chr19	NM_001166370	6984187	6985516	+	MACS_peak_6756,genebody
chr8	NM_001166372	68141938	68995536	+	MACS_peak_12878,genebody
chr6	NM_001166381	119852715	119872841	+	MACS_peak_11525,promoter
chr15	NM_001166389	73553574	73589196	+	MACS_peak_4790,genebody
chr8	NM_001166394	107804308	107813428	-	MACS_peak_13134,promoter
chrX	NM_001166397	131338680	131343760	-	MACS_peak_14627,genebody
chr8	NM_001166399	73278577	73282585	+	MACS_peak_12923,promoter
chr10	NM_001166413	126619576	126626879	-	MACS_peak_1736,genebody
chr19	NM_001166414	27836210	28057438	-	MACS_peak_6861,genebody
chr6	NM_001166430	117856799	117875640	+	MACS_peak_11512,promoter
chr6	NM_001166432	117850357	117875640	+	MACS_peak_11511,genebody
chr15	NM_001166456	96401848	96472774	-	MACS_peak_4994,genebody
chrX	NM_001166457	72661966	72699340	+	MACS_peak_14455,promoter
chr13	NM_001166464	57522555	58009693	-	MACS_peak_3593,genebody
chr17	NM_001166474	56853354	56857122	-	MACS_peak_6061,genebody
chr8	NM_001166482	123621456	123632279	-	MACS_peak_13265,promoter
chr17	NM_001166493	75835244	75928393	+	MACS_peak_6157,genebody
chr11	NM_001166494	98412410	98419979	+	MACS_peak_2473,genebody
chr17	NM_001166497	21787577	21801933	+	MACS_peak_5712,promoter
chr1	NM_001166501	140860285	141072619	+	MACS_peak_646,promoter
chr11	NM_001166503	113106168	113427129	-	MACS_peak_2629,genebody
chr11	NM_001166506	116976485	117020582	+	MACS_peak_2679,promoter
chr7	NM_001166584	119822833	120050319	+	MACS_peak_12360,promoter
chrX	NM_001166619	66015013	66057735	+	MACS_peak_14408,promoter
chr11	NM_001166632	46553724	46593080	+	MACS_peak_1991,genebody
chr11	NM_001166642	85166665	85639560	+	MACS_peak_2342,promoter
chr8	NM_001166645	74432504	74442750	+	MACS_peak_12942,genebody
chrX	NM_001166648	45894802	45947550	-	MACS_peak_14348,genebody
chr3	NM_001166659	65470149	65635084	+	MACS_peak_8483,genebody
chr13	NM_001167593	59813644	59820650	+	MACS_peak_3607,promoter
chr11	NM_001167669	70477270	70482918	-	MACS_peak_2192,genebody
chr5	NM_001167691	115928018	115934306	-	MACS_peak_10571,promoter
chr6	NM_001167693	134819110	134847943	-	MACS_peak_11615,genebody
chr6	NM_001167736	89333139	89545646	-	MACS_peak_11370,genebody
chr3	NM_001167748	28981498	29589978	+	MACS_peak_8323,genebody
chr6	NM_001167750	3448392	3553531	+	MACS_peak_10916,promoter
chr6	NM_001167763	115803545	115876717	+	MACS_peak_11490,genebody
chrX	NM_001167775	20194628	20228031	+	MACS_peak_14286,promoter
chr18	NM_001167777	22503589	22688728	+	MACS_peak_6337,genebody
chr7	NM_001167828	111618528	111656363	-	MACS_peak_12312,genebody
chr19	NM_001167829	60887472	60912132	+	MACS_peak_7097,promoter
chr7	NM_001167832	134547181	134550336	-	MACS_peak_12466,genebody
chr3	NM_001167883	38348182	38383738	-	MACS_peak_8389,promoter
chr18	NM_001167891	36177311	36356814	-	MACS_peak_6420,genebody
chr8	NM_001167898	83134937	83219456	+	MACS_peak_12984,genebody
chr12	NM_001167914	103171133	103196453	-	MACS_peak_3199,promoter
chr8	NM_001167939	72540021	72566633	-	MACS_peak_12908,promoter
chr5	NM_001167944	145965427	145982619	+	MACS_peak_10837,genebody
chr8	NM_001167946	112229448	112248832	+	MACS_peak_13188,promoter
chr12	NM_001167976	57813620	58261630	-	MACS_peak_2928,genebody
chr8	NM_001167981	60002621	60131852	-	MACS_peak_12846,genebody
chrX	NM_001167994	130757493	130811523	-	MACS_peak_14620,promoter
chr15	NM_001168250	55388962	55442368	+	MACS_peak_4736,genebody
chr14	NM_001168273	21493542	21514072	+	MACS_peak_4025,promoter
chr15	NM_001168276	76740799	76755878	-	MACS_peak_4828,promoter
chr6	NM_001168277	52718061	52859614	-	MACS_peak_11176,genebody
chr15	NM_001168288	76554414	76648600	-	MACS_peak_4823,genebody
chr10	NM_001168289	42941291	43184688	+	MACS_peak_1206,genebody
chr10	NM_001168304	40069113	40203624	+	MACS_peak_1179,promoter
chr3	NM_001168358	154239483	154260062	-	MACS_peak_9000,genebody
chr8	NM_001168369	131591033	131707632	+	MACS_peak_13332,genebody
chr6	NM_001168382	11875880	12031198	+	MACS_peak_10957,promoter
chr13	NM_001168386	101439435	101467195	+	MACS_peak_3865,promoter
chr13	NM_001168403	113078658	113174210	+	MACS_peak_3937,genebody
chr18	NM_001168423	62767193	62901041	-	MACS_peak_6556,genebody
chr19	NM_001168488	6334978	6340894	+	MACS_peak_6752,promoter
chr19	NM_001168491	53977840	54004351	+	MACS_peak_7063,promoter
chr11	NM_001168497	69659873	69665560	+	MACS_peak_2177,genebody
chr17	NM_001168508	28828286	28885350	+	MACS_peak_5814,promoter
chr14	NM_001168515	52730577	52781014	+	MACS_peak_4165,genebody
chr11	NM_001168521	78285831	78311256	-	MACS_peak_2285,genebody
chr19	NM_001168525	32197216	32423806	-	MACS_peak_6895,genebody
chr14	NM_001168535	60178224	60216796	-	MACS_peak_4238,promoter
chr7	NM_001168561	13563196	13571065	+	MACS_peak_11771,genebody
chrX	NM_001168568	159339491	159472473	+	MACS_peak_14737,promoter
chr8	NM_001168577	70018773	70026477	+	MACS_peak_12884,promoter
chrX	NM_001168578	132703522	132706790	-	MACS_peak_14637,promoter
chr13	NM_001168658	74487764	74503231	+	MACS_peak_3716,genebody
chr11	NM_001168667	57296491	57332146	-	MACS_peak_2057,promoter
chr15	NM_001168672	85690136	85707003	+	MACS_peak_4928,promoter
chr10	NM_001168679	115254339	115286949	+	MACS_peak_1646,genebody
chr13	NM_001169131	69636836	69672742	-	MACS_peak_3697,promoter
chr6	NM_001169576	30161288	30254539	-	MACS_peak_11025,promoter
chr6	NM_001170332	123072707	123094017	+	MACS_peak_11555,genebody
chr13	NM_001170430	39024008	39052406	-	MACS_peak_3466,genebody
chr6	NM_001170433	146837015	146980545	+	MACS_peak_11675,genebody
chr6	NM_001170479	134589529	134661202	+	MACS_peak_11612,genebody
chr6	NM_001170488	85865712	85880278	+	MACS_peak_11326,promoter
chr6	NM_001170489	87578422	87622162	-	MACS_peak_11349,genebody
chr8	NM_001170691	85836530	85856385	-	MACS_peak_12997,promoter
chr8	NM_001170742	113972683	114046007	-	MACS_peak_13211,promoter
chr5	NM_001170746	18732863	20210609	+	MACS_peak_10049,promoter
chr8	NM_001170788	107937521	107987986	+	MACS_peak_13136,genebody
chr19	NM_001170847	53751795	53941570	+	MACS_peak_7058,genebody
chr15	NM_001170866	37295929	37721755	-	MACS_peak_4637,genebody
chr9	NM_001170907	65676732	65732980	-	MACS_peak_13775,genebody
chr7	NM_001170912	116592514	116651648	-	MACS_peak_12336,genebody
chr18	NM_001170953	68460008	68484506	+	MACS_peak_6593,promoter
chr18	NM_001170960	49855798	49915255	-	MACS_peak_6500,promoter
chr18	NM_001170966	31963710	31995089	+	MACS_peak_6374,promoter
chr8	NM_001170976	126028617	126039355	-	MACS_peak_13290,genebody
chr16	NM_001170978	8513521	8621660	+	MACS_peak_5117,promoter
chr6	NM_001171000	29718442	29862310	+	MACS_peak_11020,promoter
chr17	NM_001171004	79348744	79420156	-	MACS_peak_6175,promoter
chr15	NM_001171034	99223377	99240480	+	MACS_peak_5035,promoter
chr17	NM_001171052	84105502	84204762	+	MACS_peak_6204,genebody
chr4	NM_001171801	12833983	12908632	+	MACS_peak_9057,genebody
chr3	NM_001172055	134944184	134967389	+	MACS_peak_8896,genebody
chr3	NM_001172092	159158396	159192919	+	MACS_peak_9009,promoter
chr4	NM_001172095	73888400	74051768	+	MACS_peak_9358,genebody
chr19	NM_001172096	60600598	60656926	-	MACS_peak_7094,promoter
chr12	NM_001172098	52709527	52792901	-	MACS_peak_2879,promoter
chr7	NM_001172100	148346224	148358750	-	MACS_peak_12552,genebody
chr11	NM_001172112	60644132	60671925	+	MACS_peak_2106,promoter
chr9	NM_001172121	116481863	117539031	-	MACS_peak_14130,genebody
chr9	NM_001172136	119354040	119374636	+	MACS_peak_14146,promoter
chrX	NM_001172147	136476066	136533134	-	MACS_peak_14655,promoter
chr8	NM_001172152	55714968	55809721	-	MACS_peak_12840,promoter
chr1	NM_001172157	88600378	88946672	+	MACS_peak_424,promoter
chr6	NM_001172216	49317737	49339903	+	MACS_peak_11150,genebody
chr4	NM_001172424	144482729	144517548	+	MACS_peak_9855,promoter
chr7	NM_001172561	52964832	52973372	-	MACS_peak_12047,genebody
chr7	NM_001173483	86519755	86531913	-	MACS_peak_12159,genebody
chr10	NM_001173500	39666717	39679959	-	MACS_peak_1173,genebody
chrX	NM_001173547	71528035	71535490	+	MACS_peak_14446,promoter
chr9	NM_001174047	107302210	107431674	+	MACS_peak_14050,genebody
chr12	NM_001174107	82815936	82882157	-	MACS_peak_3104,promoter
chr18	NM_001174154	37112394	37999854	+	MACS_peak_6438,genebody
chr7	NM_001174155	29919951	29938974	+	MACS_peak_11898,genebody
chr2	NM_001177313	48787266	48804787	-	MACS_peak_7360,promoter
chrX	NM_001177323	34451266	34529690	-	MACS_peak_14314,genebody
chr19	NM_001177369	46379226	46386580	+	MACS_peak_7020,genebody
chr17	NM_001177374	47065239	47147481	-	MACS_peak_6006,promoter
chr2	NM_001177399	177757988	177770564	+	MACS_peak_8211,promoter
chr17	NM_001177402	79315838	79320388	+	MACS_peak_6173,promoter
chr8	NM_001177408	19933241	19958780	-	MACS_peak_12655,genebody
chr7	NM_001177416	6204311	6233463	+	MACS_peak_11732,genebody
chr7	NM_001177427	29062724	29065148	+	MACS_peak_11886,genebody
chr9	NM_001177505	122797588	122805242	+	MACS_peak_14172,promoter
chr10	NM_001177511	61058231	61089133	+	MACS_peak_1306,genebody
chr7	NM_001177525	50469408	50482212	+	MACS_peak_12004,promoter
chr2	NM_001177536	92815062	92886301	-	MACS_peak_7641,promoter
chr2	NM_001177543	176404641	176421028	-	MACS_peak_8205,genebody
chr2	NM_001177550	150232872	150277230	-	MACS_peak_7990,genebody
chr16	NM_001177552	13671950	13703705	+	MACS_peak_5150,promoter
chr10	NM_001177571	41258654	41307559	-	MACS_peak_1189,genebody
chr5	NM_001177577	92416498	92424343	+	MACS_peak_10391,genebody
chr1	NM_001177600	63492477	63619793	+	MACS_peak_308,genebody
chr17	NM_001177609	25397455	25410859	-	MACS_peak_5765,genebody
chr1	NM_001177658	4763278	4775807	-	MACS_peak_5,promoter
chr3	NM_001177669	95392855	95423169	+	MACS_peak_8645,promoter
chr14	NM_001177705	55471573	55482995	-	MACS_peak_4193,promoter
chr6	NM_001177713	84521407	84543902	-	MACS_peak_11314,genebody
chr2	NM_001177719	90977516	91023204	-	MACS_peak_7617,promoter
chr13	NM_001177750	67006350	67010102	+	MACS_peak_3662,genebody
chr2	NM_001177758	11393057	11475556	-	MACS_peak_7149,genebody
chr18	NM_001177759	50139080	50252883	+	MACS_peak_6504,genebody
chrX	NM_001177778	97963061	98013749	+	MACS_peak_14529,genebody
chr2	NM_001177789	177853679	178073197	+	MACS_peak_8212,genebody
chr2	NM_001177792	120393406	120426458	+	MACS_peak_7803,promoter
chr1	NM_001177795	4899656	5060366	-	MACS_peak_6,genebody
chr19	NM_001177796	56986843	57083065	-	MACS_peak_7077,genebody
chr15	NM_001177810	97575200	97598097	-	MACS_peak_5008,genebody
chr19	NM_001177812	46673595	46731879	+	MACS_peak_7027,promoter
chr2	NM_001177833	131317597	131350919	+	MACS_peak_7905,genebody
chr9	NM_001177845	34991975	35007876	-	MACS_peak_13504,genebody
chr9	NM_001177847	34991975	35007490	-	MACS_peak_13504,promoter
chr4	NM_001177849	9376231	9596309	-	MACS_peak_9031,genebody
chr1	NM_001177867	58042183	58082741	+	MACS_peak_261,genebody
chrX	NM_001177879	156940097	157029654	+	MACS_peak_14723,promoter
chr4	NM_001177883	90917456	91043187	-	MACS_peak_9433,promoter
chrX	NM_001177937	97170944	97596099	+	MACS_peak_14524,genebody
chr7	NM_001177945	104698840	104728007	-	MACS_peak_12258,genebody
chrX	NM_001177950	9735341	9793921	-	MACS_peak_14253,genebody
chrX	NM_001177965	71162208	71167283	-	MACS_peak_14439,promoter
chr4	NM_001177995	153690233	154010982	-	MACS_peak_9950,genebody
chr9	NM_001184706	96096693	96224065	+	MACS_peak_13956,promoter
chr6	NM_001185020	119873986	119988673	-	MACS_peak_11526,promoter
chr11	NM_001185153	11180042	11362422	-	MACS_peak_1830,genebody
chr16	NM_001185162	32247312	32257169	+	MACS_peak_5284,genebody
chr3	NM_001190156	117484414	117571854	-	MACS_peak_8806,promoter
chr3	NM_001190258	90016588	90017569	-	MACS_peak_8609,promoter
chr13	NM_001190264	101505894	101514614	-	MACS_peak_3867,genebody
chr2	NM_001190297	73179563	73224455	-	MACS_peak_7510,genebody
chrX	NM_001190332	48245821	48295887	-	MACS_peak_14363,genebody
chr5	NM_001190352	126012787	126272953	+	MACS_peak_10668,genebody
chr8	NM_001190357	11497505	11513286	+	MACS_peak_12611,promoter
chr18	NM_001190371	12410865	12464229	-	MACS_peak_6297,genebody
chr7	NM_001190374	89484203	89762958	+	MACS_peak_12201,genebody
chr7	NM_001190385	147255778	147268447	-	MACS_peak_12534,genebody
chr2	NM_001190400	4638876	4723192	+	MACS_peak_7119,genebody
chr11	NM_001190406	4954133	4965330	-	MACS_peak_1804,promoter
chr4	NM_001190414	44049694	44085545	-	MACS_peak_9190,promoter
chr4	NM_001190445	154624074	154630796	+	MACS_peak_9960,promoter
chr11	NM_001190448	11714103	11798147	-	MACS_peak_1834,genebody
chr6	NM_001190461	29222487	29225449	+	MACS_peak_11012,genebody
chr19	NM_001190483	17507321	17912122	-	MACS_peak_6820,genebody
chr5	NM_001190733	73882264	73952033	+	MACS_peak_10306,promoter
chr5	NM_001190734	73872293	73952033	+	MACS_peak_10306,genebody
chr8	NM_001190786	113527085	113555651	-	MACS_peak_13202,genebody
chr8	NM_001190800	113527085	113551670	-	MACS_peak_13202,promoter
chr2	NM_001190817	18127959	18314457	-	MACS_peak_7173,genebody
chr3	NM_001190852	141902548	142058660	-	MACS_peak_8935,promoter
chr1	NM_001190984	67047090	67085408	-	MACS_peak_327,promoter
chr8	NM_001191004	81328766	81345051	-	MACS_peak_12975,promoter
chr7	NM_001193305	119369349	119497489	+	MACS_peak_12358,genebody
chr8	NM_001193645	125102136	125135387	-	MACS_peak_13279,genebody
chr9	NM_001194921	99591215	99617686	-	MACS_peak_13986,promoter
chr8	NM_001194940	37630792	38015496	-	MACS_peak_12763,genebody
chr11	NM_001195023	120241111	120299014	-	MACS_peak_2701,promoter
chr10	NM_001195036	17848827	17930696	-	MACS_peak_1040,genebody
chrX	NM_001195048	139953133	140232339	+	MACS_peak_14667,genebody
chrX	NM_001195049	140100287	140232339	+	MACS_peak_14669,promoter
chr10	NM_001195065	12927522	13194202	-	MACS_peak_1017,genebody
chr4	NM_001195130	128331945	128430125	+	MACS_peak_9685,genebody
chr14	NM_001195229	15653328	15839207	+	MACS_peak_4000,genebody
chr4	NM_001195284	53644342	53719881	+	MACS_peak_9261,promoter
chr19	NM_001195338	54004148	54019117	-	MACS_peak_7064,genebody
chr2	NM_001195390	153442665	153458517	-	MACS_peak_8025,promoter
chr8	NM_001195413	97762942	97830485	-	MACS_peak_13097,genebody
chr17	NM_001195485	80599419	80606645	-	MACS_peak_6183,promoter
chr11	NM_001195544	98459604	98460900	+	MACS_peak_2475,promoter
chr18	NM_001195633	78135205	78231766	+	MACS_peak_6654,promoter
chr1	NM_001195662	4280926	4399322	-	MACS_peak_2,genebody
chr14	NM_001195674	66224103	66267280	+	MACS_peak_4275,genebody
chr9	NM_001195681	51078362	51086659	-	MACS_peak_13630,promoter
chr8	NM_001195687	66403490	66430967	-	MACS_peak_12871,genebody
chr1	NM_001195816	177892436	178144073	-	MACS_peak_865,genebody
chr17	NM_001197024	25325344	25371387	+	MACS_peak_5763,genebody
chr17	NM_001197028	78907402	79026749	+	MACS_peak_6166,genebody
chr6	NM_001197321	98875335	99216509	-	MACS_peak_11426,genebody
chr1	NM_001198565	12682510	12850453	+	MACS_peak_46,genebody
chr1	NM_001198570	60466462	60538007	+	MACS_peak_294,promoter
chr12	NM_001198587	89961319	91573373	+	MACS_peak_3155,genebody
chr10	NM_001198635	19868725	20001396	+	MACS_peak_1063,genebody
chr11	NM_001198785	119868631	119908459	-	MACS_peak_2698,genebody
chr9	NM_001198789	72827532	72833183	-	MACS_peak_13833,genebody
chr16	NM_001198823	84954680	85173952	-	MACS_peak_5508,genebody
chr17	NM_001198831	35818511	35838989	-	MACS_peak_5925,genebody
chr5	NM_001198859	33590371	33617653	-	MACS_peak_10139,genebody
chr6	NM_001198866	83115917	83150111	+	MACS_peak_11300,promoter
chr2	NM_001198872	71049762	71101359	+	MACS_peak_7488,promoter
chr8	NM_001198894	97501008	97538108	+	MACS_peak_13095,promoter
chr10	NM_001198914	20844735	20880790	-	MACS_peak_1069,genebody
chr9	NM_001198933	86474969	86581206	-	MACS_peak_13918,genebody
chr17	NM_001198949	66197768	66234263	-	MACS_peak_6104,promoter
chr12	NM_001198968	4599813	4720758	+	MACS_peak_2740,promoter
chr9	NM_001198971	45003848	45058068	+	MACS_peak_13583,genebody
chr18	NM_001198984	60973409	61008618	-	MACS_peak_6541,promoter
chr8	NM_001198998	23687546	23704285	-	MACS_peak_12664,promoter
chr1	NM_001199003	176989206	177422676	-	MACS_peak_860,genebody
chr1	NM_001199020	192748986	192770370	+	MACS_peak_940,genebody
chr13	NM_001199043	12531681	12554005	-	MACS_peak_3334,genebody
chr11	NM_001199045	86358492	86380862	+	MACS_peak_2354,genebody
chr1	NM_001199060	60133711	60155344	-	MACS_peak_291,genebody
chr14	NM_001199122	37933631	37948325	-	MACS_peak_4097,promoter
chr2	NM_001199123	69031951	69044247	-	MACS_peak_7463,promoter
chr2	NM_001199146	26171052	26203757	+	MACS_peak_7222,genebody
chr18	NM_001199151	52927464	53075585	+	MACS_peak_6512,genebody
chr16	NM_001199177	29579419	29654688	+	MACS_peak_5256,promoter
chr9	NM_001199186	21125162	21159472	+	MACS_peak_13440,genebody
chr16	NM_001199210	90831103	90905130	+	MACS_peak_5543,genebody
chr5	NM_001199244	48780741	49676898	-	MACS_peak_10195,genebody
chrX	NM_001199246	147240963	147248246	-	MACS_peak_14682,genebody
chr10	NM_001199265	25079603	25243324	+	MACS_peak_1103,promoter
chr10	NM_001199271	76495483	76513177	+	MACS_peak_1419,genebody
chr10	NM_001199272	52056829	52101930	-	MACS_peak_1244,promoter
chr11	NM_001199274	40492815	40508705	-	MACS_peak_1958,promoter
chr11	NM_001199293	87241092	87369325	+	MACS_peak_2365,promoter
chr11	NM_001199296	100337665	100389314	-	MACS_peak_2500,promoter
chr13	NM_001199304	45645124	46060360	-	MACS_peak_3512,genebody
chr7	NM_001199321	25086722	25101685	-	MACS_peak_11841,genebody
chrX	NM_001199349	68673234	68746024	-	MACS_peak_14419,promoter
chrX	NM_001199357	139115942	139278037	+	MACS_peak_14663,genebody
chr9	NM_001199432	20711649	20764332	-	MACS_peak_13429,genebody
chr9	NM_001199433	20711649	20757067	-	MACS_peak_13429,promoter
chr9	NM_001199484	15087780	15110892	-	MACS_peak_13396,genebody
chr5	NM_001199632	20989664	21151423	-	MACS_peak_10056,genebody
chr5	NM_001199676	123181179	123229419	-	MACS_peak_10630,genebody
chr5	NM_001199677	135548769	135554136	-	MACS_peak_10729,promoter
chr4	NM_001199695	129303320	129318309	-	MACS_peak_9705,genebody
chr12	NM_001199843	87423510	87503409	+	MACS_peak_3145,genebody
chr2	NM_001199955	173397890	173403842	-	MACS_peak_8196,promoter
chrX	NM_001200013	51046077	51061008	-	MACS_peak_14378,promoter
chr8	NM_001200023	72265537	72273861	-	MACS_peak_12904,genebody
chr5	NM_001200025	5437826	5479143	-	MACS_peak_9994,genebody
chr3	NM_001200028	105799874	105817564	-	MACS_peak_8745,genebody
chr16	NM_001200038	32821787	32868452	-	MACS_peak_5289,genebody
chr15	NM_001201322	98401434	98420019	+	MACS_peak_5021,genebody
chrX	NM_001201395	73827948	73848263	-	MACS_peak_14465,genebody
chr19	NM_001201470	32670204	32741677	+	MACS_peak_6899,genebody
chr18	NM_001201569	80930879	81130797	-	MACS_peak_6664,genebody
chr17	NM_001204071	40901682	40931095	-	MACS_peak_5958,promoter
chr17	NM_001204156	28468617	28487291	-	MACS_peak_5808,promoter
chr2	NM_001204165	71819271	72095531	+	MACS_peak_7500,genebody
chr16	NM_001204229	10545431	10744971	+	MACS_peak_5133,genebody
chr1	NM_001204371	5578573	5596214	+	MACS_peak_10,genebody
chr6	NM_001204907	142298861	142335607	-	MACS_peak_11652,genebody
chr10	NM_001204915	66471936	66559736	-	MACS_peak_1341,genebody
chr10	NM_001204931	79792889	79799186	+	MACS_peak_1461,promoter
chr3	NM_001204979	108227781	108248177	-	MACS_peak_8767,genebody
chr10	NM_001205036	126469960	126478450	-	MACS_peak_1734,genebody
chr11	NM_001205068	59263546	59272069	+	MACS_peak_2087,promoter
chr7	NM_001205070	51723349	51727028	+	MACS_peak_12022,promoter
chr2	NM_001205076	163161977	163223729	-	MACS_peak_8102,genebody
chr5	NM_001205082	125757456	125821464	-	MACS_peak_10661,genebody
chr17	NM_001205095	22334231	22362581	-	MACS_peak_5721,promoter
chr10	NM_001205098	101144120	101854102	+	MACS_peak_1605,genebody
chr3	NM_001205102	129491208	129506948	-	MACS_peak_8867,promoter
chr5	NM_001205132	32913543	32989439	+	MACS_peak_10131,genebody
chr4	NM_001205156	106986967	107032428	+	MACS_peak_9514,promoter
chr4	NM_001205173	139130634	139176297	+	MACS_peak_9819,promoter
chr14	NM_001205181	54873803	54888844	+	MACS_peak_4178,genebody
chr17	NM_001205214	34168756	34175348	+	MACS_peak_5893,promoter
chr8	NM_001205219	46593141	46913260	+	MACS_peak_12799,genebody
chr8	NM_001205226	98243350	98331362	-	MACS_peak_13106,promoter
chr7	NM_001205227	114891968	114901546	-	MACS_peak_12327,promoter
chr19	NM_001205234	6418737	6533217	+	MACS_peak_6753,genebody
chr14	NM_001205242	54285614	54288010	+	MACS_peak_4173,genebody
chr16	NM_001205286	38558810	38592275	+	MACS_peak_5340,genebody
chr1	NM_001205314	52176281	52218709	+	MACS_peak_222,promoter
chr19	NM_001205339	15979612	15999112	-	MACS_peak_6812,promoter
chr10	NM_001205341	105907365	106370524	+	MACS_peak_1615,genebody
chr15	NM_001205353	85889156	85968066	+	MACS_peak_4929,promoter
[truncated: 5,946 more rows]
