# Supplementary material for: Dynamic Changes in Occupancy of Histone Variant H2A.Z during Induced Somatic Cell Reprogramming
Source: Stem Cells Int. 2015 Dec 13;2016:3162363. doi: 10.1155/2016/3162363 (PMC4691497; doi:10.1155/2016/3162363)
Supplement: Supplementary file 1 — qPCR H2A.Z deposited DNA by ChIP were used for qPCR by primers followed: hoxa11(F: 5'GCACAGCCTCTGGAGTTTTC3', R: 5'CAAGCCTAGTTCAGCTTGGG3'), hoxb13 (F: 5'TTGCAGACTCCTGGTGTGAG3', R: 5'TTGCGCCTCTTGTCCTTAGT3'), zfpm2 (F: 5'GGATGAAGTTCTCAGAGCTGGT3', R: 5'GCGCGAACTTTTACACCTACTT3'), Irx2 (F: 5'TAACACGGCCTGAAATCTTCTC3', R: 5'GCATCCCACTTCTACAGTCCTC3'), pax5 (F: 5'ATGGGAGTTTGTTTTCCTGTGT3', R: 5 AGTGATGTTTGGCCTAATCCTG3'), neurog1 (F: 5'CTGAAGCCGAGGGACTACTG3', R: 5'TCACCAAGATTGAGACGCTG3'), hoxb2 (F: 5'TTTCTTCGCTGCAGACTCCT3', R: 5'ATCCACGAGTGGAGAAGGC3'). The qPCR were carried out by FastStart Universal SYBR Green Master (Roche Diagnostics, Rotkreuz, Switzerland) and analyzed using an ABI7300 fluorescence quantitative PCR instrument (Applied Biosystems, Foster City, CA, USA). The expression level of each gene was normalized to the amount of IgG ChIP DNA. Statistical analysis. Independent experiments were performed at least three times, and data analyses were carried out using one-way ANOVA with the Tukey model procedure in GraphPad Prism (version 5.01, GraphPad Software) and SPSS (version 16.0). For visual illustrations, –log10 (P-value) from the GO result was used in the histogram and line chart by SigmaPlot (Systat Software, Inc., San Jose, CA, USA). [file 3162363.f1.zip › supplyment information/table S5.xls]

## Sheet: day7
GO	Gene Ontology term	RefSeq Transcript ID	Gene Title	Gene Symbol	Chromosomal Location	Corrected P-value
GO:0044237	cellular metabolic process	NM_145457	polyadenylate binding protein-interacting protein 1	Paip1	chr13 120217713-120249127	3.54e-192
GO:0044237	cellular metabolic process	NM_010121	eukaryotic translation initiation factor 2 alpha kinase 3	Eif2ak3	chr6 70794520-70855234	3.54e-192
GO:0044237	cellular metabolic process	NM_177338	homeobox containing 1	Hmbox1	chr14 65441054-65568684	3.54e-192
GO:0044237	cellular metabolic process	NM_178283	ankyrin repeat and SOCS box-containing 13	Asb13	chr13 3633321-3651025	3.54e-192
GO:0044237	cellular metabolic process	NM_029711	actin related protein 2/3 complex, subunit 2	Arpc2	chr1 74283123-74314787	3.54e-192
GO:0044237	cellular metabolic process	NM_016856	cleavage and polyadenylation specific factor 2	Cpsf2	chr12 103214183-103244203	3.54e-192
GO:0044237	cellular metabolic process	NM_144831	DEAH (Asp-Glu-Ala-His) box polypeptide 8	Dhx8	chr11 101594269-101628671	3.54e-192
GO:0044237	cellular metabolic process	NM_001033128	Bardet-Biedl syndrome 1 (human)	Bbs1	chr19 4886883-4906627	3.54e-192
GO:0044237	cellular metabolic process	NM_007591	calreticulin	Calr	chr8 87365986-87370830	3.54e-192
GO:0044237	cellular metabolic process	NM_001033537	post-GPI attachment to proteins 3	Pgap3	chr11 98249985-98261804	3.54e-192
GO:0044237	cellular metabolic process	NM_027198	zinc finger, SWIM-type containing 7	Zswim7	chr11 62080725-62094897	3.54e-192
GO:0044237	cellular metabolic process	NM_029956	methylmalonic aciduria (cobalamin deficiency) type B homolog (human)	Mmab	chr5 114881042-114894036	3.54e-192
GO:0044237	cellular metabolic process	NM_134151	tyrosyl-tRNA synthetase	Yars	chr4 128867038-128896851	3.54e-192
GO:0044237	cellular metabolic process	NM_011946	mitogen-activated protein kinase kinase kinase 2	Map3k2	chr18 32322742-32396405	3.54e-192
GO:0044237	cellular metabolic process	NM_181728	ADP-ribosyltransferase 3	Art3	chr5 92760866-92843653	3.54e-192
GO:0044237	cellular metabolic process	NM_016763	hydroxysteroid (17-beta) dehydrogenase 10	Hsd17b10	chrX 148436438-148438985	3.54e-192
GO:0044237	cellular metabolic process	NM_133435	nicotinamide nucleotide adenylyltransferase 1	Nmnat1	chr4 148842895-148859251	3.54e-192
GO:0044237	cellular metabolic process	NM_007990	Finkel-Biskis-Reilly murine sarcoma virus (FBR-MuSV) ubiquitously expressed (fox derived)	Fau	chr19 6057892-6059518	3.54e-192
GO:0044237	cellular metabolic process	NM_008887	paired-like homeobox 2a	Phox2a	chr7 108966826-108971240	3.54e-192
GO:0044237	cellular metabolic process	NM_172516	dual serine/threonine and tyrosine protein kinase	Dstyk	chr1 134314029-134363536	3.54e-192
GO:0044237	cellular metabolic process	NM_173032	TBC1 domain containing kinase	Tbck	chr3 132347107-132459798	3.54e-192
GO:0044237	cellular metabolic process	NM_201226	leucine rich repeat containing 47	Lrrc47	chr4 153385911-153395621	3.54e-192
GO:0044237	cellular metabolic process	NM_175028	ADNP homeobox 2	Adnp2	chr18 80323873-80348221	3.54e-192
GO:0044237	cellular metabolic process	NM_009054	tripartite motif-containing 27	Trim27	chr13 21271827-21284726	3.54e-192
GO:0044237	cellular metabolic process	NM_145483	zinc finger protein 160	Zfp160	chr17 21145904-21165820	3.54e-192
GO:0044237	cellular metabolic process	NM_008434	potassium voltage-gated channel, subfamily Q, member 1	Kcnq1	chr7 150293158-150612947	3.54e-192
GO:0044237	cellular metabolic process	NM_011319	seryl-aminoacyl-tRNA synthetase	Sars	chr3 108229529-108248087	3.54e-192
GO:0044237	cellular metabolic process	NM_013725	ribosomal protein S11	Rps11	chr7 52377757-52379759	3.54e-192
GO:0044237	cellular metabolic process	NM_027231	polymerase (RNA) II (DNA directed) polypeptide F	Polr2f	chr15 78971796-78982197	3.54e-192
GO:0044237	cellular metabolic process	NM_010928	notch 2	Notch2	chr3 97817460-97954290	3.54e-192
GO:0044237	cellular metabolic process	NM_133999	FIG4 homolog (S. cerevisiae)	Fig4	chr10 40907977-41023047	3.54e-192
GO:0044237	cellular metabolic process	NM_019572	histone deacetylase 7	Hdac7	chr15 97623111-97662102	3.54e-192
GO:0044237	cellular metabolic process	NM_145993	l(3)mbt-like 2 (Drosophila)	L3mbtl2	chr15 81494365-81518735	3.54e-192
GO:0044237	cellular metabolic process	NM_201610	nei like 2 (E. coli)	Neil2	chr14 63801281-63812362	3.54e-192
GO:0044237	cellular metabolic process	NM_008841	phosphatidylinositol 3-kinase, regulatory subunit, polypeptide 2 (p85 beta)	Pik3r2	chr8 73292079-73300611	3.54e-192
GO:0044237	cellular metabolic process	NM_018745	antizyme inhibitor 1	Azin1	chr15 38417184-38449021	3.54e-192
GO:0044237	cellular metabolic process	NM_011074	cyclin-dependent kinase 14	Cdk14	chr5 4803384-5380251	3.54e-192
GO:0044237	cellular metabolic process	NM_011014	sigma non-opioid intracellular receptor 1	Sigmar1	chr4 41685368-41688186	3.54e-192
GO:0044237	cellular metabolic process	NM_009828	cyclin A2	Ccna2	chr3 36463786-36470918	3.54e-192
GO:0044237	cellular metabolic process	NM_011648	thyroid stimulating hormone receptor	Tshr	chr12 92639432-92778949	3.54e-192
GO:0044237	cellular metabolic process	NM_013745	nuclear fragile X mental retardation protein interacting protein 1	Nufip1	chr14 76510697-76537186	3.54e-192
GO:0044237	cellular metabolic process	NM_172769	sterol-C5-desaturase (fungal ERG3, delta-5-desaturase) homolog (S. cerevisae)	Sc5d	chr9 42062259-42072383	3.54e-192
GO:0044237	cellular metabolic process	NM_001039231	zinc finger protein 951	Zfp951	chr5 105242186-105289087	3.54e-192
GO:0044237	cellular metabolic process	NM_172765	zinc finger and BTB domain containing 44	Zbtb44	chr9 30838228-30883470	3.54e-192
GO:0044237	cellular metabolic process	NM_145576	Zinc finger protein 212	Zfp212	chr6 47870566-47882626	3.54e-192
GO:0044237	cellular metabolic process	NM_017467	zinc finger protein 316	Zfp316	chr5 144011373-144031701	3.54e-192
GO:0044237	cellular metabolic process	NM_025656	survival of motor neuron protein interacting protein 1	Sip1	chr12 60114379-60128975	3.54e-192
GO:0044237	cellular metabolic process	NM_012065	phosphodiesterase 6G, cGMP-specific, rod, gamma	Pde6g	chr11 120308923-120314797	3.54e-192
GO:0044237	cellular metabolic process	NM_010678	AF4/FMR2 family, member 3	Aff3	chr1 38234171-38721800	3.54e-192
GO:0044237	cellular metabolic process	NM_025869	dual specificity phosphatase 26 (putative)	Dusp26	chr8 32200133-32207519	3.54e-192
GO:0044237	cellular metabolic process	NM_001081062	cyclin O	Ccno	chr13 113778009-113780986	3.54e-192
GO:0044237	cellular metabolic process	NM_177301	heterogeneous nuclear ribonucleoprotein L	Hnrnpl	chr7 29595908-29607285	3.54e-192
GO:0044237	cellular metabolic process	NM_028335	zinc finger protein 248	Zfp248	chr6 118377336-118405524	3.54e-192
GO:0044237	cellular metabolic process	NM_011495	polo-like kinase 4	Plk4	chr3 40603872-40620805	3.54e-192
GO:0044237	cellular metabolic process	NM_146153	thyroid hormone receptor associated protein 3	Thrap3	chr4 125841326-125879954	3.54e-192
GO:0044237	cellular metabolic process	NM_008014	protein phosphatase 1G (formerly 2C), magnesium-dependent, gamma isoform	Ppm1g	chr5 31505040-31522918	3.54e-192
GO:0044237	cellular metabolic process	NM_016741	scavenger receptor class B, member 1	Scarb1	chr5 125757459-125821444	3.54e-192
GO:0044237	cellular metabolic process	NM_009184	PTK6 protein tyrosine kinase 6	Ptk6	chr2 180929828-180937494	3.54e-192
GO:0044237	cellular metabolic process	NM_145857	nucleotide-binding oligomerization domain containing 2	Nod2	chr8 91171245-91212373	3.54e-192
GO:0044237	cellular metabolic process	NM_025934	RIO kinase 2 (yeast)	Riok2	chr17 17511295-17531862	3.54e-192
GO:0044237	cellular metabolic process	NM_146202	zinc finger protein 768	Zfp768	chr7 134486308-134488828	3.54e-192
GO:0044237	cellular metabolic process	NM_021473	aldo-keto reductase family 1, member A1 (aldehyde reductase)	Akr1a1	chr4 116309114-116324256	3.54e-192
GO:0044237	cellular metabolic process	NM_011494	serine/threonine kinase 16	Stk16	chr1 75207403-75212181	3.54e-192
GO:0044237	cellular metabolic process	NM_009840	chaperonin containing Tcp1, subunit 8 (theta)	Cct8	chr16 87483569-87496114	3.54e-192
GO:0044237	cellular metabolic process	NM_133348	acyl-CoA thioesterase 7	Acot7	chr4 151552208-151645963	3.54e-192
GO:0044237	cellular metabolic process	NM_001048204	zinc finger protein 455	Zfp455	chr13 67295441-67310234	3.54e-192
GO:0044237	cellular metabolic process	NM_009652	thymoma viral proto-oncogene 1	Akt1	chr12 113892031-113912487	3.54e-192
GO:0044237	cellular metabolic process	NM_013541	glutathione S-transferase, pi 1	Gstp1	chr19 4035410-4037912	3.54e-192
GO:0044237	cellular metabolic process	NM_011266	regulatory factor X-associated ankyrin-containing protein	Rfxank	chr8 72654704-72663096	3.54e-192
GO:0044237	cellular metabolic process	NM_023374	succinate dehydrogenase complex, subunit B, iron sulfur (Ip)	Sdhb	chr4 140517185-140535107	3.54e-192
GO:0044237	cellular metabolic process	NR_028354	mevalonate (diphospho) decarboxylase	Mvd	chr8 124957495-124967322	3.54e-192
GO:0044237	cellular metabolic process	NM_007668	cyclin-dependent kinase 5	Cdk5	chr5 23924059-23929348	3.54e-192
GO:0044237	cellular metabolic process	NM_013744	zinc finger protein 354B	Zfp354b	chr11 50735287-50745137	3.54e-192
GO:0044237	cellular metabolic process	NM_028244	ribosomal RNA processing 1 homolog B (S. cerevisiae)	Rrp1b	chr17 32173106-32199807	3.54e-192
GO:0044237	cellular metabolic process	NM_133248	glomulin, FKBP associated protein	Glmn	chr5 107977985-108026658	3.54e-192
GO:0044237	cellular metabolic process	NM_025659	ABI gene family, member 3	Abi3	chr11 95691385-95703753	3.54e-192
GO:0044237	cellular metabolic process	NM_001080931	mediator complex subunit 13	Med13	chr11 86079216-86171027	3.54e-192
GO:0044237	cellular metabolic process	NM_011183	presenilin 2	Psen2	chr1 182157134-182176046	3.54e-192
GO:0044237	cellular metabolic process	NM_026732	mitochondrial ribosomal protein L14	Mrpl14	chr17 45823320-45835444	3.54e-192
GO:0044237	cellular metabolic process	NM_011841	mitogen-activated protein kinase 7	Mapk7	chr11 61302313-61307705	3.54e-192
GO:0044237	cellular metabolic process	NM_007527	BCL2-associated X protein	Bax	chr7 52717064-52722268	3.54e-192
GO:0044237	cellular metabolic process	NM_008363	interleukin-1 receptor-associated kinase 1	Irak1	chrX 71259256-71269260	3.54e-192
GO:0044237	cellular metabolic process	NM_198429	nuclear factor of activated T cells, cytoplasmic, calcineurin dependent 1	Nfatc1	chr18 80802943-80909810	3.54e-192
GO:0044237	cellular metabolic process	NM_053163	mitochondrial ribosomal protein L36	Mrpl36	chr13 73468456-73469626	3.54e-192
GO:0044237	cellular metabolic process	NM_146009	centrosomal protein 290	Cep290	chr10 99950922-100036289	3.54e-192
GO:0044237	cellular metabolic process	NM_007617	caveolin 3	Cav3	chr6 112409498-112422866	3.54e-192
GO:0044237	cellular metabolic process	NM_008860	protein kinase C, zeta	Prkcz	chr4 154634228-154735500	3.54e-192
GO:0044237	cellular metabolic process	NM_001033315	homeodomain interacting protein kinase 4	Hipk4	chr7 28308279-28316193	3.54e-192
GO:0044237	cellular metabolic process	NM_001039522	Leo1, Paf1/RNA polymerase II complex component, homolog (S. cerevisiae)	Leo1	chr9 75289330-75314239	3.54e-192
GO:0044237	cellular metabolic process	NM_031184	GLIS family zinc finger 2	Glis2	chr16 4594712-4615957	3.54e-192
GO:0044237	cellular metabolic process	NM_144802	heterogeneous nuclear ribonucleoprotein L-like	Hnrpll	chr17 80428826-80461674	3.54e-192
GO:0044237	cellular metabolic process	NM_027182	thyroid hormone receptor interactor 13	Trip13	chr13 74049909-74075215	3.54e-192
GO:0044237	cellular metabolic process	NM_011673	UDP-glucose ceramide glucosyltransferase	Ugcg	chr4 59202421-59235705	3.54e-192
GO:0044237	cellular metabolic process	NM_019883	ubiquitin A-52 residue ribosomal protein fusion product 1	Uba52	chr8 73032164-73034266	3.54e-192
GO:0044237	cellular metabolic process	NM_054097	phosphatidylinositol-5-phosphate 4-kinase, type II, gamma	Pip4k2c	chr10 126634123-126648678	3.54e-192
GO:0044237	cellular metabolic process	NM_175163	zinc finger protein 689	Zfp689	chr7 134585649-134592672	3.54e-192
GO:0044237	cellular metabolic process	NM_027442	D-aspartate oxidase	Ddo	chr10 40349816-40369737	3.54e-192
GO:0044237	cellular metabolic process	NM_009802	carbonic anhydrase 6	Car6	chr4 149561124-149575244	3.54e-192
GO:0044237	cellular metabolic process	NM_015807	5',3'-nucleotidase, cytosolic	Nt5c	chr11 115351739-115353128	3.54e-192
GO:0044237	cellular metabolic process	NM_027654	polycomb group ring finger 6	Pcgf6	chr19 47108108-47125335	3.54e-192
GO:0044237	cellular metabolic process	NM_153521	leucine rich repeat containing 41	Lrrc41	chr4 115748069-115769648	3.54e-192
GO:0044237	cellular metabolic process	NM_019966	malonyl-CoA decarboxylase	Mlycd	chr8 121918791-121934988	3.54e-192
GO:0044237	cellular metabolic process	NM_001166030	myosin light chain kinase family, member 4	Mylk4	chr13 32792695-32873648	3.54e-192
GO:0044237	cellular metabolic process	NM_144912	RAD9 homolog B (S. cerevisiae)	Rad9b	chr5 122775516-122804204	3.54e-192
GO:0044237	cellular metabolic process	NM_172580	acyl-CoA thioesterase 6	Acot6	chr12 85441603-85450733	3.54e-192
GO:0044237	cellular metabolic process	NM_144814	REST corepressor 3	Rcor3	chr1 193924342-193961669	3.54e-192
GO:0044237	cellular metabolic process	NM_175088	MyoD family inhibitor domain containing	Mdfic	chr6 15670660-15752169	3.54e-192
GO:0044237	cellular metabolic process	NM_009459	ubiquitin-conjugating enzyme E2H	Ube2h	chr6 30161288-30254539	3.54e-192
GO:0044237	cellular metabolic process	NM_080563	ring finger protein 144A	Rnf144a	chr12 26991662-27100121	3.54e-192
GO:0044237	cellular metabolic process	NM_025922	inosine triphosphatase (nucleoside triphosphate pyrophosphatase)	Itpa	chr2 130493576-130507350	3.54e-192
GO:0044237	cellular metabolic process	NM_028049	F-box protein 22	Fbxo22	chr9 55056741-55072240	3.54e-192
GO:0044237	cellular metabolic process	NM_015824	origin recognition complex, subunit 3	Orc3	chr4 34514029-34562191	3.54e-192
GO:0044237	cellular metabolic process	NM_175472	zinc finger, CCHC domain containing 11	Zcchc11	chr4 108132030-108232020	3.54e-192
GO:0044237	cellular metabolic process	NM_177253	cleavage stimulation factor, 3' pre-RNA, subunit 3	Cstf3	chr2 104430640-104451563	3.54e-192
GO:0044237	cellular metabolic process	NM_016963	tropomodulin 3	Tmod3	chr9 75345590-75407464	3.54e-192
GO:0044237	cellular metabolic process	NM_011378	transcriptional regulator, SIN3A (yeast)	Sin3a	chr9 56924182-56976175	3.54e-192
GO:0044237	cellular metabolic process	NM_025928	polyamine-modulated factor 1	Pmf1	chr3 88198064-88214238	3.54e-192
GO:0044237	cellular metabolic process	NM_011131	polymerase (DNA directed), delta 1, catalytic subunit	Pold1	chr7 51788113-51804185	3.54e-192
GO:0044237	cellular metabolic process	NM_021446	RIKEN cDNA 0610007P14 gene	0610007P14Rik	chr12 87156404-87165495	3.54e-192
GO:0044237	cellular metabolic process	NM_133869	choline/ethanolaminephosphotransferase 1	Cept1	chr3 106305177-106350679	3.54e-192
GO:0044237	cellular metabolic process	NM_013761	serine racemase	Srr	chr11 74719860-74739300	3.54e-192
GO:0044237	cellular metabolic process	NM_028228	PIN2/TERF1 interacting, telomerase inhibitor 1	Pinx1	chr14 64479148-64538696	3.54e-192
GO:0044237	cellular metabolic process	NM_026423	methylthioribose-1-phosphate isomerase homolog (S. cerevisiae)	Mri1	chr8 86774475-86781223	3.54e-192
GO:0044237	cellular metabolic process	NM_025600	DET1 and DDB1 associated 1	Dda1	chr8 73993092-74000334	3.54e-192
GO:0044237	cellular metabolic process	NM_153546	membrane bound O-acyltransferase domain containing 1	Mboat1	chr13 30228358-30338563	3.54e-192
GO:0044237	cellular metabolic process	NM_178689	enolase 4	Eno4	chr19 59017914-59045911	3.54e-192
GO:0044237	cellular metabolic process	NM_025518	dihydrouridine synthase 2-like (SMM1, S. cerevisiae)	Dus2l	chr8 108535406-108577719	3.54e-192
GO:0044237	cellular metabolic process	NM_144859	praja 2, RING-H2 motif containing	Pja2	chr17 64630354-64681223	3.54e-192
GO:0044237	cellular metabolic process	NM_026246	mitochondrial ribosomal protein L49	Mrpl49	chr19 6053629-6057751	3.54e-192
GO:0044237	cellular metabolic process	NM_009908	cytidine monophospho-N-acetylneuraminic acid synthetase	Cmas	chr6 142705205-142724232	3.54e-192
GO:0044237	cellular metabolic process	NM_175160	zinc finger, DHHC domain containing 1	Zdhhc1	chr8 107996324-108020770	3.54e-192
GO:0044237	cellular metabolic process	NM_172714	lin-54 homolog (C. elegans)	Lin54	chr5 100871057-100929658	3.54e-192
GO:0044237	cellular metabolic process	NM_153594	protein-L-isoaspartate (D-aspartate) O-methyltransferase domain containing 2	Pcmtd2	chr2 181572607-181592155	3.54e-192
GO:0044237	cellular metabolic process	NM_020024	TAF10 RNA polymerase II, TATA box binding protein (TBP)-associated factor	Taf10	chr7 112891407-112892852	3.54e-192
GO:0044237	cellular metabolic process	NM_001003913	methionine-tRNA synthetase	Mars	chr10 126733277-126748842	3.54e-192
GO:0044237	cellular metabolic process	NM_178875	zinc finger protein 935	Zfp935	chr13 62554376-62568172	3.54e-192
GO:0044237	cellular metabolic process	NM_001033249	zinc finger protein 583	Zfp583	chr7 6267266-6282036	3.54e-192
GO:0044237	cellular metabolic process	NM_008601	microphthalmia-associated transcription factor	Mitf	chr6 97941776-97971352	3.54e-192
GO:0044237	cellular metabolic process	NM_028772	dimethylglycine dehydrogenase precursor	Dmgdh	chr13 94444390-94522778	3.54e-192
GO:0044237	cellular metabolic process	NM_133983	CD276 antigen	Cd276	chr9 58372106-58388747	3.54e-192
GO:0044237	cellular metabolic process	NM_001045807	RNA binding motif protein 15	Rbm15	chr3 107129027-107136207	3.54e-192
GO:0044237	cellular metabolic process	NM_026785	ubiquitin-conjugating enzyme E2C	Ube2c	chr2 164595428-164598402	3.54e-192
GO:0044237	cellular metabolic process	NM_206534	churchill domain containing 1	Churc1	chr12 77866559-77884165	3.54e-192
GO:0044237	cellular metabolic process	NM_016920	ATPase, H+ transporting, lysosomal V0 subunit A1	Atp6v0a1	chr11 100870768-100925028	3.54e-192
GO:0044237	cellular metabolic process	NM_022889	pescadillo homolog 1, containing BRCT domain (zebrafish)	Pes1	chr11 3863977-3880007	3.54e-192
GO:0044237	cellular metabolic process	NM_026759	mitochondrial ribosomal protein L13	Mrpl13	chr15 55365649-55388867	3.54e-192
GO:0044237	cellular metabolic process	NM_001081417	chromodomain helicase DNA binding protein 7	Chd7	chr4 8618067-8793956	3.54e-192
GO:0044237	cellular metabolic process	NM_008249	transcription factor B2, mitochondrial	Tfb2m	chr1 181458186-181476398	3.54e-192
GO:0044237	cellular metabolic process	NM_009157	mitogen-activated protein kinase kinase 4	Map2k4	chr11 65501745-65601799	3.54e-192
GO:0044237	cellular metabolic process	NM_010443	heme oxygenase (decycling) 2	Hmox2	chr16 4741612-4766248	3.54e-192
GO:0044237	cellular metabolic process	NM_027187	ribonuclease H2, large subunit	Rnaseh2a	chr8 87480508-87489910	3.54e-192
GO:0044237	cellular metabolic process	NM_172593	mesoderm induction early response 1, family member 3	Mier3	chr13 112476385-112508802	3.54e-192
GO:0044237	cellular metabolic process	NM_024287	RAB6A, member RAS oncogene family	Rab6a	chr7 107756099-107789781	3.54e-192
GO:0044237	cellular metabolic process	NM_009692	apolipoprotein A-I	Apoa1	chr9 46036712-46038549	3.54e-192
GO:0044237	cellular metabolic process	NM_009354	telomerase reverse transcriptase	Tert	chr13 73764448-73786489	3.54e-192
GO:0044237	cellular metabolic process	NM_011865	poly(rC) binding protein 1	Pcbp1	chr6 86474490-86476159	3.54e-192
GO:0044237	cellular metabolic process	NM_008179	G1 to S phase transition 2	Gspt2	chrX 91881407-91883900	3.54e-192
GO:0044237	cellular metabolic process	NM_011281	RAR-related orphan receptor gamma	Rorc	chr3 94176747-94202161	3.54e-192
GO:0044237	cellular metabolic process	NM_011179	prosaposin	Psap	chr10 59740375-59765347	3.54e-192
GO:0044237	cellular metabolic process	NM_173745	dual specificity phosphatase 18	Dusp18	chr11 3795242-3801299	3.54e-192
GO:0044237	cellular metabolic process	NM_172783	phosphorylase kinase alpha 2	Phka2	chrX 156940365-157029654	3.54e-192
GO:0044237	cellular metabolic process	NM_025412	pyrroline-5-carboxylate reductase-like	Pycrl	chr15 75746892-75751990	3.54e-192
GO:0044237	cellular metabolic process	NM_008060	alpha glucosidase 2 alpha neutral subunit	Ganab	chr19 8972600-8991155	3.54e-192
GO:0044237	cellular metabolic process	NM_029780	v-raf-leukemia viral oncogene 1	Raf1	chr6 115568590-115626653	3.54e-192
GO:0044237	cellular metabolic process	NM_007525	BRCA1 associated RING domain 1	Bard1	chr1 71074108-71149546	3.54e-192
GO:0044237	cellular metabolic process	NM_026456	transcription elongation factor B (SIII), polypeptide 1	Tceb1	chr1 16632845-16646946	3.54e-192
GO:0044237	cellular metabolic process	NM_013715	COP9 (constitutive photomorphogenic) homolog, subunit 5 (Arabidopsis thaliana)	Cops5	chr1 10014911-10027979	3.54e-192
GO:0044237	cellular metabolic process	NM_001081335	cullin 9	Cul9	chr17 46637553-46683337	3.54e-192
GO:0044237	cellular metabolic process	NM_026420	polyadenylate-binding protein-interacting protein 2	Paip2	chr18 35758320-35776839	3.54e-192
GO:0044237	cellular metabolic process	NM_010054	distal-less homeobox 2	Dlx2	chr2 71381464-71384811	3.54e-192
GO:0044237	cellular metabolic process	NM_025314	D-tyrosyl-tRNA deacylase 1 homolog (S. cerevisiae)	Dtd1	chr2 144425688-144594483	3.54e-192
GO:0044237	cellular metabolic process	NM_134188	acyl-CoA thioesterase 2	Acot2	chr12 85328810-85334823	3.54e-192
GO:0044237	cellular metabolic process	NM_017404	mitochondrial ribosomal protein L39	Mrpl39	chr16 84718525-84735426	3.54e-192
GO:0044237	cellular metabolic process	NM_053162	mitochondrial ribosomal protein L34	Mrpl34	chr8 73988824-73989652	3.54e-192
GO:0044237	cellular metabolic process	NM_015767	tocopherol (alpha) transfer protein	Ttpa	chr4 19935574-19957932	3.54e-192
GO:0044237	cellular metabolic process	NM_013764	deoxyguanosine kinase	Dguok	chr6 83430207-83456963	3.54e-192
GO:0044237	cellular metabolic process	NM_144795	pyrroline-5-carboxylate reductase 1	Pycr1	chr11 120497025-120504984	3.54e-192
GO:0044237	cellular metabolic process	NM_026329	polymerase (RNA) II (DNA directed) polypeptide G	Polr2g	chr19 8867618-8873047	3.54e-192
GO:0044237	cellular metabolic process	NM_009302	SWA-70 protein	Swap70	chr7 117365216-117427019	3.54e-192
GO:0044237	cellular metabolic process	NM_007917	eukaryotic translation initiation factor 4E	Eif4e	chr3 138189154-138220563	3.54e-192
GO:0044237	cellular metabolic process	NM_001013391	cleavage and polyadenylation specific factor 6	Cpsf6	chr10 116781723-116814029	3.54e-192
GO:0044237	cellular metabolic process	NM_028227	BRCA1 associated protein	Brap	chr5 122110594-122137256	3.54e-192
GO:0044237	cellular metabolic process	NM_134048	Casitas B-lineage lymphoma-like 1	Cbll1	chr12 32171763-32184405	3.54e-192
GO:0044237	cellular metabolic process	NM_172971	inositol polyphosphate-4-phosphatase, type I	Inpp4a	chr1 37426065-37461284	3.54e-192
GO:0044237	cellular metabolic process	NM_013780	neuronal PAS domain protein 3	Npas3	chr12 54349663-55173162	3.54e-192
GO:0044237	cellular metabolic process	NM_139154	Rab40c, member RAS oncogene family	Rab40c	chr17 26019059-26056659	3.54e-192
GO:0044237	cellular metabolic process	NM_010098	opsin 3	Opn3	chr1 177592558-177622721	3.54e-192
GO:0044237	cellular metabolic process	NM_009500	vav 2 oncogene	Vav2	chr2 27119154-27282345	3.54e-192
GO:0044237	cellular metabolic process	NM_138668	UFM1-specific peptidase 2	Ufsp2	chr8 47060892-47082213	3.54e-192
GO:0044237	cellular metabolic process	NM_028986	GDNF-inducible zinc finger protein 1	Gzf1	chr2 148506855-148518683	3.54e-192
GO:0044237	cellular metabolic process	NM_021717	nuclear receptor interacting protein 2	Nrip2	chr6 128349783-128358953	3.54e-192
GO:0044237	cellular metabolic process	NM_178654	protein kinase N2	Pkn2	chr3 142453865-142544968	3.54e-192
GO:0044237	cellular metabolic process	NM_001033204	RNA pseudouridylate synthase domain containing 3	Rpusd3	chr6 113365313-113369334	3.54e-192
GO:0044237	cellular metabolic process	NM_020026	UDP-GalNAc:betaGlcNAc beta 1,3-galactosaminyltransferase, polypeptide 1	B3galnt1	chr3 69378107-69402783	3.54e-192
GO:0044237	cellular metabolic process	NM_001003917	autophagy related 9A	Atg9a	chr1 75177439-75188497	3.54e-192
GO:0044237	cellular metabolic process	NM_001033305	NADH dehydrogenase (ubiquinone) 1 beta subcomplex, 6	Ndufb6	chr4 40217695-40226401	3.54e-192
GO:0044237	cellular metabolic process	NM_028417	tetratricopeptide repeat domain 9B	Ttc9b	chr7 28438942-28441226	3.54e-192
GO:0044237	cellular metabolic process	NM_019637	serine/threonine/tyrosine interaction protein	Styx	chr14 45970860-45996559	3.54e-192
GO:0044237	cellular metabolic process	NM_018792	histone H1-like protein in spermatids 1	Hils1	chr11 94828974-94829770	3.54e-192
GO:0044237	cellular metabolic process	NM_145486	membrane-associated ring finger (C3HC4) 2	2013-03-02	chr17 33822656-33855615	3.54e-192
GO:0044237	cellular metabolic process	NM_144545	eukaryotic translation initiation factor 3, subunit J	Eif3j	chr2 121854358-121879365	3.54e-192
GO:0044237	cellular metabolic process	NM_008081	beta-1,4-N-acetyl-galactosaminyl transferase 2	B4galnt2	chr11 95724872-95776185	3.54e-192
GO:0044237	cellular metabolic process	NM_178082	insulin induced gene 2	Insig2	chr1 123202098-123229157	3.54e-192
GO:0044237	cellular metabolic process	NM_183016	CDC42 binding protein kinase beta	Cdc42bpb	chr12 112531183-112615929	3.54e-192
GO:0044237	cellular metabolic process	NM_001033264	glutaminase 2 (liver, mitochondrial)	Gls2	chr10 127631690-127647059	3.54e-192
GO:0044237	cellular metabolic process	NM_172474	tRNA-yW synthesizing protein 3 homolog (S. cerevisiae)	Tyw3	chr3 154239484-154260062	3.54e-192
GO:0044237	cellular metabolic process	NM_027881	oxysterol binding protein-like 3	Osbpl3	chr6 50243325-50332836	3.54e-192
GO:0044237	cellular metabolic process	NM_016746	cyclin C	Ccnc	chr4 21654849-21677693	3.54e-192
GO:0044237	cellular metabolic process	NM_013612	solute carrier family 11 (proton-coupled divalent metal ion transporters), member 1	Slc11a1	chr1 74421776-74432625	3.54e-192
GO:0044237	cellular metabolic process	NM_021504	N-glycanase 1	Ngly1	chr14 17081827-17144440	3.54e-192
GO:0044237	cellular metabolic process	NM_008588	mesoderm posterior 1	Mesp1	chr7 86937127-86938476	3.54e-192
GO:0044237	cellular metabolic process	NM_177270	cyclin-dependent kinase-like 2 (CDC2-related kinase)	Cdkl2	chr5 92435100-92472032	3.54e-192
GO:0044237	cellular metabolic process	NM_173369	cylindromatosis (turban tumor syndrome)	Cyld	chr8 91220926-91275844	3.54e-192
GO:0044237	cellular metabolic process	NM_133900	phosphoserine phosphatase	Psph	chr5 130271433-130293129	3.54e-192
GO:0044237	cellular metabolic process	NM_172261	protein phosphatase 1, regulatory subunit 9B	Ppp1r9b	chr11 94852525-94868212	3.54e-192
GO:0044237	cellular metabolic process	NM_173185	casein kinase 1, gamma 1	Csnk1g1	chr9 65756816-65892821	3.54e-192
GO:0044237	cellular metabolic process	NM_011058	platelet derived growth factor receptor, alpha polypeptide	Pdgfra	chr5 75548315-75594229	3.54e-192
GO:0044237	cellular metabolic process	NM_024239	STAM binding protein	Stambp	chr6 83493200-83522498	3.54e-192
GO:0044237	cellular metabolic process	NM_172587	CDC14 cell division cycle 14B	Cdc14b	chr13 64293852-64376296	3.54e-192
GO:0044237	cellular metabolic process	NM_145953	cystathionase (cystathionine gamma-lyase)	Cth	chr3 157557211-157588027	3.54e-192
GO:0044237	cellular metabolic process	NM_172745	Tu translation elongation factor, mitochondrial	Tufm	chr7 133630868-133634244	3.54e-192
GO:0044237	cellular metabolic process	NM_023328	ATP/GTP binding protein 1	Agtpbp1	chr13 59550895-59658680	3.54e-192
GO:0044237	cellular metabolic process	NM_133671	U2 small nuclear ribonucleoprotein auxiliary factor (U2AF) 2	U2af2	chr7 5013783-5031541	3.54e-192
GO:0044237	cellular metabolic process	NM_016863	FK506 binding protein 1b	Fkbp1b	chr12 4839979-4848401	3.54e-192
GO:0044237	cellular metabolic process	NM_145960	mitochondrial translational release factor 1	Mtrf1	chr14 79797578-79823457	3.54e-192
GO:0044237	cellular metabolic process	NM_001033634	zyg-ll homolog B (C. elegans)	Zyg11b	chr4 107900359-107973695	3.54e-192
GO:0044237	cellular metabolic process	NM_007633	cyclin E1	Ccne1	chr7 38883002-38892509	3.54e-192
GO:0044237	cellular metabolic process	NM_021302	serine/threonine kinase 32C	Stk32c	chr7 146289536-146374393	3.54e-192
GO:0044237	cellular metabolic process	NM_026110	GC-rich sequence DNA-binding factor 1	Gcfc1	chr16 91014281-91044624	3.54e-192
GO:0044237	cellular metabolic process	NM_015731	ATPase, class II, type 9A	Atp9a	chr2 168459937-168567300	3.54e-192
GO:0044237	cellular metabolic process	NM_025302	mitochondrial ribosomal protein L2	Mrpl2	chr17 46783196-46787081	3.54e-192
GO:0044237	cellular metabolic process	NM_176972	ubiquitin specific peptidase 37	Usp37	chr1 74482084-74590860	3.54e-192
GO:0044237	cellular metabolic process	NM_011799	cell division cycle 6	Cdc6	chr11 98769464-98785256	3.54e-192
GO:0044237	cellular metabolic process	NM_013874	D4, zinc and double PHD fingers family 1	Dpf1	chr7 30089023-30102605	3.54e-192
GO:0044237	cellular metabolic process	NM_023202	NADH dehydrogenase (ubiquinone) 1 alpha subcomplex, 7 (B14.5a)	Ndufa7	chr17 33961558-33975258	3.54e-192
GO:0044237	cellular metabolic process	NM_172338	DnaJ (Hsp40) homolog, subfamily C, member 16	Dnajc16	chr4 141317912-141346559	3.54e-192
GO:0044237	cellular metabolic process	NM_026695	electron transferring flavoprotein, beta polypeptide	Etfb	chr7 50699512-50713152	3.54e-192
GO:0044237	cellular metabolic process	NM_020483	SAP30 binding protein	Sap30bp	chr11 115794972-115826848	3.54e-192
GO:0044237	cellular metabolic process	NM_001080941	zinc finger protein 429	Zfp429	chr13 67490264-67500703	3.54e-192
GO:0044237	cellular metabolic process	NM_021338	ribosomal protein L35A	Rpl35a	chr16 33056599-33060274	3.54e-192
GO:0044237	cellular metabolic process	NM_177326	p21 protein (Cdc42/Rac)-activated kinase 2	Pak2	chr16 32017948-32079359	3.54e-192
GO:0044237	cellular metabolic process	NM_008490	lecithin cholesterol acyltransferase	Lcat	chr8 108463456-108467302	3.54e-192
GO:0044237	cellular metabolic process	NM_030245	transcriptional adaptor 1	Tada1	chr1 168309297-168323749	3.54e-192
GO:0044237	cellular metabolic process	NM_011806	cyclin D binding myb-like transcription factor 1	Dmtf1	chr5 9118867-9161776	3.54e-192
GO:0044237	cellular metabolic process	NM_013910	lysine (K)-specific demethylase 2B	Kdm2b	chr5 123320684-123350359	3.54e-192
GO:0044237	cellular metabolic process	NM_027594	tubulin tyrosine ligase-like family, member 7	Ttll7	chr3 146515330-146645714	3.54e-192
GO:0044237	cellular metabolic process	NM_001080932	forkhead box K2	Foxk2	chr11 121121300-121171208	3.54e-192
GO:0044237	cellular metabolic process	NM_177262	protein kinase N1	Pkn1	chr8 86193994-86223025	3.54e-192
GO:0044237	cellular metabolic process	NM_172461	NIMA (never in mitosis gene a)-related expressed kinase 11	Nek11	chr9 105064796-105297617	3.54e-192
GO:0044237	cellular metabolic process	NM_031404	actin-like 6B	Actl6b	chr5 137994782-138010801	3.54e-192
GO:0044237	cellular metabolic process	NM_011543	S-phase kinase-associated protein 1A	Skp1a	chr11 52045496-52060360	3.54e-192
GO:0044237	cellular metabolic process	NM_024209	protein phosphatase 6, catalytic subunit	Ppp6c	chr2 39052317-39081858	3.54e-192
GO:0044237	cellular metabolic process	NM_025356	ubiquitin-conjugating enzyme E2D 3	Ube2d3	chr3 135101722-135130142	3.54e-192
GO:0044237	cellular metabolic process	NM_144811	chromobox 7	Cbx7	chr15 79746236-79763076	3.54e-192
GO:0044237	cellular metabolic process	NM_001037756	breast cancer metastasis-suppressor 1-like	Brms1l	chr12 56937352-56970722	3.54e-192
GO:0044237	cellular metabolic process	NM_178918	UTP15, U3 small nucleolar ribonucleoprotein, homolog (yeast)	Utp15	chr13 99016799-99032947	3.54e-192
GO:0044237	cellular metabolic process	NM_181753	opsin 5	Opn5	chr17 42693731-42748262	3.54e-192
GO:0044237	cellular metabolic process	NM_028072	sulfatase 2	Sulf2	chr2 165898588-165981156	3.54e-192
GO:0044237	cellular metabolic process	NM_053262	hydroxysteroid (17-beta) dehydrogenase 11	Hsd17b11	chr5 104418783-104450815	3.54e-192
GO:0044237	cellular metabolic process	NM_181058	zinc finger and BTB domain containing 20	Zbtb20	chr16 43247396-43619223	3.54e-192
GO:0044237	cellular metabolic process	NM_013799	arginyltransferase 1	Ate1	chr7 137535007-137663053	3.54e-192
GO:0044237	cellular metabolic process	NM_016811	diacylglycerol kinase, alpha	Dgka	chr10 128157191-128181112	3.54e-192
GO:0044237	cellular metabolic process	NM_013907	F-box and WD-40 domain protein 4	Fbxw4	chr19 45652746-45734683	3.54e-192
GO:0044237	cellular metabolic process	NM_019682	dynein light chain LC8-type 1	Dynll1	chr5 115747118-115750999	3.54e-192
GO:0044237	cellular metabolic process	NM_175335	general transcription factor II A, 1	Gtf2a1	chr12 92793702-92828927	3.54e-192
GO:0044237	cellular metabolic process	NM_001013769	regulator of sex limited protein 1	Rsl1	chr13 67274117-67284434	3.54e-192
GO:0044237	cellular metabolic process	NM_178748	EGF-like, fibronectin type III and laminin G domains	Egflam	chr15 7156119-7348304	3.54e-192
GO:0044237	cellular metabolic process	NM_009070	ribonucleic acid binding protein S1	Rnps1	chr17 24551619-24562842	3.54e-192
GO:0044237	cellular metabolic process	NM_027830	minichromosome maintenance complex component 9	Mcm9	chr10 53257129-53350245	3.54e-192
GO:0044237	cellular metabolic process	NM_024248	cysteinyl-tRNA synthetase 2 (mitochondrial)(putative)	Cars2	chr8 11514016-11550771	3.54e-192
GO:0044237	cellular metabolic process	NM_020051	achaete-scute complex homolog 3 (Drosophila)	Ascl3	chr7 116870978-116875246	3.54e-192
GO:0044237	cellular metabolic process	NM_015790	icos ligand	Icosl	chr10 77532112-77542270	3.54e-192
GO:0044237	cellular metabolic process	NM_029786	protein O-linked mannose beta1,2-N-acetylglucosaminyltransferase	Pomgnt1	chr4 115823122-115832449	3.54e-192
GO:0044237	cellular metabolic process	NM_080434	apolipoprotein A-V	Apoa5	chr9 46076690-46080002	3.54e-192
GO:0044237	cellular metabolic process	NM_027914	Bardet-Biedl syndrome 10 (human)	Bbs10	chr10 110735734-110738792	3.54e-192
GO:0044237	cellular metabolic process	NM_027118	cyclin-dependent kinase 13	Cdk13	chr13 17807795-17896931	3.54e-192
GO:0044237	cellular metabolic process	NM_030080	cAMP responsive element binding protein 3-like 4	Creb3l4	chr3 90041421-90047434	3.54e-192
GO:0044237	cellular metabolic process	NM_008684	neogenin	Neo1	chr9 58722486-58884248	3.54e-192
GO:0044237	cellular metabolic process	NM_009127	stearoyl-Coenzyme A desaturase 1	Scd1	chr19 44468940-44482199	3.54e-192
GO:0044237	cellular metabolic process	NM_026829	5, 10-methenyltetrahydrofolate synthetase	Mthfs	chr9 89106027-89135063	3.54e-192
GO:0044237	cellular metabolic process	NM_025520	LSM5 homolog, U6 small nuclear RNA associated (S. cerevisiae)	Lsm5	chr6 56651056-56654693	3.54e-192
GO:0044237	cellular metabolic process	NM_001045559	zinc finger protein 952	Zfp952	chr17 33130083-33142402	3.54e-192
GO:0044237	cellular metabolic process	NM_013482	Bruton agammaglobulinemia tyrosine kinase	Btk	chrX 131076879-131117679	3.54e-192
GO:0044237	cellular metabolic process	NM_008378	imprinted and ancient	Impact	chr18 13130760-13151457	3.54e-192
GO:0044237	cellular metabolic process	NM_026058	LAG1 homolog, ceramide synthase 4	Lass4	chr8 4493404-4526079	3.54e-192
GO:0044237	cellular metabolic process	NM_028603	zinc finger and BTB domain containing 8a	Zbtb8a	chr4 129030875-129055272	3.54e-192
GO:0044237	cellular metabolic process	NM_029821	RIKEN cDNA 1190003J15 gene	1190003J15Rik	chr7 148021394-148023867	3.54e-192
GO:0044237	cellular metabolic process	NM_007938	Eph receptor A6	Epha6	chr16 59653308-60605357	3.54e-192
GO:0044237	cellular metabolic process	NM_001081151	giant axonal neuropathy	Gan	chr8 119682034-119729086	3.54e-192
GO:0044237	cellular metabolic process	NM_024478	GrpE-like 1, mitochondrial	Grpel1	chr5 36807833-36816726	3.54e-192
GO:0044237	cellular metabolic process	NM_016723	ubiquitin carboxyl-terminal esterase L3 (ubiquitin thiolesterase)	Uchl3	chr14 102053183-102095342	3.54e-192
GO:0044237	cellular metabolic process	NM_019811	acyl-CoA synthetase short-chain family member 2	Acss2	chr2 155343778-155388479	3.54e-192
GO:0044237	cellular metabolic process	NM_018870	phosphoglycerate mutase 2	Pgam2	chr11 5701639-5703799	3.54e-192
GO:0044237	cellular metabolic process	NM_026032	LSM1 homolog, U6 small nuclear RNA associated (S. cerevisiae)	Lsm1	chr8 26896062-26914447	3.54e-192
GO:0044237	cellular metabolic process	NM_026632	replication protein A3	Rpa3	chr6 8205936-8209141	3.54e-192
GO:0044237	cellular metabolic process	NM_007862	discs, large homolog 1 (Drosophila)	Dlg1	chr16 31664124-31873430	3.54e-192
GO:0044237	cellular metabolic process	NM_133943	hydroxy-delta-5-steroid dehydrogenase, 3 beta- and steroid delta-isomerase 7	Hsd3b7	chr7 134944122-134947316	3.54e-192
GO:0044237	cellular metabolic process	NM_001081269	Wolf-Hirschhorn syndrome candidate 1-like 1 (human)	Whsc1l1	chr8 26750755-26830139	3.54e-192
GO:0044237	cellular metabolic process	NM_011237	RAD9 homolog (S. pombe)	Rad9	chr19 4195197-4201603	3.54e-192
GO:0044237	cellular metabolic process	NM_001081678	zinc finger protein 800	Zfp800	chr6 28189930-28211601	3.54e-192
GO:0044237	cellular metabolic process	NM_029128	queuine tRNA-ribosyltransferase domain containing 1	Qtrtd1	chr16 43861525-43889789	3.54e-192
GO:0044237	cellular metabolic process	NM_027732	doublesex and mab-3 related transcription factor like family C2	Dmrtc2	chr7 25655075-25662668	3.54e-192
GO:0044237	cellular metabolic process	NM_007805	cytochrome b-561	Cyb561	chr11 105795017-105805461	3.54e-192
GO:0044237	cellular metabolic process	NM_008975	protein tyrosine phosphatase 4a3	Ptp4a3	chr15 73578455-73589196	3.54e-192
GO:0044237	cellular metabolic process	NM_053085	transcription factor 23	Tcf23	chr5 31271049-31279391	3.54e-192
GO:0044237	cellular metabolic process	NM_010907	nuclear factor of kappa light polypeptide gene enhancer in B cells inhibitor, alpha	Nfkbia	chr12 56590395-56593634	3.54e-192
GO:0044237	cellular metabolic process	NM_013457	adducin 1 (alpha)	Add1	chr5 34916362-34974954	3.54e-192
GO:0044237	cellular metabolic process	NM_145477	asparagine-linked glycosylation 12 (alpha-1,6-mannosyltransferase)	Alg12	chr15 88635673-88649748	3.54e-192
GO:0044237	cellular metabolic process	NM_026810	mutL homolog 1 (E. coli)	Mlh1	chr9 111130731-111174112	3.54e-192
GO:0044237	cellular metabolic process	NM_177372	DNA replication helicase 2 homolog (yeast)	Dna2	chr10 62409776-62436936	3.54e-192
GO:0044237	cellular metabolic process	NM_013585	proteasome (prosome, macropain) subunit, beta type 9 (large multifunctional peptidase 2)	Psmb9	chr17 34319043-34324275	3.54e-192
GO:0044237	cellular metabolic process	NM_001033496	zinc finger protein 213	Zfp213	chr17 23693735-23701193	3.54e-192
GO:0044237	cellular metabolic process	NM_001005509	eukaryotic translation initiation factor 2A	Eif2a	chr3 58329742-58361423	3.54e-192
GO:0044237	cellular metabolic process	NM_148413	myosin IIIA	Myo3a	chr2 22149129-22473772	3.54e-192
GO:0044237	cellular metabolic process	NM_010010	cytochrome P450, family 46, subfamily a, polypeptide 1	Cyp46a1	chr12 109572590-109600444	3.54e-192
GO:0044237	cellular metabolic process	NM_001034900	zinc finger protein 345	Zfp345	chr2 150296726-150310799	3.54e-192
GO:0044237	cellular metabolic process	NM_019776	staphylococcal nuclease and tudor domain containing 1	Snd1	chr6 28430347-28838832	3.54e-192
GO:0044237	cellular metabolic process	NM_007931	endonuclease G	Endog	chr2 30027043-30029589	3.54e-192
GO:0044237	cellular metabolic process	NM_020273	glucocorticoid modulatory element binding protein 1	Gmeb1	chr4 131776939-131817464	3.54e-192
GO:0044237	cellular metabolic process	NM_011523	synaptojanin 2	Synj2	chr17 5975585-6044290	3.54e-192
GO:0044237	cellular metabolic process	NM_011666	ubiquitin-like modifier activating enzyme 3	Uba3	chr6 97133809-97155636	3.54e-192
GO:0044237	cellular metabolic process	NM_019760	serine incorporator 1	Serinc1	chr10 57235583-57252335	3.54e-192
GO:0044237	cellular metabolic process	NM_182927	sprouty-related, EVH1 domain containing 3	Spred3	chr7 29943847-29953666	3.54e-192
GO:0044237	cellular metabolic process	NM_010765	MAP kinase-activated protein kinase 5	Mapkapk5	chr5 121975059-121995901	3.54e-192
GO:0044237	cellular metabolic process	NM_146003	SUMO/sentrin specific peptidase 6	Senp6	chr9 79914709-79992587	3.54e-192
GO:0044237	cellular metabolic process	NM_133691	poly-U binding splicing factor 60	Puf60	chr15 75900613-75911376	3.54e-192
GO:0044237	cellular metabolic process	NM_183294	cyclin-dependent kinase-like 1 (CDC2-related kinase)	Cdkl1	chr12 70847834-70891694	3.54e-192
GO:0044237	cellular metabolic process	NM_025321	succinate dehydrogenase complex, subunit C, integral membrane protein	Sdhc	chr1 173059288-173080734	3.54e-192
GO:0044237	cellular metabolic process	NM_008245	hematopoietically expressed homeobox	Hhex	chr19 37509330-37515221	3.54e-192
GO:0044237	cellular metabolic process	NM_001014974	tubulin tyrosine ligase-like family, member 4	Ttll4	chr1 74708327-74744547	3.54e-192
GO:0044237	cellular metabolic process	NM_030198	GINS complex subunit 3 (Psf3 homolog)	Gins3	chr8 98157458-98168959	3.54e-192
GO:0044237	cellular metabolic process	NM_145401	protein kinase, AMP-activated, gamma 2 non-catalytic subunit	Prkag2	chr5 24368552-24606460	3.54e-192
GO:0044237	cellular metabolic process	NM_053009	zinc finger protein 91	Zfp91	chr19 12840496-12870612	3.54e-192
GO:0044237	cellular metabolic process	NM_019519	Rab geranylgeranyl transferase, a subunit	Rabggta	chr14 56334713-56341013	3.54e-192
GO:0044237	cellular metabolic process	NM_011293	polymerase (RNA) II (DNA directed) polypeptide J	Polr2j	chr5 136592560-136598817	3.54e-192
GO:0044237	cellular metabolic process	NM_010122	eukaryotic translation initiation factor 2B, subunit 4 delta	Eif2b4	chr5 31489930-31495512	3.54e-192
GO:0044237	cellular metabolic process	NM_153195	F-box protein 7	Fbxo7	chr10 85484673-85511073	3.54e-192
GO:0044237	cellular metabolic process	NM_007761	calcitonin gene-related peptide-receptor component protein	Crcp	chr5 130505175-130536653	3.54e-192
GO:0044237	cellular metabolic process	NM_008503	ribosomal protein S2	Rps2	chr17 24857007-24858871	3.54e-192
GO:0044237	cellular metabolic process	NM_009176	ST3 beta-galactoside alpha-2,3-sialyltransferase 3	St3gal3	chr4 117604757-117807495	3.54e-192
GO:0044237	cellular metabolic process	NM_172683	pogo transposable element with ZNF domain	Pogz	chr3 94641488-94687487	3.54e-192
GO:0044237	cellular metabolic process	NM_153502	ankyrin repeat domain 23	Ankrd23	chr1 36587378-36592574	3.54e-192
GO:0044237	cellular metabolic process	NM_008999	RAB23, member RAS oncogene family	Rab23	chr1 33776740-33799407	3.54e-192
GO:0044237	cellular metabolic process	NM_053092	lysyl-tRNA synthetase	Kars	chr8 114517339-114535205	3.54e-192
GO:0044237	cellular metabolic process	NM_146249	zinc finger protein 119b	Zfp119b	chr17 56077797-56084682	3.54e-192
GO:0044237	cellular metabolic process	NM_001160410	scratch homolog 2, zinc finger protein (Drosophila)	Scrt2	chr2 151907264-151921537	3.54e-192
GO:0044237	cellular metabolic process	NM_010658	v-maf musculoaponeurotic fibrosarcoma oncogene family, protein B (avian)	Mafb	chr2 160189412-160192801	3.54e-192
GO:0044237	cellular metabolic process	NM_010828	Cbp/p300-interacting transactivator, with Glu/Asp-rich carboxy-terminal domain, 2	Cited2	chr10 17443033-17445479	3.54e-192
GO:0044237	cellular metabolic process	NM_199033	tRNA splicing endonuclease 2 homolog (S. cerevisiae)	Tsen2	chr6 115494721-115528354	3.54e-192
GO:0044237	cellular metabolic process	NM_001081214	peroxisome proliferative activated receptor, gamma, coactivator-related 1	Pprc1	chr19 46131028-46147399	3.54e-192
GO:0044237	cellular metabolic process	NM_009445	Ttk protein kinase	Ttk	chr9 83728295-83765997	3.54e-192
GO:0044237	cellular metabolic process	NM_138593	La ribonucleoprotein domain family, member 7	Larp7	chr3 127239631-127256267	3.54e-192
GO:0044237	cellular metabolic process	NM_172941	zinc finger with KRAB and SCAN domains 17	Zkscan17	chr11 59299022-59320142	3.54e-192
GO:0044237	cellular metabolic process	NM_172687	coenzyme Q3 homolog, methyltransferase (yeast)	Coq3	chr4 21806821-21839273	3.54e-192
GO:0044237	cellular metabolic process	NM_019668	ubiquitin-conjugating enzyme E2A	Ube2a	chrX 34414360-34424215	3.54e-192
GO:0044237	cellular metabolic process	NM_029532	small nuclear ribonucleoprotein 35 (U11/U12)	Snrnp35	chr5 124933163-124941131	3.54e-192
GO:0044237	cellular metabolic process	NM_025507	SNW domain containing 1	Snw1	chr12 88790859-88813249	3.54e-192
GO:0044237	cellular metabolic process	NM_148952	E2F transcription factor 4	E2f4	chr8 107821562-107829270	3.54e-192
GO:0044237	cellular metabolic process	NM_026452	coenzyme Q9 homolog (yeast)	Coq9	chr8 97362316-97378795	3.54e-192
GO:0044237	cellular metabolic process	NM_134027	mediator complex subunit 1	Med1	chr11 98013468-98054607	3.54e-192
GO:0044237	cellular metabolic process	NM_172821	mitogen-activated protein kinase kinase kinase 13	Map3k13	chr16 21892041-21931950	3.54e-192
GO:0044237	cellular metabolic process	NM_001033155	DnaJ (Hsp40) homolog, subfamily B, member 14	Dnajb14	chr3 137530638-137571895	3.54e-192
GO:0044237	cellular metabolic process	NM_153802	zinc finger protein 128	Zfp128	chr7 13466526-13478770	3.54e-192
GO:0044237	cellular metabolic process	NM_011213	protein tyrosine phosphatase, receptor type, F	Ptprf	chr4 117880817-117964002	3.54e-192
GO:0044237	cellular metabolic process	NM_018877	SET domain, bifurcated 1	Setdb1	chr3 95127447-95161124	3.54e-192
GO:0044237	cellular metabolic process	NM_011585	cytotoxic granule-associated RNA binding protein 1	Tia1	chr6 86354212-86383399	3.54e-192
GO:0044237	cellular metabolic process	NM_008592	forkhead box C1	Foxc1	chr13 31898514-31902504	3.54e-192
GO:0044237	cellular metabolic process	NM_029696	malate dehydrogenase 1B, NAD (soluble)	Mdh1b	chr1 63745401-63776892	3.54e-192
GO:0044237	cellular metabolic process	NM_008036	FBJ osteosarcoma oncogene B	Fosb	chr7 19888044-19895394	3.54e-192
GO:0044237	cellular metabolic process	NM_178116	calmodulin binding transcription activator 2	Camta2	chr11 70482967-70501436	3.54e-192
GO:0044237	cellular metabolic process	NM_008846	phosphatidylinositol-4-phosphate 5-kinase, type 1 beta	Pip5k1b	chr19 24369285-24630317	3.54e-192
GO:0044237	cellular metabolic process	NM_023239	necdin-like 2	Ndnl2	chr7 72016535-72017926	3.54e-192
GO:0044237	cellular metabolic process	NM_146238	gem (nuclear organelle) associated protein 8	Gemin8	chrX 162608411-162628444	3.54e-192
GO:0044237	cellular metabolic process	NM_207242	NPC1-like 1	Npc1l1	chr11 6111013-6130248	3.54e-192
GO:0044237	cellular metabolic process	NM_029531	zinc finger protein 60	Zfp60	chr7 28516427-28536708	3.54e-192
GO:0044237	cellular metabolic process	NM_001024142	F-box protein 10	Fbxo10	chr4 45047120-45097476	3.54e-192
GO:0044237	cellular metabolic process	NM_019719	STIP1 homology and U-Box containing protein 1	Stub1	chr17 25967580-25970306	3.54e-192
GO:0044237	cellular metabolic process	NM_028185	U7 snRNP-specific Sm-like protein LSM11	Lsm11	chr11 45741770-45758437	3.54e-192
GO:0044237	cellular metabolic process	NM_020028	lysophosphatidic acid receptor 2	Lpar2	chr8 72346463-72355001	3.54e-192
GO:0044237	cellular metabolic process	NM_029585	de-etiolated homolog 1 (Arabidopsis)	Det1	chr7 85972359-85992097	3.54e-192
GO:0044237	cellular metabolic process	NM_001013376	ribonuclease P/MRP 38 subunit (human)	Rpp38	chr2 3246221-3249900	3.54e-192
GO:0044237	cellular metabolic process	NM_001080926	low density lipoprotein receptor-related protein 8, apolipoprotein e receptor	Lrp8	chr4 107474863-107549445	3.54e-192
GO:0044237	cellular metabolic process	NM_138745	methylenetetrahydrofolate dehydrogenase (NADP+ dependent), methenyltetrahydrofolate cyclohydrolase, formyltetrahydrofolate synthase	Mthfd1	chr12 77356218-77420807	3.54e-192
GO:0044237	cellular metabolic process	NM_030241	SET domain containing (lysine methyltransferase) 8	Setd8	chr5 124889938-124912316	3.54e-192
GO:0044237	cellular metabolic process	NM_134068	dual specificity phosphatase 22	Dusp22	chr13 30751964-30803094	3.54e-192
GO:0044237	cellular metabolic process	NM_010332	endothelin receptor type A	Ednra	chr8 80186927-80248351	3.54e-192
GO:0044237	cellular metabolic process	NM_013731	serum/glucocorticoid regulated kinase 2	Sgk2	chr2 162813216-162839862	3.54e-192
GO:0044237	cellular metabolic process	NM_027896	Coenzyme A synthase	Coasy	chr11 100943938-100947933	3.54e-192
GO:0044237	cellular metabolic process	NM_178347	CDC23 cell division cycle 23	Cdc23	chr18 34791336-34811390	3.54e-192
GO:0044237	cellular metabolic process	NM_010725	LIM homeobox transcription factor 1 beta	Lmx1b	chr2 33420055-33496031	3.54e-192
GO:0044237	cellular metabolic process	NM_177588	threonine synthase-like 1 (bacterial)	Thnsl1	chr2 21127350-21136636	3.54e-192
GO:0044237	cellular metabolic process	NM_027879	cell division cycle 40	Cdc40	chr10 40552698-40602949	3.54e-192
GO:0044237	cellular metabolic process	NM_028141	zinc finger protein 661	Zfp661	chr2 127401268-127410413	3.54e-192
GO:0044237	cellular metabolic process	NM_001163775	TAO kinase 2	Taok2	chr7 134013016-134028481	3.54e-192
GO:0044237	cellular metabolic process	NM_133767	mitochondrial translational initiation factor 2	Mtif2	chr11 29426456-29445255	3.54e-192
GO:0044237	cellular metabolic process	NM_178900	protein kinase D2	Prkd2	chr7 17428413-17455810	3.54e-192
GO:0044237	cellular metabolic process	NM_001039115	zinc finger with KRAB and SCAN domains 4	Zkscan4	chr13 21570775-21577374	3.54e-192
GO:0044237	cellular metabolic process	NM_011919	inhibitor of growth family, member 1	Ing1	chr8 11556065-11563250	3.54e-192
GO:0044237	cellular metabolic process	NM_198421	ubiquitin specific peptidase 49	Usp49	chr17 47767638-47821016	3.54e-192
GO:0044237	cellular metabolic process	NM_027314	membrane-associated ring finger (C3HC4) 5	2013-03-05	chr19 37282034-37298945	3.54e-192
GO:0044237	cellular metabolic process	NM_018820	SERTA domain containing 1	Sertad1	chr7 28271971-28275333	3.54e-192
GO:0044237	cellular metabolic process	NM_172761	methenyltetrahydrofolate synthetase domain containing	Mthfsd	chr8 123621456-123632279	3.54e-192
GO:0044237	cellular metabolic process	NM_016693	mitogen-activated protein kinase kinase kinase 6	Map3k6	chr4 132796732-132808843	3.54e-192
GO:0044237	cellular metabolic process	NM_007856	7-dehydrocholesterol reductase	Dhcr7	chr7 151009071-151034315	3.54e-192
GO:0044237	cellular metabolic process	NM_172532	aldhehyde dehydrogenase family 5, subfamily A1	Aldh5a1	chr13 24999448-25029530	3.54e-192
GO:0044237	cellular metabolic process	NM_172086	ribosomal protein L32	Rpl32	chr6 115755531-115758761	3.54e-192
GO:0044237	cellular metabolic process	NM_016774	ATP synthase, H+ transporting mitochondrial F1 complex, beta subunit	Atp5b	chr10 127520362-127527444	3.54e-192
GO:0044237	cellular metabolic process	NM_024197	NADH dehydrogenase (ubiquinone) 1 alpha subcomplex 10	Ndufa10	chr1 94336295-94370335	3.54e-192
GO:0044237	cellular metabolic process	NM_008859	protein kinase C, theta	Prkcq	chr2 11094008-11222853	3.54e-192
GO:0044237	cellular metabolic process	NM_025533	nitric oxide synthase interacting protein	Nosip	chr7 52317798-52333873	3.54e-192
GO:0044237	cellular metabolic process	NM_011977	solute carrier family 27 (fatty acid transporter), member 1	Slc27a1	chr8 74092825-74110607	3.54e-192
GO:0044237	cellular metabolic process	NM_016682	ubiquitin-like modifier activating enzyme 2	Uba2	chr7 34925715-34953548	3.54e-192
GO:0044237	cellular metabolic process	NM_001081357	mitogen-activated protein kinase kinase kinase kinase 3	Map4k3	chr17 80979851-81127433	3.54e-192
GO:0044237	cellular metabolic process	NM_001081144	zinc finger protein 518B	Zfp518b	chr5 39059722-39076065	3.54e-192
GO:0044237	cellular metabolic process	NM_177342	TAF5 RNA polymerase II, TATA box binding protein (TBP)-associated factor	Taf5	chr19 47142237-47157969	3.54e-192
GO:0044237	cellular metabolic process	NM_021461	MAP kinase-interacting serine/threonine kinase 1	Mknk1	chr4 115511850-115551853	3.54e-192
GO:0044237	cellular metabolic process	NM_012058	signal recognition particle 9	Srp9	chr1 184054867-184062546	3.54e-192
GO:0044237	cellular metabolic process	NM_178932	amine oxidase, copper containing 2 (retina-specific)	Aoc2	chr11 101186376-101191008	3.54e-192
GO:0044237	cellular metabolic process	NM_177294	RNA polymerase II associated protein 1	Rpap1	chr2 119589695-119613273	3.54e-192
GO:0044237	cellular metabolic process	NM_145455	basic transcription factor 3	Btf3	chr13 99079852-99086922	3.54e-192
GO:0044237	cellular metabolic process	NM_144860	mindbomb homolog 1 (Drosophila)	Mib1	chr18 10725622-10812215	3.54e-192
GO:0044237	cellular metabolic process	NM_177410	B cell leukemia/lymphoma 2	Bcl2	chr1 108608349-108610867	3.54e-192
GO:0044237	cellular metabolic process	NM_009436	testis-specific serine kinase 2	Tssk2	chr16 17898729-17900117	3.54e-192
GO:0044237	cellular metabolic process	NM_023058	protein kinase, membrane associated tyrosine/threonine 1	Pkmyt1	chr17 23863302-23873696	3.54e-192
GO:0044237	cellular metabolic process	NM_026561	5'-nucleotidase, cytosolic III-like	Nt5c3l	chr11 100283634-100302403	3.54e-192
GO:0044237	cellular metabolic process	NM_023128	paralemmin	Palm	chr10 79256316-79283641	3.54e-192
GO:0044237	cellular metabolic process	NM_018736	meiotic recombination 11 homolog A (S. cerevisiae)	Mre11a	chr9 14589150-14638861	3.54e-192
GO:0044237	cellular metabolic process	NM_025770	autophagy related 10	Atg10	chr13 91074953-91363592	3.54e-192
GO:0044237	cellular metabolic process	NM_133768	argininosuccinate lyase	Asl	chr5 130487372-130500201	3.54e-192
GO:0044237	cellular metabolic process	NM_026746	non-SMC element 2 homolog (MMS21, S. cerevisiae)	Nsmce2	chr15 59205752-59433238	3.54e-192
GO:0044237	cellular metabolic process	NM_134059	DEAD (Asp-Glu-Ala-Asp) box polypeptide 41	Ddx41	chr13 55631770-55638019	3.54e-192
GO:0044237	cellular metabolic process	NM_172272	prolyl-tRNA synthetase (mitochondrial)(putative)	Pars2	chr4 106323673-106327887	3.54e-192
GO:0044237	cellular metabolic process	NM_027807	cullin 5	Cul5	chr9 53422686-53475612	3.54e-192
GO:0044237	cellular metabolic process	NM_001128096	ATPase type 13A3	Atp13a3	chr16 30312509-30388616	3.54e-192
GO:0044237	cellular metabolic process	NM_018743	1-acylglycerol-3-phosphate O-acyltransferase 6 (lysophosphatidic acid acyltransferase, zeta)	Agpat6	chr8 24283417-24318925	3.54e-192
GO:0044237	cellular metabolic process	NM_013845	receptor tyrosine kinase-like orphan receptor 1	Ror1	chr4 99768395-100115150	3.54e-192
GO:0044237	cellular metabolic process	NM_008391	interferon regulatory factor 2	Irf2	chr8 47825098-47932812	3.54e-192
GO:0044237	cellular metabolic process	NM_139141	zinc finger protein 192	Zfp192	chr13 21605090-21622980	3.54e-192
GO:0044237	cellular metabolic process	NM_016849	interferon regulatory factor 3	Irf3	chr7 52253029-52258218	3.54e-192
GO:0044237	cellular metabolic process	NM_011705	vaccinia related kinase 1	Vrk1	chr12 107248472-107315620	3.54e-192
GO:0044237	cellular metabolic process	NM_011793	barrier to autointegration factor 1	Banf1	chr19 5364639-5366645	3.54e-192
GO:0044237	cellular metabolic process	NM_025891	SWI/SNF related, matrix associated, actin dependent regulator of chromatin, subfamily d, member 3	Smarcd3	chr5 24098439-24107820	3.54e-192
GO:0044237	cellular metabolic process	NM_026113	general transcription factor IIIC, polypeptide 6, alpha	Gtf3c6	chr10 39969008-39977471	3.54e-192
GO:0044237	cellular metabolic process	NM_009567	zinc finger protein 93	Zfp93	chr7 25055436-25062813	3.54e-192
GO:0044237	cellular metabolic process	NM_009877	cyclin-dependent kinase inhibitor 2A	Cdkn2a	chr4 88920376-88940523	3.54e-192
GO:0044237	cellular metabolic process	NM_172429	survival motor neuron domain containing 1	Smndc1	chr19 53453703-53465063	3.54e-192
GO:0044237	cellular metabolic process	NM_016966	3-phosphoglycerate dehydrogenase	Phgdh	chr3 98117093-98143892	3.54e-192
GO:0044237	cellular metabolic process	NM_011220	6-pyruvoyl-tetrahydropterin synthase	Pts	chr9 50329721-50336746	3.54e-192
GO:0044237	cellular metabolic process	NM_019766	prostaglandin E synthase 3 (cytosolic)	Ptges3	chr10 127496037-127514310	3.54e-192
GO:0044237	cellular metabolic process	NM_027290	minichromosome maintenance deficient 10 (S. cerevisiae)	Mcm10	chr2 4911770-4933837	3.54e-192
GO:0044237	cellular metabolic process	NM_001033300	guanine monophosphate synthetase	Gmps	chr3 63780064-63823000	3.54e-192
GO:0044237	cellular metabolic process	NM_020625	zinc finger and BTB domain containing 22	Zbtb22	chr17 34053120-34056270	3.54e-192
GO:0044237	cellular metabolic process	NM_018881	flavin containing monooxygenase 2	Fmo2	chr1 164805177-164828843	3.54e-192
GO:0044237	cellular metabolic process	NM_026464	WD repeat domain 55	Wdr55	chr18 36919892-36923362	3.54e-192
GO:0044237	cellular metabolic process	NM_172495	nuclear receptor coactivator 7	Ncoa7	chr10 30365387-30522913	3.54e-192
GO:0044237	cellular metabolic process	NM_019732	runt related transcription factor 3	Runx3	chr4 134676559-134733905	3.54e-192
GO:0044237	cellular metabolic process	NM_173399	zinc finger and BTB domain containing 5	Zbtb5	chr4 45004116-45025284	3.54e-192
GO:0044237	cellular metabolic process	NM_133757	phosphatidylglycerophosphate synthase 1	Pgs1	chr11 117848170-117885325	3.54e-192
GO:0044237	cellular metabolic process	NM_198416	zinc finger, ZZ domain containing 3	Zzz3	chr3 152059657-152125790	3.54e-192
GO:0044237	cellular metabolic process	NM_172518	F-box protein 42	Fbxo42	chr4 140703836-140759977	3.54e-192
GO:0044237	cellular metabolic process	NM_177846	leucine carboxyl methyltransferase 2	Lcmt2	chr2 120963027-120966434	3.54e-192
GO:0044237	cellular metabolic process	NM_026438	pyrophosphatase (inorganic) 1	Ppa1	chr10 61111368-61136913	3.54e-192
GO:0044237	cellular metabolic process	NM_031868	protein phosphatase 1, catalytic subunit, alpha isoform	Ppp1ca	chr19 4192173-4195419	3.54e-192
GO:0044237	cellular metabolic process	NM_028632	FCF1 small subunit (SSU) processome component homolog (S. cerevisiae)	Fcf1	chr12 86311879-86324246	3.54e-192
GO:0044237	cellular metabolic process	NM_007936	Eph receptor A4	Epha4	chr1 77363759-77511663	3.54e-192
GO:0044237	cellular metabolic process	NM_021559	zinc finger protein 191	Zfp191	chr18 24170767-24179272	3.54e-192
GO:0044237	cellular metabolic process	NM_027014	GINS complex subunit 1 (Psf1 homolog)	Gins1	chr2 150735329-150757014	3.54e-192
GO:0044237	cellular metabolic process	NM_001004365	ARP3 actin-related protein 3B	Actr3b	chr5 25265843-25356159	3.54e-192
GO:0044237	cellular metabolic process	NM_177922	mitogen-activated protein kinase 15	Mapk15	chr15 75824198-75829583	3.54e-192
GO:0044237	cellular metabolic process	NM_172728	cAMP responsive element binding protein 5	Creb5	chr6 53523367-53645826	3.54e-192
GO:0044237	cellular metabolic process	NM_146141	pyrophosphatase (inorganic) 2	Ppa2	chr3 132973079-133041033	3.54e-192
GO:0044237	cellular metabolic process	NM_010206	fibroblast growth factor receptor 1	Fgfr1	chr8 26629243-26686186	3.54e-192
GO:0044237	cellular metabolic process	NM_178688	actin-binding LIM protein 1	Ablim1	chr19 57107753-57290522	3.54e-192
GO:0044237	cellular metabolic process	NM_027808	alpha-kinase 1	Alpk1	chr3 127373227-127483445	3.54e-192
GO:0044237	cellular metabolic process	NM_172817	zinc finger protein 647	Zfp647	chr15 76740799-76755878	3.54e-192
GO:0044237	cellular metabolic process	NM_016690	heterogeneous nuclear ribonucleoprotein D-like	Hnrpdl	chr5 100462597-100468241	3.54e-192
GO:0044237	cellular metabolic process	NM_021464	protein tyrosine phosphatase, receptor type, T	Ptprt	chr2 161353358-162486883	3.54e-192
GO:0044237	cellular metabolic process	NM_146042	ring finger protein 144B	Rnf144b	chr13 47218088-47343360	3.54e-192
GO:0044237	cellular metabolic process	NM_001081383	myeloid/lymphoid or mixed-lineage leukemia 3	Mll3	chr5 24777611-25004601	3.54e-192
GO:0044237	cellular metabolic process	NM_030557	myoneurin	Mynn	chr3 30501008-30517416	3.54e-192
GO:0044237	cellular metabolic process	NM_175170	pogo transposable element with KRAB domain	Pogk	chr1 168323741-168339959	3.54e-192
GO:0044237	cellular metabolic process	NM_025450	mitochondrial ribosomal protein S17	Mrps17	chr5 130221402-130224566	3.54e-192
GO:0044237	cellular metabolic process	NM_011263	RE1-silencing transcription factor	Rest	chr5 77694518-77712722	3.54e-192
GO:0044237	cellular metabolic process	NM_133817	zinc finger protein 451	Zfp451	chr1 33818597-33871272	3.54e-192
GO:0044237	cellular metabolic process	NM_013522	FSHD region gene 1	Frg1	chr8 42482808-42502472	3.54e-192
GO:0044237	cellular metabolic process	NM_198246	tyrosyl-tRNA synthetase 2 (mitochondrial)	Yars2	chr16 16303074-16309721	3.54e-192
GO:0044237	cellular metabolic process	NM_001099277	zinc finger protein 541	Zfp541	chr7 16657290-16681677	3.54e-192
GO:0044237	cellular metabolic process	NM_008388	eukaryotic translation initiation factor 3, subunit E	Eif3e	chr15 43081585-43114282	3.54e-192
GO:0044237	cellular metabolic process	NM_198191	phosphatidylinositol-4-phosphate 5-kinase-like 1	Pip5kl1	chr2 32431338-32439298	3.54e-192
GO:0044237	cellular metabolic process	NM_023173	dual specificity phosphatase 12	Dusp12	chr1 172804318-172815671	3.54e-192
GO:0044237	cellular metabolic process	NM_008236	hairy and enhancer of split 2 (Drosophila)	Hes2	chr4 151532975-151536578	3.54e-192
GO:0044237	cellular metabolic process	NM_144901	cold shock domain containing E1, RNA binding	Csde1	chr3 102824468-102862111	3.54e-192
GO:0044237	cellular metabolic process	NM_145128	mannoside acetylglucosaminyltransferase 5	Mgat5	chr1 129101562-129379549	3.54e-192
GO:0044237	cellular metabolic process	NM_153583	autophagy related 4D, cysteine peptidase	Atg4d	chr9 21069742-21078812	3.54e-192
GO:0044237	cellular metabolic process	NM_009155	selenoprotein P, plasma, 1	Sepp1	chr15 3220976-3230508	3.54e-192
GO:0044237	cellular metabolic process	NM_029264	tubulin tyrosine ligase-like family, member 10	Ttll10	chr4 155408945-155424926	3.54e-192
GO:0044237	cellular metabolic process	NM_001098837	ataxin 7-like 3	Atxn7l3	chr11 102150613-102157943	3.54e-192
GO:0044237	cellular metabolic process	NM_009582	mitogen-activated protein kinase kinase kinase 12	Map3k12	chr15 102328077-102347435	3.54e-192
GO:0044237	cellular metabolic process	NM_145490	zinc finger protein 959	Zfp959	chr17 56031515-56038353	3.54e-192
GO:0044237	cellular metabolic process	NM_026364	phosphoribosyl pyrophosphate synthetase-associated protein 1	Prpsap1	chr11 116332129-116351660	3.54e-192
GO:0044237	cellular metabolic process	NM_011877	protein tyrosine phosphatase, non-receptor type 21	Ptpn21	chr12 99914950-99972855	3.54e-192
GO:0044237	cellular metabolic process	NM_009086	polymerase (RNA) I polypeptide B	Polr1b	chr2 128926731-128952330	3.54e-192
GO:0044237	cellular metabolic process	NM_207131	CCAAT/enhancer binding protein (C/EBP), epsilon	Cebpe	chr14 55329199-55331011	3.54e-192
GO:0044237	cellular metabolic process	NM_009923	2',3'-cyclic nucleotide 3' phosphodiesterase	Cnp	chr11 100436252-100443052	3.54e-192
GO:0044237	cellular metabolic process	NM_008739	nuclear receptor-binding SET-domain protein 1	Nsd1	chr13 55311142-55419686	3.54e-192
GO:0044237	cellular metabolic process	NM_025426	mediator complex subunit 7	Med7	chr11 46250462-46256223	3.54e-192
GO:0044237	cellular metabolic process	NM_013528	glutamine fructose-6-phosphate transaminase 1	Gfpt1	chr6 86992839-87042201	3.54e-192
GO:0044237	cellular metabolic process	NM_146095	RAR-related orphan receptor beta	Rorb	chr19 19011057-19075607	3.54e-192
GO:0044237	cellular metabolic process	NM_011373	ST6 (alpha-N-acetyl-neuraminyl-2,3-beta-galactosyl-1,3)-N-acetylgalactosaminide alpha-2,6-sialyltransferase 4	St6galnac4	chr2 32443009-32455994	3.54e-192
GO:0044237	cellular metabolic process	NM_172302	cleavage and polyadenylation specific factor 7	Cpsf7	chr19 10599733-10622224	3.54e-192
GO:0044237	cellular metabolic process	NM_013559	heat shock 105kDa/110kDa protein 1	Hsph1	chr5 150419419-150438890	3.54e-192
GO:0044237	cellular metabolic process	NM_019411	protein phosphatase 2 (formerly 2A), catalytic subunit, alpha isoform	Ppp2ca	chr11 51912325-51936251	3.54e-192
GO:0044237	cellular metabolic process	NM_144954	peptidylprolyl isomerase (cyclophilin)-like 2	Ppil2	chr16 17086648-17111306	3.54e-192
GO:0044237	cellular metabolic process	NM_175178	apoptosis-inducing factor, mitochondrion-associated 3	Aifm3	chr16 17489783-17507575	3.54e-192
GO:0044237	cellular metabolic process	NM_013833	retina and anterior neural fold homeobox	Rax	chr18 66094292-66098743	3.54e-192
GO:0044237	cellular metabolic process	NM_019874	DnaJ (Hsp40) homolog, subfamily B, member 5	Dnajb5	chr4 42965965-42971604	3.54e-192
GO:0044237	cellular metabolic process	NM_146169	poly(A) binding protein interacting protein 2B	Paip2b	chr6 83756052-83781735	3.54e-192
GO:0044237	cellular metabolic process	NM_178898	zinc finger protein 956	Zfp956	chr6 47903388-47915296	3.54e-192
GO:0044237	cellular metabolic process	NM_009032	RNA binding motif protein 4	Rbm4	chr19 4784292-4793877	3.54e-192
GO:0044237	cellular metabolic process	NM_001081054	glutaminyl-tRNA synthase (glutamine-hydrolyzing)-like 1	Qrsl1	chr10 43593995-43621542	3.54e-192
GO:0044237	cellular metabolic process	NM_022811	polymerase (RNA) I polypeptide E	Polr1e	chr4 45031496-45046564	3.54e-192
GO:0044237	cellular metabolic process	NM_016710	high-mobility group nucleosome binding domain 5	Hmgn5	chrX 106199875-106208719	3.54e-192
GO:0044237	cellular metabolic process	NM_023178	DNA methyltransferase 1-associated protein 1	Dmap1	chr4 117347290-117354830	3.54e-192
GO:0044237	cellular metabolic process	NM_011624	topoisomerase (DNA) III beta	Top3b	chr16 16870983-16893079	3.54e-192
GO:0044237	cellular metabolic process	NR_027854	CDC-like kinase 1	Clk1	chr1 58468831-58480932	3.54e-192
GO:0044237	cellular metabolic process	NM_008529	lymphocyte antigen 6 complex, locus E	Ly6e	chr15 74785500-74790335	3.54e-192
GO:0044237	cellular metabolic process	NM_172252	mitochondrial ribosomal protein L21	Mrpl21	chr19 3283046-3292837	3.54e-192
GO:0044237	cellular metabolic process	NM_016802	ras homolog gene family, member A	Rhoa	chr9 108208535-108240270	3.54e-192
GO:0044237	cellular metabolic process	NM_008745	neurotrophic tyrosine kinase, receptor, type 2	Ntrk2	chr13 58907956-59038392	3.54e-192
GO:0044237	cellular metabolic process	NM_013546	heme binding protein 1	Hebp1	chr6 135087536-135118233	3.54e-192
GO:0044237	cellular metabolic process	NM_198160	SWI/SNF related, matrix associated, actin dependent regulator of chromatin, subfamily c, member 2	Smarcc2	chr10 127896291-127927230	3.54e-192
GO:0044237	cellular metabolic process	NM_007566	baculoviral IAP repeat-containing 6	Birc6	chr17 74927634-75103113	3.54e-192
GO:0044237	cellular metabolic process	NM_053084	tripartite motif-containing 32	Trim32	chr4 65266019-65277274	3.54e-192
GO:0044237	cellular metabolic process	NM_007563	2,3-bisphosphoglycerate mutase	Bpgm	chr6 34426355-34455610	3.54e-192
GO:0044237	cellular metabolic process	NM_183261	nuclear receptor subfamily 2, group F, member 2	Nr2f2	chr7 77496835-77511632	3.54e-192
GO:0044237	cellular metabolic process	NM_145612	zinc finger protein 810	Zfp810	chr9 22081191-22112082	3.54e-192
GO:0044237	cellular metabolic process	NM_175638	WNK lysine deficient protein kinase 4	Wnk4	chr11 101121880-101138723	3.54e-192
GO:0044237	cellular metabolic process	NM_009516	WEE 1 homolog 1 (S. pombe)	Wee1	chr7 117265572-117286813	3.54e-192
GO:0044237	cellular metabolic process	NM_146151	testis-specific kinase 2	Tesk2	chr4 116393559-116476853	3.54e-192
GO:0044237	cellular metabolic process	NM_028130	zinc finger protein 157	Zfp157	chr5 138882703-138901922	3.54e-192
GO:0044237	cellular metabolic process	NM_023418	phosphoglycerate mutase 1	Pgam1	chr19 41986360-41993155	3.54e-192
GO:0044237	cellular metabolic process	NM_139059	casein kinase 1, delta	Csnk1d	chr11 120823054-120852647	3.54e-192
GO:0044237	cellular metabolic process	NM_148945	ribosomal protein S6 kinase polypeptide 3	Rps6ka3	chrX 155694051-155801417	3.54e-192
GO:0044237	cellular metabolic process	NM_021372	SERTA domain containing 2	Sertad2	chr11 20443255-20553026	3.54e-192
GO:0044237	cellular metabolic process	NM_023719	thioredoxin interacting protein	Txnip	chr3 96361879-96365780	3.54e-192
GO:0044237	cellular metabolic process	NM_199308	microtubule associated serine/threonine kinase 3	Mast3	chr8 73302016-73316332	3.54e-192
GO:0044237	cellular metabolic process	NM_010324	glutamate oxaloacetate transaminase 1, soluble	Got1	chr19 43574242-43599095	3.54e-192
GO:0044237	cellular metabolic process	NM_007595	calcium/calmodulin-dependent protein kinase II, beta	Camk2b	chr11 5869669-5965751	3.54e-192
GO:0044237	cellular metabolic process	NM_146215	FtsJ methyltransferase domain containing 1	Ftsjd1	chr8 112741859-112748389	3.54e-192
GO:0044237	cellular metabolic process	NM_026876	RIKEN cDNA 1190005F20 gene	1190005F20Rik	chr1 153275777-153305312	3.54e-192
GO:0044237	cellular metabolic process	NM_008627	Meis homeobox 3	Meis3	chr7 16760728-16771852	3.54e-192
GO:0044237	cellular metabolic process	NM_133354	SMT3 suppressor of mif two 3 homolog 2 (yeast)	Sumo2	chr11 115384422-115397544	3.54e-192
GO:0044237	cellular metabolic process	NM_027348	phosphomevalonate kinase	Pmvk	chr3 89263492-89272930	3.54e-192
GO:0044237	cellular metabolic process	NM_133247	ubiquitin specific peptidase 33	Usp33	chr3 152009444-152056578	3.54e-192
GO:0044237	cellular metabolic process	NM_175494	zinc finger protein 367	Zfp367	chr13 64234364-64254507	3.54e-192
GO:0044237	cellular metabolic process	NM_134111	ELL associated factor 2	Eaf2	chr16 36792969-36874912	3.54e-192
GO:0044237	cellular metabolic process	NM_029580	TRM5 tRNA methyltransferase 5 homolog (S. cerevisiae)	Trmt5	chr12 74381396-74387698	3.54e-192
GO:0044237	cellular metabolic process	NM_019651	protein tyrosine phosphatase, non-receptor type 9	Ptpn9	chr9 56842774-56910614	3.54e-192
GO:0044237	cellular metabolic process	NM_145480	replication factor C (activator 1) 4	Rfc4	chr16 23114020-23127803	3.54e-192
GO:0044237	cellular metabolic process	NM_011604	toll-like receptor 6	Tlr6	chr5 65344333-65351273	3.54e-192
GO:0044237	cellular metabolic process	NM_001008427	predicted gene 5595	Gm5595	chr7 49915477-49948088	3.54e-192
GO:0044237	cellular metabolic process	NM_029657	mahogunin, ring finger 1	Mgrn1	chr16 4886251-4938296	3.54e-192
GO:0044237	cellular metabolic process	NM_007434	thymoma viral proto-oncogene 2	Akt2	chr7 28390878-28424472	3.54e-192
GO:0044237	cellular metabolic process	NM_019951	SEC11 homolog A (S. cerevisiae)	Sec11a	chr7 88060264-88092436	3.54e-192
GO:0044237	cellular metabolic process	NM_011218	protein tyrosine phosphatase, receptor type, S	Ptprs	chr17 56551848-56615903	3.54e-192
GO:0044237	cellular metabolic process	NM_008329	interferon activated gene 204	Ifi204	chr1 175677424-175697050	3.54e-192
GO:0044237	cellular metabolic process	NM_175399	exosome component 4	Exosc4	chr15 76157826-76161100	3.54e-192
GO:0044237	cellular metabolic process	NM_016922	galactose-3-O-sulfotransferase 1	Gal3st1	chr11 3883638-3899331	3.54e-192
GO:0044237	cellular metabolic process	NM_011882	ribonuclease L (2', 5'-oligoisoadenylate synthetase-dependent)	Rnasel	chr1 155596555-155611350	3.54e-192
GO:0044237	cellular metabolic process	NM_026382	small nuclear ribonucleoprotein 48 (U11/U12)	Snrnp48	chr13 38296807-38319532	3.54e-192
GO:0044237	cellular metabolic process	NM_026508	TNF receptor-associated protein 1	Trap1	chr16 4039976-4077810	3.54e-192
GO:0044237	cellular metabolic process	NM_010076	dopamine receptor D1A	Drd1a	chr13 54146552-54151027	3.54e-192
GO:0044237	cellular metabolic process	NM_009870	cyclin-dependent kinase 4	Cdk4	chr10 126500658-126504338	3.54e-192
GO:0044237	cellular metabolic process	NM_008944	proteasome (prosome, macropain) subunit, alpha type 2	Psma2	chr13 14705508-14717940	3.54e-192
GO:0044237	cellular metabolic process	NM_010905	nuclear factor I/A	Nfia	chr4 97444316-97785567	3.54e-192
GO:0044237	cellular metabolic process	NM_011757	zinc finger and SCAN domain containing 21	Zscan21	chr5 138558132-138575487	3.54e-192
GO:0044237	cellular metabolic process	NM_207652	TSC22 domain family, member 1	Tsc22d1	chr14 76815627-76907573	3.54e-192
GO:0044237	cellular metabolic process	NM_001164268	kalirin, RhoGEF kinase	Kalrn	chr16 34152110-34514113	3.54e-192
GO:0044237	cellular metabolic process	NM_007638	chaperonin containing Tcp1, subunit 7 (eta)	Cct7	chr6 85401498-85418471	3.54e-192
GO:0044237	cellular metabolic process	NM_178848	sirtuin 5 (silent mating type information regulation 2 homolog) 5 (S. cerevisiae)	Sirt5	chr13 43466084-43490572	3.54e-192
GO:0044237	cellular metabolic process	NM_023363	zinc finger protein 788	Zfp788	chr7 48888900-48906902	3.54e-192
GO:0044237	cellular metabolic process	NM_028189	UDP-GlcNAc:betaGal beta-1,3-N-acetylglucosaminyltransferase 3	B3gnt3	chr8 74215617-74225699	3.54e-192
GO:0044237	cellular metabolic process	NM_198023	REST corepressor 1	Rcor1	chr12 112278008-112351597	3.54e-192
GO:0044237	cellular metabolic process	NM_177304	ectonucleotide pyrophosphatase/phosphodiesterase 6	Enpp6	chr8 48072278-48180249	3.54e-192
GO:0044237	cellular metabolic process	NM_008587	c-mer proto-oncogene tyrosine kinase	Mertk	chr2 128524732-128627924	3.54e-192
GO:0044237	cellular metabolic process	NM_007419	adrenergic receptor, beta 1	Adrb1	chr19 56796861-56799352	3.54e-192
GO:0044237	cellular metabolic process	NM_008977	protein tyrosine phosphatase, non-receptor type 2	Ptpn2	chr18 67825154-67884275	3.54e-192
GO:0044237	cellular metabolic process	NM_172754	zinc finger protein 868	Zfp868	chr8 72134552-72149447	3.54e-192
GO:0044237	cellular metabolic process	NR_024025	myotubularin related protein 2	Mtmr2	chr9 13553624-13610925	3.54e-192
GO:0044237	cellular metabolic process	NM_001167777	additional sex combs like 3 (Drosophila)	Asxl3	chr18 22503589-22688728	3.54e-192
GO:0044237	cellular metabolic process	NM_013415	ATPase, Na+/K+ transporting, beta 2 polypeptide	Atp1b2	chr11 69413251-69419462	3.54e-192
GO:0044237	cellular metabolic process	NM_007661	cyclin-dependent kinase 11B	Cdk11b	chr4 154998977-155024041	3.54e-192
GO:0044237	cellular metabolic process	NM_011304	RuvB-like protein 2	Ruvbl2	chr7 52677267-52689834	3.54e-192
GO:0044237	cellular metabolic process	NM_009336	vacuolar protein sorting 72 (yeast)	Vps72	chr3 94914963-94926973	3.54e-192
GO:0044237	cellular metabolic process	NM_009874	cyclin-dependent kinase 7	Cdk7	chr13 101466979-101500897	3.54e-192
GO:0044237	cellular metabolic process	NM_007913	early growth response 1	Egr1	chr18 35020860-35024610	3.54e-192
GO:0044237	cellular metabolic process	NM_008019	FK506 binding protein 1a	Fkbp1a	chr2 151368234-151387427	3.54e-192
GO:0044237	cellular metabolic process	NM_030139	zinc finger protein 449	Zfp449	chrX 53599576-53618851	3.54e-192
GO:0044237	cellular metabolic process	NM_029573	isocitrate dehydrogenase 3 (NAD+) alpha	Idh3a	chr9 54434317-54452469	3.54e-192
GO:0044237	cellular metabolic process	NM_138754	CDP-diacylglycerol--inositol 3-phosphatidyltransferase (phosphatidylinositol synthase)	Cdipt	chr7 134119901-134124015	3.54e-192
GO:0044237	cellular metabolic process	NM_007587	calcitonin/calcitonin-related polypeptide, alpha	Calca	chr7 121776804-121779871	3.54e-192
GO:0044237	cellular metabolic process	NM_133916	eukaryotic translation initiation factor 3, subunit B	Eif3b	chr5 140895258-140919312	3.54e-192
GO:0044237	cellular metabolic process	NM_058214	RecQ protein-like 4	Recql4	chr15 76534170-76540906	3.54e-192
GO:0044237	cellular metabolic process	NM_173780	Kruppel-like factor 8	Klf8	chrX 149672587-149830677	3.54e-192
GO:0044237	cellular metabolic process	NM_183188	RNA binding protein, fox-1 homolog (C. elegans) 1	Rbfox1	chr16 7069927-7412572	3.54e-192
GO:0044237	cellular metabolic process	NM_016980			chr5 108329608-108337069	3.54e-192
GO:0044237	cellular metabolic process	NM_010773	methyl-CpG binding domain protein 2	Mbd2	chr18 70727945-70785785	3.54e-192
GO:0044237	cellular metabolic process	NM_025597	NADH dehydrogenase (ubiquinone) 1 beta subcomplex 3	Ndufb3	chr1 58643442-58652792	3.54e-192
GO:0044237	cellular metabolic process	NM_145524	methyltransferase like 8	Mettl8	chr2 70802619-70893663	3.54e-192
GO:0044237	cellular metabolic process	NM_029569	ankyrin repeat and SOCs box-containing 5	Asb5	chr8 55635683-55673189	3.54e-192
GO:0044237	cellular metabolic process	NM_011396	solute carrier family 22 (organic cation transporter), member 5	Slc22a5	chr11 53678047-53705205	3.54e-192
GO:0044237	cellular metabolic process	NM_010560	interleukin 6 signal transducer	Il6st	chr13 113254277-113297068	3.54e-192
GO:0044237	cellular metabolic process	NM_145588	kinesin family member 22	Kif22	chr7 134171244-134185934	3.54e-192
GO:0044237	cellular metabolic process	NM_029763	polymerase (RNA) III (DNA directed) polypeptide F	Polr3f	chr2 144353480-144367515	3.54e-192
GO:0044237	cellular metabolic process	NM_029633	CLIP associating protein 2	Clasp2	chr9 113721703-113828815	3.54e-192
GO:0044237	cellular metabolic process	NM_028718	TRAF3 interacting protein 1	Traf3ip1	chr1 93391244-93425882	3.54e-192
GO:0044237	cellular metabolic process	NM_153806	deoxynucleotidyltransferase, terminal, interacting protein 2	Dnttip2	chr3 121977331-121988189	3.54e-192
GO:0044237	cellular metabolic process	NM_009703	v-raf murine sarcoma 3611 viral oncogene homolog	Araf	chrX 20425668-20437647	3.54e-192
GO:0044237	cellular metabolic process	NM_029339	coiled-coil domain containing 101	Ccdc101	chr7 133792822-133816292	3.54e-192
GO:0044237	cellular metabolic process	NM_028059	zinc finger protein 654	Zfp654	chr16 64780172-64786147	3.54e-192
GO:0044237	cellular metabolic process	NM_177845	phospholipase A2, group IVE	Pla2g4e	chr2 119992147-120071071	3.54e-192
GO:0044237	cellular metabolic process	NM_153083	thiamine triphosphatase	Thtpa	chr14 55713620-55717832	3.54e-192
GO:0044237	cellular metabolic process	NM_001013012	zinc finger protein 787	Zfp787	chr7 6083090-6107573	3.54e-192
GO:0044237	cellular metabolic process	NM_019715	potassium channel modulatory factor 1	Kcmf1	chr6 72791107-72849973	3.54e-192
GO:0044237	cellular metabolic process	NM_007382	acyl-Coenzyme A dehydrogenase, medium chain	Acadm	chr3 153585322-153607396	3.54e-192
GO:0044237	cellular metabolic process	NM_001082974	neuralized-like 2 (Drosophila)	Neurl2	chr2 164656229-164659096	3.54e-192
GO:0044237	cellular metabolic process	NM_009772	budding uninhibited by benzimidazoles 1 homolog (S. cerevisiae)	Bub1	chr2 127625935-127657595	3.54e-192
GO:0044237	cellular metabolic process	NM_172309	aryl hydrocarbon receptor nuclear translocator-like 2	Arntl2	chr6 146754051-146781168	3.54e-192
GO:0044237	cellular metabolic process	NM_177352	glycerol kinase 5 (putative)	Gk5	chr9 96019847-96083372	3.54e-192
GO:0044237	cellular metabolic process	NM_009568	zinc finger protein 94	Zfp94	chr7 25086814-25101623	3.54e-192
GO:0044237	cellular metabolic process	NM_177625	tetratricopeptide repeat domain 5	Ttc5	chr14 51395124-51405193	3.54e-192
GO:0044237	cellular metabolic process	NM_153133	retinol dehydrogenase 9	Rdh9	chr10 127213460-127229753	3.54e-192
GO:0044237	cellular metabolic process	NM_010497	isocitrate dehydrogenase 1 (NADP+), soluble	Idh1	chr1 65205189-65225716	3.54e-192
GO:0044237	cellular metabolic process	NM_019873	FK506 binding protein-like	Fkbpl	chr17 34781827-34783272	3.54e-192
GO:0044237	cellular metabolic process	NM_032003	ectonucleotide pyrophosphatase/phosphodiesterase 5	Enpp5	chr17 44215794-44223508	3.54e-192
GO:0044237	cellular metabolic process	NM_001081131	dehydrogenase E1 and transketolase domain containing 1	Dhtkd1	chr2 5819105-5863838	3.54e-192
GO:0044237	cellular metabolic process	NM_019464	SH3-domain GRB2-like B1 (endophilin)	Sh3glb1	chr3 144351807-144383287	3.54e-192
GO:0044237	cellular metabolic process	NM_001024726	zinc finger proten 607	Zfp607	chr7 28645603-28665844	3.54e-192
GO:0044237	cellular metabolic process	NM_153106	peptidyl arginine deiminase, type VI	Padi6	chr4 140283269-140298558	3.54e-192
GO:0044237	cellular metabolic process	NM_025999	ring finger protein 141	Rnf141	chr7 117960048-117987895	3.54e-192
GO:0044237	cellular metabolic process	NM_007463	SPEG complex locus	Speg	chr1 75371871-75428881	3.54e-192
GO:0044237	cellular metabolic process	NM_177101	methyltransferase like 20	Mettl20	chr6 149090118-149099692	3.54e-192
GO:0044237	cellular metabolic process	NM_018783	tuftelin interacting protein 11	Tfip11	chr5 112755388-112767093	3.54e-192
GO:0044237	cellular metabolic process	NM_009895	cytokine inducible SH2-containing protein	Cish	chr9 107199019-107204292	3.54e-192
GO:0044237	cellular metabolic process	NM_212468	single-stranded DNA binding protein 1	Ssbp1	chr6 40421413-40431822	3.54e-192
GO:0044237	cellular metabolic process	NM_008905	PTPRF interacting protein, binding protein 2 (liprin beta 2)	Ppfibp2	chr7 114738564-114888408	3.54e-192
GO:0044237	cellular metabolic process	NM_011968	proteasome (prosome, macropain) subunit, alpha type 6	Psma6	chr12 56499811-56519446	3.54e-192
GO:0044237	cellular metabolic process	NM_177359	zinc finger protein 799	Zfp799	chr17 32954148-32967193	3.54e-192
GO:0044237	cellular metabolic process	NM_028784	coagulation factor XIII, A1 subunit	F13a1	chr13 36959046-37141082	3.54e-192
GO:0044237	cellular metabolic process	NM_023167	mitochondrial ribosomal protein L4	Mrpl4	chr9 20807180-20813281	3.54e-192
GO:0044237	cellular metabolic process	NM_025919	ribosomal protein L11	Rpl11	chr4 135605862-135609286	3.54e-192
GO:0044237	cellular metabolic process	NM_001081112	ankyrin repeat domain 26	Ankrd26	chr6 118452581-118512274	3.54e-192
GO:0044237	cellular metabolic process	NM_010247	X-ray repair complementing defective repair in Chinese hamster cells 6	Xrcc6	chr15 81846798-81870514	3.54e-192
GO:0044237	cellular metabolic process	NM_026159	retinol saturase (all trans retinol 13,14 reductase)	Retsat	chr6 72548621-72557482	3.54e-192
GO:0044237	cellular metabolic process	NM_183089	defective in sister chromatid cohesion 1 homolog (S. cerevisiae)	Dscc1	chr15 54907655-54922033	3.54e-192
GO:0044237	cellular metabolic process	NM_001167873	zinc finger protein 568	Zfp568	chr7 30768973-30813300	3.54e-192
GO:0044237	cellular metabolic process	NM_201638	methyltransferase like 14	Mettl14	chr3 123071212-123088908	3.54e-192
GO:0044237	cellular metabolic process	NM_010748	lysosomal trafficking regulator	Lyst	chr13 13682675-13869707	3.54e-192
GO:0044237	cellular metabolic process	NM_021414	S-adenosylhomocysteine hydrolase-like 2	Ahcyl2	chr6 29718442-29862309	3.54e-192
GO:0044237	cellular metabolic process	NM_007714	CDC like kinase 4	Clk4	chr11 51076672-51095266	3.54e-192
GO:0044237	cellular metabolic process	NM_021402	ubiquitin-conjugating enzyme E2J 2	Ube2j2	chr4 155317939-155333713	3.54e-192
GO:0044237	cellular metabolic process	NM_183014	zinc finger protein 184 (Kruppel-like)	Zfp184	chr13 22036962-22052354	3.54e-192
GO:0044237	cellular metabolic process	NM_025494	ATPase, H+ transporting, lysosomal V1 subunit C1	Atp6v1c1	chr15 38591658-38622199	3.54e-192
GO:0044237	cellular metabolic process	NM_173443	valosin containing protein (p97)/p47 complex interacting protein 1	Vcpip1	chr1 9713277-9738463	3.54e-192
GO:0044237	cellular metabolic process	NM_028316	zinc finger protein 444	Zfp444	chr7 6124114-6144706	3.54e-192
GO:0044237	cellular metabolic process	NM_133907	ubiquitin protein ligase E3C	Ube3c	chr5 29895781-30002617	3.54e-192
GO:0044237	cellular metabolic process	NM_170778	dihydropyrimidine dehydrogenase	Dpyd	chr3 118265095-119135836	3.54e-192
GO:0044237	cellular metabolic process	NM_175247	zinc finger protein 28	Zfp28	chr7 6336027-6349347	3.54e-192
GO:0044237	cellular metabolic process	NM_145554	low density lipoprotein receptor adaptor protein 1	Ldlrap1	chr4 134301326-134323919	3.54e-192
GO:0044237	cellular metabolic process	NM_001159519	phosphoribosylformylglycinamidine synthase (FGAR amidotransferase)	Pfas	chr11 68799202-68821962	3.54e-192
GO:0044237	cellular metabolic process	NM_011786	arachidonate lipoxygenase 3	Aloxe3	chr11 68939878-68962616	3.54e-192
GO:0044237	cellular metabolic process	NM_017465	sulfotransferase family, cytosolic, 2B, member 1	Sult2b1	chr7 52985353-53014925	3.54e-192
GO:0044237	cellular metabolic process	NM_009545	polycomb group ring finger 2	Pcgf2	chr11 97550136-97561811	3.54e-192
GO:0044237	cellular metabolic process	NM_013784	phosphatidylinositol glycan anchor biosynthesis, class N	Pign	chr1 107417716-107560253	3.54e-192
GO:0044237	cellular metabolic process	NM_009030	retinoblastoma binding protein 4	Rbbp4	chr4 128984343-129012614	3.54e-192
GO:0044237	cellular metabolic process	NM_010160	CUGBP, Elav-like family member 2	Celf2	chr2 6460743-6806042	3.54e-192
GO:0044237	cellular metabolic process	NM_134042	aldehyde dehydrogenase family 6, subfamily A1	Aldh6a1	chr12 85771667-85791900	3.54e-192
GO:0044237	cellular metabolic process	NM_021537	serine/threonine kinase 25 (yeast)	Stk25	chr1 95517327-95532304	3.54e-192
GO:0044237	cellular metabolic process	NM_177386	Scm-like with four mbt domains 2	Sfmbt2	chr2 10294208-10516787	3.54e-192
GO:0044237	cellular metabolic process	NM_009230	sterol O-acyltransferase 1	Soat1	chr1 158358238-158404459	3.54e-192
GO:0044237	cellular metabolic process	NM_138659	pre-mRNA processing factor 8	Prpf8	chr11 75300278-75322949	3.54e-192
GO:0044237	cellular metabolic process	NM_001033379	DCP1 decapping enzyme homolog B (S. cerevisiae)	Dcp1b	chr6 119125270-119171632	3.54e-192
GO:0044237	cellular metabolic process	NM_008326	immunity-related GTPase family M member 1	Irgm1	chr11 48678750-48684848	3.54e-192
GO:0044237	cellular metabolic process	NM_178710	salt inducible kinase 2	Sik2	chr9 50700905-50817178	3.54e-192
GO:0044237	cellular metabolic process	NM_178640	UDP-GalNAc:betaGlcNAc beta 1,3-galactosaminyltransferase, polypeptide 2	B3galnt2	chr13 14046940-14091335	3.54e-192
GO:0044237	cellular metabolic process	NM_007881	atrophin 1	Atn1	chr6 124692561-124706505	3.54e-192
GO:0044237	cellular metabolic process	NM_001045529	microrchidia 3	Morc3	chr16 93832365-93876317	3.54e-192
GO:0044237	cellular metabolic process	NM_022015	TAF8 RNA polymerase II, TATA box binding protein (TBP)-associated factorq	Taf8	chr17 47624998-47639236	3.54e-192
GO:0044237	cellular metabolic process	NM_024215	zinc finger protein 593	Zfp593	chr4 133799220-133801506	3.54e-192
GO:0044237	cellular metabolic process	NM_008235	hairy and enhancer of split 1 (Drosophila)	Hes1	chr16 30065442-30067882	3.54e-192
GO:0044237	cellular metabolic process	NM_172310	threonyl-tRNA synthetase-like 2	Tarsl2	chr7 72789783-72836979	3.54e-192
GO:0044237	cellular metabolic process	NM_023243	cyclin H	Ccnh	chr13 85329081-85353328	3.54e-192
GO:0044237	cellular metabolic process	NM_009088	polymerase (RNA) I polypeptide A	Polr1a	chr6 71859046-71929352	3.54e-192
GO:0044237	cellular metabolic process	NM_011732	Y box protein 1	Ybx1	chr4 118949931-118967118	3.54e-192
GO:0044237	cellular metabolic process	NM_029502	calcium activated nucleotidase 1	Cant1	chr11 118267602-118280366	3.54e-192
GO:0044237	cellular metabolic process	NM_019497	G protein-coupled receptor kinase 4	Grk4	chr5 35003027-35097952	3.54e-192
GO:0044237	cellular metabolic process	NM_011065	period homolog 1 (Drosophila)	Per1	chr11 68912457-68923457	3.54e-192
GO:0044237	cellular metabolic process	NM_019655	adenosine deaminase, RNA-specific	Adar	chr3 89534639-89557376	3.54e-192
GO:0044237	cellular metabolic process	NM_007423	alpha fetoprotein	Afp	chr5 90919739-90937933	3.54e-192
GO:0044237	cellular metabolic process	NM_026430	UDP-glucuronate decarboxylase 1	Uxs1	chr1 43807075-43884553	3.54e-192
GO:0044237	cellular metabolic process	NM_026095	small nuclear ribonucleoprotein D3	Snrpd3	chr10 74980786-74998185	3.54e-192
GO:0044237	cellular metabolic process	NM_029943	apurinic/apyrimidinic endonuclease 2	Apex2	chrX 147006049-147022692	3.54e-192
GO:0044237	cellular metabolic process	NM_144940	urocanase domain containing 1	Uroc1	chr6 90283282-90314542	3.54e-192
GO:0044237	cellular metabolic process	NM_018799	eukaryotic translation initiation factor 3, subunit I	Eif3i	chr4 129269220-129277892	3.54e-192
GO:0044237	cellular metabolic process	NM_009832	cyclin K	Ccnk	chr12 109417947-109441569	3.54e-192
GO:0044237	cellular metabolic process	NM_009020	recombination activating gene 2	Rag2	chr2 101464904-101472685	3.54e-192
GO:0044237	cellular metabolic process	NM_018862	1-acylglycerol-3-phosphate O-acyltransferase 1 (lysophosphatidic acid acyltransferase, alpha)	Agpat1	chr17 34745958-34750393	3.54e-192
GO:0044237	cellular metabolic process	NM_010479	heat shock protein 1A	Hspa1a	chr17 35106303-35109101	3.54e-192
GO:0044237	cellular metabolic process	NM_028802	glycerophosphocholine phosphodiesterase GDE1 homolog (S. cerevisiae)	Gpcpd1	chr2 132354818-132403984	3.54e-192
GO:0044237	cellular metabolic process	NM_011287	ribosomal protein L10A	Rpl10a	chr17 28465415-28467978	3.54e-192
GO:0044237	cellular metabolic process	NM_028863	iron-sulfur cluster assembly 2 homolog (S. cerevisiae)	Isca2	chr12 86114219-86116039	3.54e-192
GO:0044237	cellular metabolic process	NM_016795	serine/arginine-rich protein specific kinase 1	Srpk1	chr17 28726536-28759399	3.54e-192
GO:0044237	cellular metabolic process	NM_010304	guanine nucleotide binding protein, alpha 15	Gna15	chr10 80965058-80986970	3.54e-192
GO:0044237	cellular metabolic process	NM_177898	NIMA (never in mitosis gene a)-related expressed kinase 5	Nek5	chr8 23184087-23235525	3.54e-192
GO:0044237	cellular metabolic process	NM_007636	chaperonin containing Tcp1, subunit 2 (beta)	Cct2	chr10 116488053-116500870	3.54e-192
GO:0044237	cellular metabolic process	NM_177137	guanine nucleotide binding protein, alpha stimulating, olfactory type	Gnal	chr18 67247989-67386445	3.54e-192
GO:0044237	cellular metabolic process	NM_001167964	G2/M-phase specific E3 ubiquitin ligase	G2e3	chr12 52449216-52477973	3.54e-192
GO:0044237	cellular metabolic process	NM_011015	origin recognition complex, subunit 1	Orc1	chr4 108252058-108287436	3.54e-192
GO:0044237	cellular metabolic process	NM_028118	WD repeat, SAM and U-box domain containing 1	Wdsub1	chr2 59690423-59720663	3.54e-192
GO:0044237	cellular metabolic process	NM_019435	NADH dehydrogenase (ubiquinone) 1 beta subcomplex, 11	Ndufb11	chrX 20192451-20194690	3.54e-192
GO:0044237	cellular metabolic process	NM_008394	interferon regulatory factor 9	Irf9	chr14 56222821-56228866	3.54e-192
GO:0044237	cellular metabolic process	NM_010892	NIMA (never in mitosis gene a)-related expressed kinase 2	Nek2	chr1 193645351-193656928	3.54e-192
GO:0044237	cellular metabolic process	NM_009862	cell division cycle 45	Cdc45	chr16 18780539-18812065	3.54e-192
GO:0044237	cellular metabolic process	NM_010792	methyltransferase like 1	Mettl1	chr10 126478987-126482517	3.54e-192
GO:0044237	cellular metabolic process	NM_018876	fucosyltransferase 2	Fut2	chr7 52903964-52921678	3.54e-192
GO:0044237	cellular metabolic process	NM_007853	degenerative spermatocyte homolog 1 (Drosophila)	Degs1	chr1 184205900-184212890	3.54e-192
GO:0044237	cellular metabolic process	NM_175934	protein phosphatase 1, regulatory subunit 10	Ppp1r10	chr17 36053855-36069226	3.54e-192
GO:0044237	cellular metabolic process	NM_001008501	zinc finger protein 760	Zfp760	chr17 21844707-21862603	3.54e-192
GO:0044237	cellular metabolic process	NM_024222	STT3, subunit of the oligosaccharyltransferase complex, homolog B (S. cerevisiae)	Stt3b	chr9 115151699-115219539	3.54e-192
GO:0044237	cellular metabolic process	NM_175556	phospholipase C, eta 2	Plch2	chr4 154357224-154385093	3.54e-192
GO:0044237	cellular metabolic process	NM_026075	splicing regulatory glutamine/lysine-rich protein 1interacting protein 1	Srek1ip1	chr13 105607318-105628739	3.54e-192
GO:0044237	cellular metabolic process	NM_133701	PRP6 pre-mRNA splicing factor 6 homolog (yeast)	Prpf6	chr2 181336023-181390366	3.54e-192
GO:0044237	cellular metabolic process	NM_177752	essential meiotic endonuclease 1 homolog 1 (S. pombe)	Eme1	chr11 94506315-94515068	3.54e-192
GO:0044237	cellular metabolic process	NM_178115	RIKEN cDNA 2700050L05 gene	2700050L05Rik	chr7 140829357-140864700	3.54e-192
GO:0044237	cellular metabolic process	NM_016662	Max dimerization protein 3	Mxd3	chr13 55426528-55431091	3.54e-192
GO:0044237	cellular metabolic process	NM_001033469	forkhead box R1	Foxr1	chr9 44242316-44248951	3.54e-192
GO:0044237	cellular metabolic process	NM_130864	acetyl-Coenzyme A acyltransferase 1A	Acaa1a	chr9 119250411-119259413	3.54e-192
GO:0044237	cellular metabolic process	NM_139305	carbonic anhydrase 9	Car9	chr4 43519897-43526597	3.54e-192
GO:0044237	cellular metabolic process	NM_008102	GTP cyclohydrolase 1	Gch1	chr14 47773569-47809077	3.54e-192
GO:0044237	cellular metabolic process	NM_010412	histone deacetylase 5	Hdac5	chr11 102057060-102091486	3.54e-192
GO:0044237	cellular metabolic process	NM_029254	speedy homolog A (Xenopus laevis)	Spdya	chr17 71901400-71938873	3.54e-192
GO:0044237	cellular metabolic process	NM_145979	chromodomain helicase DNA binding protein 4	Chd4	chr6 125046180-125080519	3.54e-192
GO:0044237	cellular metabolic process	NM_029846	autophagy related 16-like 1 (S. cerevisiae)	Atg16l1	chr1 89652645-89688997	3.54e-192
GO:0044237	cellular metabolic process	NM_194446	cyclin-dependent kinase 10	Cdk10	chr8 125748740-125756155	3.54e-192
GO:0044237	cellular metabolic process	NM_025648	phenylalanyl-tRNA synthetase, alpha subunit	Farsa	chr8 87380884-87393156	3.54e-192
GO:0044237	cellular metabolic process	NM_019824	actin related protein 2/3 complex, subunit 3	Arpc3	chr5 122841936-122856187	3.54e-192
GO:0044237	cellular metabolic process	NM_198628	predicted gene 711	Gm711	chr2 26789588-26809016	3.54e-192
GO:0044237	cellular metabolic process	NM_178604	thioredoxin-like 4A	Txnl4a	chr18 80403584-80409471	3.54e-192
GO:0044237	cellular metabolic process	NM_053080	aldehyde dehydrogenase family 1, subfamily A3	Aldh1a3	chr7 73535778-73572363	3.54e-192
GO:0044237	cellular metabolic process	NM_175770	TAF7 RNA polymerase II, TATA box binding protein (TBP)-associated factor	Taf7	chr18 37800144-37803858	3.54e-192
GO:0044237	cellular metabolic process	NM_026250	gypsy retrotransposon integrase 1	Gin1	chr1 99666755-99689548	3.54e-192
GO:0044237	cellular metabolic process	NM_027423	polymerase (RNA) III (DNA directed) polypeptide B	Polr3b	chr10 84085181-84189923	3.54e-192
GO:0044237	cellular metabolic process	NM_009797	capping protein (actin filament) muscle Z-line, alpha 1	Capza1	chr3 104625702-104667423	3.54e-192
GO:0044237	cellular metabolic process	NM_010700	low density lipoprotein receptor	Ldlr	chr9 21528037-21554362	3.54e-192
GO:0044237	cellular metabolic process	NM_172472	transcription factor E3	Tfe3	chrX 7339786-7352328	3.54e-192
GO:0044237	cellular metabolic process	NM_010402	heart and neural crest derivatives expressed transcript 2	Hand2	chr8 59799779-59803314	3.54e-192
GO:0044237	cellular metabolic process	NM_009478	uroporphyrinogen decarboxylase	Urod	chr4 116662821-116666980	3.54e-192
GO:0044237	cellular metabolic process	NM_027444	bobby sox homolog (Drosophila)	Bbx	chr16 50191957-50432502	3.54e-192
GO:0044237	cellular metabolic process	NM_178595	peptidyl-tRNA hydrolase 1 homolog (S. cerevisiae)	Ptrh1	chr2 32631340-32633113	3.54e-192
GO:0044237	cellular metabolic process	NM_021462	MAP kinase-interacting serine/threonine kinase 2	Mknk2	chr10 80128073-80134721	3.54e-192
GO:0044237	cellular metabolic process	NM_152810	cell division cycle 5-like (S. pombe)	Cdc5l	chr17 45528838-45570656	3.54e-192
GO:0044237	cellular metabolic process	NM_001039168	RNA binding protein, fox-1 homolog (C. elegans) 3	Rbfox3	chr11 118351073-118770886	3.54e-192
GO:0044237	cellular metabolic process	NM_009189	sine oculis-related homeobox 1	Six1	chr12 74142813-74147699	3.54e-192
GO:0044237	cellular metabolic process	NM_008498	LIM homeobox protein 1	Lhx1	chr11 84332880-84339036	3.54e-192
GO:0044237	cellular metabolic process	NM_010731	zinc finger and BTB domain containing 7a	Zbtb7a	chr10 80599015-80614402	3.54e-192
GO:0044237	cellular metabolic process	NM_025958	cullin-associated and neddylation-dissociated 2 (putative)	Cand2	chr6 115724574-115755573	3.54e-192
GO:0044237	cellular metabolic process	NM_133808	high density lipoprotein (HDL) binding protein	Hdlbp	chr1 95302516-95375385	3.54e-192
GO:0044237	cellular metabolic process	NM_001003817	v-erb-b2 erythroblastic leukemia viral oncogene homolog 2, neuro/glioblastoma derived oncogene homolog (avian)	Erbb2	chr11 98273797-98299030	3.54e-192
GO:0044237	cellular metabolic process	NM_018785	PRP40 pre-mRNA processing factor 40 homolog A (yeast)	Prpf40a	chr2 52997508-53050221	3.54e-192
GO:0044237	cellular metabolic process	NM_054040	tubby like protein 4	Tulp4	chr17 6138147-6240637	3.54e-192
GO:0044237	cellular metabolic process	NM_148924	zinc finger protein 263	Zfp263	chr16 3744098-3750788	3.54e-192
GO:0044237	cellular metabolic process	NR_027778	homogentisate 1, 2-dioxygenase	Hgd	chr16 37580238-37632111	3.54e-192
GO:0044237	cellular metabolic process	NM_145916	zinc finger protein 7	Zfp7	chr15 76709705-76722824	3.54e-192
GO:0044237	cellular metabolic process	NM_016772	enoyl coenzyme A hydratase 1, peroxisomal	Ech1	chr7 29610356-29617258	3.54e-192
GO:0044237	cellular metabolic process	NM_008928	mitogen-activated protein kinase kinase 3	Map2k3	chr11 60745558-60766305	3.54e-192
GO:0044237	cellular metabolic process	NM_025481	SMAD specific E3 ubiquitin protein ligase 2	Smurf2	chr11 106681379-106782029	3.54e-192
GO:0044237	cellular metabolic process	NM_144933	mediator complex subunit 17	Med17	chr9 15064794-15084311	3.54e-192
GO:0044237	cellular metabolic process	NM_010321	glycine N-methyltransferase	Gnmt	chr17 46862612-46866114	3.54e-192
GO:0044237	cellular metabolic process	NM_001010836	protein phosphatase 1, regulatory (inhibitor) subunit 13 like	Ppp1r13l	chr7 19946564-19963882	3.54e-192
GO:0044237	cellular metabolic process	NM_025686	BRF2, subunit of RNA polymerase III transcription initiation factor, BRF1-like	Brf2	chr8 28234303-28239104	3.54e-192
GO:0044237	cellular metabolic process	NM_138952	receptor (TNFRSF)-interacting serine-threonine kinase 2	Ripk2	chr4 16050521-16090645	3.54e-192
GO:0044237	cellular metabolic process	NM_030560	CWC22 spliceosome-associated protein homolog (S. cerevisiae)	Cwc22	chr2 77733709-77784240	3.54e-192
GO:0044237	cellular metabolic process	NM_021556	mitochondrial ribosomal protein S30	Mrps30	chr13 119168916-119176059	3.54e-192
GO:0044237	cellular metabolic process	NM_175226	ring finger protein 139	Rnf139	chr15 58720783-58733945	3.54e-192
GO:0044237	cellular metabolic process	NM_053181	pyridoxal-dependent decarboxylase domain containing 1	Pdxdc1	chr16 13835792-13903228	3.54e-192
GO:0044237	cellular metabolic process	NM_011742	zinc finger protein 1	Zfp1	chr8 114167342-114194911	3.54e-192
GO:0044237	cellular metabolic process	NM_009557	zinc finger protein 46	Zfp46	chr4 135841983-135849857	3.54e-192
GO:0044237	cellular metabolic process	NM_025710	ubiquinol-cytochrome c reductase, Rieske iron-sulfur polypeptide 1	Uqcrfs1	chr13 30632180-30637185	3.54e-192
GO:0044237	cellular metabolic process	NM_008890	phenylethanolamine-N-methyltransferase	Pnmt	chr11 98247945-98249411	3.54e-192
GO:0044237	cellular metabolic process	NM_013676	suppressor of Ty 5 homolog (S. cerevisiae)	Supt5h	chr7 29099914-29123738	3.54e-192
GO:0044237	cellular metabolic process	NM_018784	ST3 beta-galactoside alpha-2,3-sialyltransferase 6	St3gal6	chr16 58470654-58523425	3.54e-192
GO:0044237	cellular metabolic process	NM_146256	4-hydroxyphenylpyruvate dioxygenase-like	Hpdl	chr4 116492511-116494113	3.54e-192
GO:0044237	cellular metabolic process	NM_146208	nei like 3 (E. coli)	Neil3	chr8 54672220-54724419	3.54e-192
GO:0044237	cellular metabolic process	NM_021522	ubiquitin specific peptidase 14	Usp14	chr18 9993612-10030147	3.54e-192
GO:0044237	cellular metabolic process	NM_001164483	synaptojanin 1	Synj1	chr16 90936342-91011553	3.54e-192
GO:0044237	cellular metabolic process	NM_027156	DEAD (Asp-Glu-Ala-Asp) box polypeptide 51	Ddx51	chr5 111082469-111089515	3.54e-192
GO:0044237	cellular metabolic process	NM_133198	liver glycogen phosphorylase	Pygl	chr12 71291801-71328670	3.54e-192
GO:0044237	cellular metabolic process	NM_176919	protein phosphatase 1H (PP2C domain containing)	Ppm1h	chr10 122115817-122359030	3.54e-192
GO:0044237	cellular metabolic process	NM_010562	integrin linked kinase	Ilk	chr7 112885238-112891439	3.54e-192
GO:0044237	cellular metabolic process	NM_025541	ASF1 anti-silencing function 1 homolog A (S. cerevisiae)	Asf1a	chr10 53316766-53329021	3.54e-192
GO:0044237	cellular metabolic process	NM_026678	biliverdin reductase A	Blvra	chr2 126896392-126922820	3.54e-192
GO:0044237	cellular metabolic process	NM_172605	tudor domain containing 3	Tdrd3	chr14 87816389-87945315	3.54e-192
GO:0044237	cellular metabolic process	NM_029555	glutathione S-transferase kappa 1	Gstk1	chr6 42195933-42200440	3.54e-192
GO:0044237	cellular metabolic process	NM_133779	phosphatidylinositol glycan anchor biosynthesis, class T	Pigt	chr2 164323024-164333801	3.54e-192
GO:0044237	cellular metabolic process	NM_032544	GTP binding protein 3	Gtpbp3	chr8 74012001-74017299	3.54e-192
GO:0044237	cellular metabolic process	NM_053161	mitochondrial ribosomal protein L27	Mrpl27	chr11 94515104-94521401	3.54e-192
GO:0044237	cellular metabolic process	NM_007516	heterogeneous nuclear ribonucleoprotein D	Hnrnpd	chr5 100384954-100407957	3.54e-192
GO:0044237	cellular metabolic process	NM_178246	Smg-5 homolog, nonsense mediated mRNA decay factor (C. elegans)	Smg5	chr3 88140181-88166259	3.54e-192
GO:0044237	cellular metabolic process	NM_146164	leucine-rich repeats and calponin homology (CH) domain containing 4	Lrch4	chr5 138070350-138082327	3.54e-192
GO:0044237	cellular metabolic process	NM_011292	ribosomal protein L9	Rpl9	chr5 65779602-65782670	3.54e-192
GO:0044237	cellular metabolic process	NM_007925	elastin	Eln	chr5 135178465-135223124	3.54e-192
GO:0044237	cellular metabolic process	NM_007998	ferrochelatase	Fech	chr18 64616203-64648720	3.54e-192
GO:0044237	cellular metabolic process	NM_028769	synovial apoptosis inhibitor 1, synoviolin	Syvn1	chr19 6046575-6053717	3.54e-192
GO:0044237	cellular metabolic process	NM_027015	ribosomal protein S27	Rps27	chr3 90016589-90017570	3.54e-192
GO:0044237	cellular metabolic process	NM_134097	topoisomerase I binding, arginine/serine-rich	Topors	chr4 40206638-40216874	3.54e-192
GO:0044237	cellular metabolic process	NM_172697	PRP38 pre-mRNA processing factor 38 (yeast) domain containing A	Prpf38a	chr4 108237471-108251941	3.54e-192
GO:0044237	cellular metabolic process	NM_146259	zinc finger protein 668	Zfp668	chr7 135008872-135020337	3.54e-192
GO:0044237	cellular metabolic process	NM_027186	RPA interacting protein	Rpain	chr11 70783714-70791306	3.54e-192
GO:0044237	cellular metabolic process	NM_001033499	SH2 domain protein 1B2	Sh2d1b2	chr1 172163001-172181718	3.54e-192
GO:0044237	cellular metabolic process	NM_001081750	zinc finger protein 664	Zfp664	chr5 125343074-125369000	3.54e-192
GO:0044237	cellular metabolic process	NM_029428	adenosine deaminase domain containing 2	Adad2	chr8 122136646-122140825	3.54e-192
GO:0044237	cellular metabolic process	NM_207232	protein tyrosine phosphatase domain containing 1	Ptpdc1	chr13 48673240-48720942	3.54e-192
GO:0044237	cellular metabolic process	NM_026175	splicing factor 3a, subunit 1	Sf3a1	chr11 4060356-4082544	3.54e-192
GO:0044237	cellular metabolic process	NM_144892	nuclear receptor coactivator 5	Ncoa5	chr2 164825856-164860279	3.54e-192
GO:0044237	cellular metabolic process	NM_018853	ribosomal protein, large, P1	Rplp1	chr9 61761089-61762317	3.54e-192
GO:0044237	cellular metabolic process	NM_153787	BCL2-associated transcription factor 1	Bclaf1	chr10 20032274-20062307	3.54e-192
GO:0044237	cellular metabolic process	NM_008666	myelin transcription factor 1-like	Myt1l	chr12 30213248-30608074	3.54e-192
GO:0044237	cellular metabolic process	NM_027381	cactin, spliceosome C complex subunit	Cactin	chr10 80783847-80788996	3.54e-192
GO:0044237	cellular metabolic process	NM_026890	neuroguidin, EIF4E binding protein	Ngdn	chr14 55634290-55642972	3.54e-192
GO:0044237	cellular metabolic process	NM_054095	N-terminal EF-hand calcium binding protein 2	Necab2	chr8 121970618-121996535	3.54e-192
GO:0044237	cellular metabolic process	NM_026474	SGT1, suppressor of G2 allele of SKP1 (S. cerevisiae)	Sugt1	chr14 79987497-80029562	3.54e-192
GO:0044237	cellular metabolic process	NM_023048	ankyrin repeat and SOCS box-containing 4	Asb4	chr6 5333385-5383021	3.54e-192
GO:0044237	cellular metabolic process	NM_025401	ubiquitin-like 5	Ubl5	chr9 20447761-20451233	3.54e-192
GO:0044237	cellular metabolic process	NM_026917	zinc finger, DHHC domain containing 3	Zdhhc3	chr9 122981427-123022323	3.54e-192
GO:0044237	cellular metabolic process	NM_016768	pre B cell leukemia homeobox 3	Pbx3	chr2 34027428-34227556	3.54e-192
GO:0044237	cellular metabolic process	NM_133760	sirtuin 4 (silent mating type information regulation 2 homolog) 4 (S. cerevisiae)	Sirt4	chr5 115928020-115934493	3.54e-192
GO:0044237	cellular metabolic process	NM_145921	oleoyl-ACP hydrolase	Olah	chr2 3259259-3283841	3.54e-192
GO:0044237	cellular metabolic process	NM_001081092	TAF4A RNA polymerase II, TATA box binding protein (TBP)-associated factor	Taf4a	chr2 179646850-179711351	3.54e-192
GO:0044237	cellular metabolic process	NM_009019	recombination activating gene 1	Rag1	chr2 101478410-101489689	3.54e-192
GO:0044237	cellular metabolic process	NM_198010	ankyrin repeat domain 17	Ankrd17	chr5 90656190-90795211	3.54e-192
GO:0044237	cellular metabolic process	NM_007928	MAP/microtubule affinity-regulating kinase 2	Mark2	chr19 7349885-7416334	3.54e-192
GO:0044237	cellular metabolic process	NM_008753	ornithine decarboxylase antizyme 1	Oaz1	chr10 80289400-80292035	3.54e-192
GO:0044237	cellular metabolic process	NM_153532	zinc finger protein 280C	Zfp280c	chrX 45894803-45945310	3.54e-192
GO:0044237	cellular metabolic process	NM_013626	peptidylglycine alpha-amidating monooxygenase	Pam	chr1 99717670-99992209	3.54e-192
GO:0044237	cellular metabolic process	NM_020558	C1D nuclear receptor co-repressor	C1d	chr11 17157620-17169179	3.54e-192
GO:0044237	cellular metabolic process	NM_175340	NHL repeat containing 1	Nhlrc1	chr13 47107926-47110219	3.54e-192
GO:0044237	cellular metabolic process	NM_008866	lysophospholipase 1	Lypla1	chr1 4797973-4836816	3.54e-192
GO:0044237	cellular metabolic process	NM_026873	pentatricopeptide repeat domain 2	Ptcd2	chr13 100089603-100114633	3.54e-192
GO:0044237	cellular metabolic process	NM_025985	ubiquitin-conjugating enzyme E2G 1	Ube2g1	chr11 72420762-72499983	3.54e-192
GO:0044237	cellular metabolic process	NM_028259	ribosomal protein S6 kinase, polypeptide 1	Rps6kb1	chr11 86327484-86358309	3.54e-192
GO:0044237	cellular metabolic process	NM_027101	polymerase (RNA) II (DNA directed) polypeptide D	Polr2d	chr18 31948829-31956355	3.54e-192
GO:0044237	cellular metabolic process	NM_175099	replication initiator 1	Repin1	chr6 48543881-48549081	3.54e-192
GO:0044237	cellular metabolic process	NM_021549	polynucleotide kinase 3'- phosphatase	Pnkp	chr7 52112550-52118299	3.54e-192
GO:0044237	cellular metabolic process	NM_146079	guanylate cyclase activator 1B	Guca1b	chr17 47522341-47529916	3.54e-192
GO:0044237	cellular metabolic process	NM_009891	choline acetyltransferase	Chat	chr14 33221388-33279095	3.54e-192
GO:0044237	cellular metabolic process	NM_001031814	SMG1 homolog, phosphatidylinositol 3-kinase-related kinase (C. elegans)	Smg1	chr7 125274825-125387151	3.54e-192
GO:0044237	cellular metabolic process	NM_175523	protein phosphatase 1K (PP2C domain containing)	Ppm1k	chr6 57456495-57485420	3.54e-192
GO:0044237	cellular metabolic process	NM_198609	ribosomal L24 domain containing 1	Rsl24d1	chr9 72961275-72971140	3.54e-192
GO:0044237	cellular metabolic process	NM_139149	fusion, derived from t(12;16) malignant liposarcoma (human)	Fus	chr7 135110992-135125545	3.54e-192
GO:0044237	cellular metabolic process	NM_026378	DALR anticodon binding domain containing 3	Dalrd3	chr9 108472222-108475102	3.54e-192
GO:0044237	cellular metabolic process	NM_011224	muscle glycogen phosphorylase	Pygm	chr19 6384428-6398459	3.54e-192
GO:0044237	cellular metabolic process	NM_173374	serine/arginine-rich splicing factor 1	Srsf1	chr11 87861172-87867259	3.54e-192
GO:0044237	cellular metabolic process	NM_011760	zinc finger protein 54	Zfp54	chr17 21560190-21572348	3.54e-192
GO:0044237	cellular metabolic process	NM_011753	zinc finger protein 26	Zfp26	chr9 20232761-20264604	3.54e-192
GO:0044237	cellular metabolic process	NM_001004139	zinc finger protein 619	Zfp619	chr7 46773135-46795785	3.54e-192
GO:0044237	cellular metabolic process	NM_175311	zinc finger protein 513	Zfp513	chr5 31501354-31504676	3.54e-192
GO:0044237	cellular metabolic process	NM_013922	zinc finger protein 354C	Zfp354c	chr11 50624586-50641233	3.54e-192
GO:0044237	cellular metabolic process	NM_012005	mediator complex subunit 14	Med14	chrX 12256869-12339099	3.54e-192
GO:0044237	cellular metabolic process	NM_025316	NADH dehydrogenase (ubiquinone) 1 beta subcomplex, 5	Ndufb5	chr3 32635984-32650481	3.54e-192
GO:0044237	cellular metabolic process	NM_178279	PX domain containing serine/threonine kinase	Pxk	chr14 8930726-8997625	3.54e-192
GO:0044237	cellular metabolic process	NM_133997	apolipoprotein F	Apof	chr10 127705052-127707207	3.54e-192
GO:0044237	cellular metabolic process	NM_145433	mitochondrial rRNA methyltransferase 1 homolog (S. cerevisiae)	Mrm1	chr11 84626562-84633017	3.54e-192
GO:0044237	cellular metabolic process	NM_026007	eukaryotic translation elongation factor 1 gamma	Eef1g	chr19 9041530-9052670	3.54e-192
GO:0044237	cellular metabolic process	NM_009726	ATPase, Cu++ transporting, alpha polypeptide	Atp7a	chrX 103222614-103323499	3.54e-192
GO:0044237	cellular metabolic process	NM_026046	zinc finger protein 329	Zfp329	chr7 13389126-13404209	3.54e-192
GO:0044237	cellular metabolic process	NM_145579	Myb-related transcription factor, partner of profilin	Mypop	chr7 19576593-19587115	3.54e-192
GO:0044237	cellular metabolic process	NM_011420	survival motor neuron 1	Smn1	chr13 100894809-100907653	3.54e-192
GO:0044237	cellular metabolic process	NM_008390	interferon regulatory factor 1	Irf1	chr11 53583515-53590825	3.54e-192
GO:0044237	cellular metabolic process	NM_173432	protein serine kinase H1	Pskh1	chr8 108424373-108455702	3.54e-192
GO:0044237	cellular metabolic process	NM_008858	protein kinase D1	Prkd1	chr12 51442218-51750210	3.54e-192
GO:0044237	cellular metabolic process	NM_023517	tumor necrosis factor (ligand) superfamily, member 13	Tnfsf13	chr11 69496078-69499056	3.54e-192
GO:0044237	cellular metabolic process	NM_011989	solute carrier family 27 (fatty acid transporter), member 4	Slc27a4	chr2 29658199-29673042	3.54e-192
GO:0044237	cellular metabolic process	NM_009007	RAS-related C3 botulinum substrate 1	Rac1	chr5 144266348-144288861	3.54e-192
GO:0044237	cellular metabolic process	NM_027371	ribosome production factor 1 homolog (S. cerevisiae)	Rpf1	chr3 146169309-146184387	3.54e-192
GO:0044237	cellular metabolic process	NM_174852	PHD finger protein 12	Phf12	chr11 77796317-77844035	3.54e-192
GO:0044237	cellular metabolic process	NM_172482	zinc finger protein 719	Zfp719	chr7 50834955-50849080	3.54e-192
GO:0044237	cellular metabolic process	NM_177899	zinc finger protein 866	Zfp866	chr8 72285222-72298810	3.54e-192
GO:0044237	cellular metabolic process	NM_020331	general transcription factor II I repeat domain-containing 1	Gtf2ird1	chr5 134833530-134932581	3.54e-192
GO:0044237	cellular metabolic process	NM_028004	titin	Ttn	chr2 76542040-76820604	3.54e-192
GO:0044237	cellular metabolic process	NM_010230	formin 1	Fmn1	chr2 113167892-113556924	3.54e-192
GO:0044237	cellular metabolic process	NM_021326	RB-associated KRAB repressor	Rbak	chr5 143933867-143942422	3.54e-192
GO:0044237	cellular metabolic process	NM_080788	tau tubulin kinase 2	Ttbk2	chr2 120558551-120676320	3.54e-192
GO:0044237	cellular metabolic process	NM_023637	seryl-aminoacyl-tRNA synthetase 2	Sars2	chr7 29527009-29538873	3.54e-192
GO:0044237	cellular metabolic process	NM_026703	NADH dehydrogenase (ubiquinone) 1 alpha subcomplex, 8	Ndufa8	chr2 35891853-35904812	3.54e-192
GO:0044237	cellular metabolic process	NM_023587	protein tyrosine phosphatase-like (proline instead of catalytic arginine), member b	Ptplb	chr16 35022506-35109261	3.54e-192
GO:0044237	cellular metabolic process	NM_031869	protein kinase, AMP-activated, beta 1 non-catalytic subunit	Prkab1	chr5 116463598-116474437	3.54e-192
GO:0044237	cellular metabolic process	NM_025523	NADH dehydrogenase (ubiquinone) 1, subcomplex unknown, 1	Ndufc1	chr3 51209400-51212877	3.54e-192
GO:0044237	cellular metabolic process	NM_025305	mitchondrial ribosomal protein S7	Mrps7	chr11 115465464-115468938	3.54e-192
GO:0044237	cellular metabolic process	NM_145533	spermine oxidase	Smox	chr2 131317597-131350919	3.54e-192
GO:0044237	cellular metabolic process	NM_020329	dolichyl pyrophosphate phosphatase 1	Dolpp1	chr2 30247935-30256047	3.54e-192
GO:0044237	cellular metabolic process	NM_011480	sterol regulatory element binding transcription factor 1	Srebf1	chr11 60012590-60034106	3.54e-192
GO:0044237	cellular metabolic process	NM_009612	activin A receptor, type II-like 1	Acvrl1	chr15 100958967-100975767	3.54e-192
GO:0044237	cellular metabolic process	NM_016679	kelch-like ECH-associated protein 1	Keap1	chr9 21034173-21043776	3.54e-192
GO:0044237	cellular metabolic process	NM_007948	excision repair cross-complementing rodent repair deficiency, complementation group 1	Ercc1	chr7 19930419-19941873	3.54e-192
GO:0044237	cellular metabolic process	NM_015829	solute carrier family 25 (mitochondrial carrier, adenine nucleotide translocator), member 13	Slc25a13	chr6 5991218-6167173	3.54e-192
GO:0044237	cellular metabolic process	NM_173001	lysine (K)-specific demethylase 3A	Kdm3a	chr6 71538965-71582680	3.54e-192
GO:0044237	cellular metabolic process	NM_010508	interferon (alpha and beta) receptor 1	Ifnar1	chr16 91485459-91510767	3.54e-192
GO:0044237	cellular metabolic process	NM_019994	Ral GTPase activating protein, alpha subunit 1	Ralgapa1	chr12 56703885-56922154	3.54e-192
GO:0044237	cellular metabolic process	NM_009292	stimulated by retinoic acid gene 8	Stra8	chr6 34870959-34889342	3.54e-192
GO:0044237	cellular metabolic process	NM_018782	calcitonin receptor-like	Calcrl	chr2 84170790-84265423	3.54e-192
GO:0044237	cellular metabolic process	NM_013557	eukaryotic translation initiation factor 2 alpha kinase 1	Eif2ak1	chr5 144578660-144663586	3.54e-192
GO:0044237	cellular metabolic process	NM_009115	S100 protein, beta polypeptide, neural	S100b	chr10 75716580-75724064	3.54e-192
GO:0044237	cellular metabolic process	NM_008566	minichromosome maintenance deficient 5, cell division cycle 46 (S. cerevisiae)	Mcm5	chr8 77633426-77652338	3.54e-192
GO:0044237	cellular metabolic process	NM_133667	pyruvate dehydrogenase kinase, isoenzyme 2	Pdk2	chr11 94887572-94902685	3.54e-192
GO:0044237	cellular metabolic process	NM_134189	UDP-N-acetyl-alpha-D-galactosamine:polypeptide N-acetylgalactosaminyltransferase 10	Galnt10	chr11 57458943-57601002	3.54e-192
GO:0044237	cellular metabolic process	NM_008492	lactate dehydrogenase B	Ldhb	chr6 142438768-142456463	3.54e-192
GO:0044237	cellular metabolic process	NM_183029	insulin-like growth factor 2 mRNA binding protein 2	Igf2bp2	chr16 22059081-22163372	3.54e-192
GO:0044237	cellular metabolic process	NM_007961	ets variant gene 6 (TEL oncogene)	Etv6	chr6 133985724-134220165	3.54e-192
GO:0044237	cellular metabolic process	NM_001135019	zinc finger protein 266	Zfp266	chr9 20299519-20325863	3.54e-192
GO:0044237	cellular metabolic process	NM_008986	polymerase I and transcript release factor	Ptrf	chr11 100818050-100831931	3.54e-192
GO:0044237	cellular metabolic process	NM_025641	ubiquinol-cytochrome c reductase hinge protein	Uqcrh	chr4 115739569-115747675	3.54e-192
GO:0044237	cellular metabolic process	NM_198102	transformer 2 alpha homolog (Drosophila)	Tra2a	chr6 49193919-49214051	3.54e-192
GO:0044237	cellular metabolic process	NM_181407	malic enzyme 3, NADP(+)-dependent, mitochondrial	Me3	chr7 96781327-97002869	3.54e-192
GO:0044237	cellular metabolic process	NM_198303	eukaryotic translation initiation factor 5B	Eif5b	chr1 38054854-38112424	3.54e-192
GO:0044237	cellular metabolic process	NM_001039532	zinc finger protein 784	Zfp784	chr7 4986047-4990048	3.54e-192
GO:0044237	cellular metabolic process	NM_007626	chromobox 5	Cbx5	chr15 103021976-103045783	3.54e-192
GO:0044237	cellular metabolic process	NM_021296	GrpE-like 2, mitochondrial	Grpel2	chr18 61872077-61885985	3.54e-192
GO:0044237	cellular metabolic process	NM_009833	cyclin T1	Ccnt1	chr15 98373641-98398067	3.54e-192
GO:0044237	cellular metabolic process	NM_010495	inhibitor of DNA binding 1	Id1	chr2 152562009-152563146	3.54e-192
GO:0044237	cellular metabolic process	NM_007622	chromobox 1	Cbx1	chr11 96650449-96669954	3.54e-192
GO:0044237	cellular metabolic process	NM_015798	F-box protein 15	Fbxo15	chr18 85104416-85150784	3.54e-192
GO:0044237	cellular metabolic process	NM_011871	protein kinase, interferon inducible double stranded RNA dependent activator	Prkra	chr2 76467993-76486051	3.54e-192
GO:0044237	cellular metabolic process	NM_028002	dihydrouridine synthase 4-like (S. cerevisiae)	Dus4l	chr12 32324919-32339691	3.54e-192
GO:0044237	cellular metabolic process	NM_026533	ribosomal protein S13	Rps13	chr7 123475020-123477704	3.54e-192
GO:0044237	cellular metabolic process	NM_177993	high mobility group box transcription factor 1	Hbp1	chr12 32614247-32635400	3.54e-192
GO:0044237	cellular metabolic process	NM_019767	actin related protein 2/3 complex, subunit 1A	Arpc1a	chr5 145844737-145869625	3.54e-192
GO:0044237	cellular metabolic process	NM_008974	protein tyrosine phosphatase 4a2	Ptp4a2	chr4 129497722-129527247	3.54e-192
GO:0044237	cellular metabolic process	NM_175374	mitochondrial translational release factor 1-like	Mtrf1l	chr10 4522597-4534654	3.54e-192
GO:0044237	cellular metabolic process	NM_177548	CLIP associating protein 1	Clasp1	chr1 120285634-120506039	3.54e-192
GO:0044237	cellular metabolic process	NM_199196	suppressor of zeste 12 homolog (Drosophila)	Suz12	chr11 79806607-79847624	3.54e-192
GO:0044237	cellular metabolic process	NR_027852	CD40 antigen	Cd40	chr2 164881135-164897152	3.54e-192
GO:0044237	cellular metabolic process	NM_009050	ret proto-oncogene	Ret	chr6 118101765-118147762	3.54e-192
GO:0044237	cellular metabolic process	NM_023514	mitochondrial ribosomal protein S9	Mrps9	chr1 42908077-42962528	3.54e-192
GO:0044237	cellular metabolic process	NM_145077	urocortin 2	Ucn2	chr9 108888207-108889209	3.54e-192
GO:0044237	cellular metabolic process	NM_020566	DnaJ (Hsp40) homolog, subfamily C, member 4	Dnajc4	chr19 7062400-7066762	3.54e-192
GO:0044237	cellular metabolic process	NM_009090	polymerase (RNA) II (DNA directed) polypeptide C	Polr2c	chr8 97381349-97388138	3.54e-192
GO:0044237	cellular metabolic process	NM_031386	testis expressed gene 14	Tex14	chr11 87218566-87369325	3.54e-192
GO:0044237	cellular metabolic process	NM_008936	paired like homeodomain factor 1	Prop1	chr11 50764307-50767134	3.54e-192
GO:0044237	cellular metabolic process	NM_029596	testis-specific serine kinase 4	Tssk4	chr14 56269128-56271369	3.54e-192
GO:0044237	cellular metabolic process	NM_016784	pleiotropic regulator 1, PRL1 homolog (Arabidopsis)	Plrg1	chr3 82859459-82876213	3.54e-192
GO:0044237	cellular metabolic process	NM_001081086	peptidyl-prolyl isomerase G (cyclophilin G)	Ppig	chr2 69561144-69592116	3.54e-192
GO:0044237	cellular metabolic process	NM_022408	DiGeorge syndrome critical region gene 14	Dgcr14	chr16 17900801-17911441	3.54e-192
GO:0044237	cellular metabolic process	NM_001039521	RRN3 RNA polymerase I transcription factor homolog (yeast)	Rrn3	chr16 13780791-13814934	3.54e-192
GO:0044237	cellular metabolic process	NM_025386	F-box protein 36	Fbxo36	chr1 84836415-84897061	3.54e-192
GO:0044237	cellular metabolic process	NM_134469	farnesyl diphosphate synthetase	Fdps	chr3 88897509-88905867	3.54e-192
GO:0044237	cellular metabolic process	NM_007832	deoxycytidine kinase	Dck	chr5 89194037-89212302	3.54e-192
GO:0044237	cellular metabolic process	NM_009163	sphingosine phosphate lyase 1	Sgpl1	chr10 60561391-60610413	3.54e-192
GO:0044237	cellular metabolic process	NM_026615	ubiquitin related modifier 1 homolog (S. cerevisiae)	Urm1	chr2 29682908-29700516	3.54e-192
GO:0044237	cellular metabolic process	NM_026780	SYF2 homolog, RNA splicing factor (S. cerevisiae)	Syf2	chr4 134486894-134493452	3.54e-192
GO:0044237	cellular metabolic process	NM_009980	C-terminal binding protein 2	Ctbp2	chr7 140178693-140315166	3.54e-192
GO:0044237	cellular metabolic process	NM_029048	speedy homolog B (Xenopus laevis)	Spdyb	chr5 143977994-143987561	3.54e-192
GO:0044237	cellular metabolic process	NM_027196	polymerase (DNA-directed), delta 4	Pold4	chr19 4231898-4233633	3.54e-192
GO:0044237	cellular metabolic process	NM_175337	mutL homolog 3 (E coli)	Mlh3	chr12 86575469-86611514	3.54e-192
GO:0044237	cellular metabolic process	NM_026031	UTP11-like, U3 small nucleolar ribonucleoprotein, (yeast)	Utp11l	chr4 124356007-124370798	3.54e-192
GO:0044237	cellular metabolic process	NM_025587	ribosomal protein S21	Rps21	chr2 179992083-179993149	3.54e-192
GO:0044237	cellular metabolic process	NM_025372	timeless interacting protein	Tipin	chr9 64129413-64152599	3.54e-192
GO:0044237	cellular metabolic process	NM_172403	RIKEN cDNA 2810021J22 gene	2810021J22Rik	chr11 58680741-58697840	3.54e-192
GO:0044237	cellular metabolic process	NM_019501	prenyl (solanesyl) diphosphate synthase, subunit 1	Pdss1	chr2 22751041-22795779	3.54e-192
GO:0044237	cellular metabolic process	NM_009803	nuclear receptor subfamily 1, group I, member 3	Nr1i3	chr1 173144100-173148975	3.54e-192
GO:0044237	cellular metabolic process	NM_009332	transcription factor 7 like 1 (T cell specific, HMG box)	Tcf7l1	chr6 72576373-72738950	3.54e-192
GO:0044237	cellular metabolic process	NM_001024624	cyclin-dependent kinase-like 5	Cdkl5	chrX 157222239-157432613	3.54e-192
GO:0044237	cellular metabolic process	NM_146123	calcium channel, voltage-dependent, beta 4 subunit	Cacnb4	chr2 52283839-52414087	3.54e-192
GO:0044237	cellular metabolic process	NM_009657	aldolase C, fructose-bisphosphate	Aldoc	chr11 78137699-78140262	3.54e-192
GO:0044237	cellular metabolic process	NM_178240	tripartite motif-containing 50	Trim50	chr5 135829165-135843524	3.54e-192
GO:0044237	cellular metabolic process	NM_010022	dihydrolipoamide branched chain transacylase E2	Dbt	chr3 116215996-116252899	3.54e-192
GO:0044237	cellular metabolic process	NM_178854	CCR4-NOT transcription complex, subunit 6-like	Cnot6l	chr5 96504756-96590774	3.54e-192
GO:0044237	cellular metabolic process	NR_027710	peroxisome proliferative activated receptor, gamma, coactivator 1 alpha	Ppargc1a	chr5 51845488-51945160	3.54e-192
GO:0044237	cellular metabolic process	NM_009345	deoxynucleotidyltransferase, terminal	Dntt	chr19 41103764-41134015	3.54e-192
GO:0044237	cellular metabolic process	NM_144806	phosphoribosyl pyrophosphate synthetase-associated protein 2	Prpsap2	chr11 61543151-61575590	3.54e-192
GO:0044237	cellular metabolic process	NM_026079	inhibitor of kappa light polypeptide enhancer in B cells, kinase complex-associated protein	Ikbkap	chr4 56762551-56815203	3.54e-192
GO:0044237	cellular metabolic process	NM_175093	tribbles homolog 3 (Drosophila)	Trib3	chr2 152163160-152169796	3.54e-192
GO:0044237	cellular metabolic process	NM_010234	FBJ osteosarcoma oncogene	Fos	chr12 86814850-86818219	3.54e-192
GO:0044237	cellular metabolic process	NM_001081408	agmatine ureohydrolase (agmatinase)	Agmat	chr4 141302589-141315178	3.54e-192
GO:0044237	cellular metabolic process	NM_011274	expressed sequence C80913	C80913	chr7 38745011-38804571	3.54e-192
GO:0044237	cellular metabolic process	NM_178757	interferon regulatory factor 2 binding protein 1	Irf2bp1	chr7 19589413-19592112	3.54e-192
GO:0044237	cellular metabolic process	NM_198113	slingshot homolog 3 (Drosophila)	Ssh3	chr19 4261667-4269172	3.54e-192
GO:0044237	cellular metabolic process	NM_011808	E26 avian leukemia oncogene 1, 5' domain	Ets1	chr9 32503626-32565405	3.54e-192
GO:0044237	cellular metabolic process	NM_133967	zinc finger, DHHC domain containing 7	Zdhhc7	chr8 122604994-122625372	3.54e-192
GO:0044237	cellular metabolic process	NM_011941	mitogen-activated protein kinase binding protein 1	Mapkbp1	chr2 119798434-119853138	3.54e-192
GO:0044237	cellular metabolic process	NM_030220	Sp2 transcription factor	Sp2	chr11 96814651-96839002	3.54e-192
GO:0044237	cellular metabolic process	NM_009442	transcription termination factor, RNA polymerase I	Ttf1	chr2 28915782-28943170	3.54e-192
GO:0044237	cellular metabolic process	NM_024181	DnaJ (Hsp40) homolog, subfamily C, member 10	Dnajc10	chr2 80155622-80194212	3.54e-192
GO:0044237	cellular metabolic process	NM_207678	cyclin L2	Ccnl2	chr4 155186597-155198652	3.54e-192
GO:0044237	cellular metabolic process	NM_172707	protein phosphatase 1, catalytic subunit, beta isoform	Ppp1cb	chr5 32761342-32796085	3.54e-192
GO:0044237	cellular metabolic process	NM_028370	protection of telomeres 1B	Pot1b	chr17 55791322-55851926	3.54e-192
GO:0044237	cellular metabolic process	NM_029868	GC-rich promoter binding protein 1-like 1	Gpbp1l1	chr4 116230331-116266487	3.54e-192
GO:0044237	cellular metabolic process	NM_009457	ubiquitin-like modifier activating enzyme 1	Uba1	chrX 20235546-20260305	3.54e-192
GO:0044237	cellular metabolic process	NM_007988	fatty acid synthase	Fasn	chr11 120667271-120685861	3.54e-192
GO:0044237	cellular metabolic process	NM_025938	ribonuclease P 14 subunit (human)	Rpp14	chr14 8912826-8924359	3.54e-192
GO:0044237	cellular metabolic process	NM_144958	eukaryotic translation initiation factor 4A1	Eif4a1	chr11 69480437-69485925	3.54e-192
GO:0044237	cellular metabolic process	NM_008979	protein tyrosine phosphatase, non-receptor type 22 (lymphoid)	Ptpn22	chr3 103664214-103716170	3.54e-192
GO:0044237	cellular metabolic process	NM_028794	nudix (nucleoside diphosphate linked moiety X)-type motif 9	Nudt9	chr5 104476029-104494386	3.54e-192
GO:0044237	cellular metabolic process	NM_007615	catenin (cadherin associated protein), delta 1	Ctnnd1	chr2 84440937-84490897	3.54e-192
GO:0044237	cellular metabolic process	NM_177691	protein phosphatase, Mg2+/Mn2+ dependent, 1N (putative)	Ppm1n	chr7 19862155-19865398	3.54e-192
GO:0044237	cellular metabolic process	NM_178065	RIKEN cDNA 1110018G07 gene	1110018G07Rik	chr12 86259098-86311836	3.54e-192
GO:0044237	cellular metabolic process	NM_138677	ER degradation enhancer, mannosidase alpha-like 1	Edem1	chr6 108778634-108809350	3.54e-192
GO:0044237	cellular metabolic process	NM_001142411	zinc finger protein 937	Zfp937	chr2 150043834-150070609	3.54e-192
GO:0044237	cellular metabolic process	NM_012051	ets variant gene 3	Etv3	chr3 87329499-87344078	3.54e-192
GO:0044237	cellular metabolic process	NM_026598	emopamil binding protein-like	Ebpl	chr14 61958599-61979282	3.54e-192
GO:0044237	cellular metabolic process	NM_009212	immunoglobulin mu binding protein 2	Ighmbp2	chr19 3259075-3283010	3.54e-192
GO:0044237	cellular metabolic process	NM_178143	protein kinase, AMP-activated, alpha 2 catalytic subunit	Prkaa2	chr4 104702254-104782503	3.54e-192
GO:0044237	cellular metabolic process	NM_172458	zinc finger protein 871	Zfp871	chr17 32902441-32925232	3.54e-192
GO:0044237	cellular metabolic process	NM_027805	protein phosphatase 6, regulatory subunit 2	Ppp6r2	chr15 89041989-89093699	3.54e-192
GO:0044237	cellular metabolic process	NM_019949	ubiquitin-conjugating enzyme E2L 6	Ube2l6	chr2 84638984-84650158	3.54e-192
GO:0044237	cellular metabolic process	NM_173371	hexose-6-phosphate dehydrogenase (glucose 1-dehydrogenase)	H6pd	chr4 149353589-149383132	3.54e-192
GO:0044237	cellular metabolic process	NM_175023	retinoblastoma binding protein 6	Rbbp6	chr7 130114077-130123697	3.54e-192
GO:0044237	cellular metabolic process	NM_009974	casein kinase 2, alpha prime polypeptide	Csnk2a2	chr8 97969995-98012720	3.54e-192
GO:0044237	cellular metabolic process	NM_008034	folate receptor 1 (adult)	Folr1	chr7 109006844-109019197	3.54e-192
GO:0044237	cellular metabolic process	NM_010212	four and a half LIM domains 2	Fhl2	chr1 43179918-43220806	3.54e-192
GO:0044237	cellular metabolic process	NM_181266	zinc finger protein 120	Zfp120	chr2 149940142-149962414	3.54e-192
GO:0044237	cellular metabolic process	NM_027388	phosphatidylinositol glycan anchor biosynthesis, class W	Pigw	chr11 84689814-84693697	3.54e-192
GO:0044237	cellular metabolic process	NM_013493	cellular nucleic acid binding protein	Cnbp	chr6 87792608-87801100	3.54e-192
GO:0044237	cellular metabolic process	NM_012010	eukaryotic translation initiation factor 2, subunit 3, structural gene X-linked	Eif2s3x	chrX 91434047-91457990	3.54e-192
GO:0044237	cellular metabolic process	NM_019757	fizzy/cell division cycle 20 related 1 (Drosophila)	Fzr1	chr10 80829623-80841115	3.54e-192
GO:0044237	cellular metabolic process	NM_178733	zinc finger protein 14	Zfp14	chr7 30821377-30836415	3.54e-192
GO:0044237	cellular metabolic process	NM_009705	arginase type II	Arg2	chr12 80231774-80257287	3.54e-192
GO:0044237	cellular metabolic process	NM_026234	phosphatidylinositol glycan anchor biosynthesis, class M	Pigm	chr1 174306661-174314230	3.54e-192
GO:0044237	cellular metabolic process	NM_011374	ST8 alpha-N-acetyl-neuraminide alpha-2,8-sialyltransferase 1	St8sia1	chr6 142770060-142912972	3.54e-192
GO:0044237	cellular metabolic process	NM_030074	zinc finger protein 687	Zfp687	chr3 94810623-94819160	3.54e-192
GO:0044237	cellular metabolic process	NM_138597	ATP synthase, H+ transporting, mitochondrial F1 complex, O subunit	Atp5o	chr16 91925467-91931875	3.54e-192
GO:0044237	cellular metabolic process	NM_212442	acyl-CoA synthetase medium-chain family member 3	Acsm3	chr7 126904436-126928405	3.54e-192
GO:0044237	cellular metabolic process	NM_011848	NIMA (never in mitosis gene a)-related expressed kinase 3	Nek3	chr8 23238756-23276907	3.54e-192
GO:0044237	cellular metabolic process	NM_010794	mannoside acetylglucosaminyltransferase 1	Mgat1	chr11 49057692-49076526	3.54e-192
GO:0044237	cellular metabolic process	NM_152895	lysine (K)-specific demethylase 5B	Kdm5b	chr1 136456754-136529455	3.54e-192
GO:0044237	cellular metabolic process	NM_153807	acyl-CoA synthetase family member 2	Acsf2	chr11 94418415-94463100	3.54e-192
GO:0044237	cellular metabolic process	NM_175560	zinc finger protein 747	Zfp747	chr7 134516050-134519564	3.54e-192
GO:0044237	cellular metabolic process	NM_011948	mitogen-activated protein kinase kinase kinase 4	Map3k4	chr17 12420486-12511526	3.54e-192
GO:0044237	cellular metabolic process	NM_009329	zinc finger protein 354A	Zfp354a	chr11 50872758-50886301	3.54e-192
GO:0044237	cellular metabolic process	NM_011542	transcription elongation factor A (SII), 3	Tcea3	chr4 135803871-135830814	3.54e-192
GO:0044237	cellular metabolic process	NM_007712	CDC-like kinase 2	Clk2	chr3 88968726-88981009	3.54e-192
GO:0044237	cellular metabolic process	NM_080793	SET domain containing (lysine methyltransferase) 7	Setd7	chr3 51319239-51364745	3.54e-192
GO:0044237	cellular metabolic process	NM_025676	minichromosome maintenance deficient 8 (S. cerevisiae)	Mcm8	chr2 132642070-132669924	3.54e-192
GO:0044237	cellular metabolic process	NM_030686	dehydrogenase/reductase (SDR family) member 4	Dhrs4	chr14 56097594-56106414	3.54e-192
GO:0044237	cellular metabolic process	NM_134137	leucyl-tRNA synthetase	Lars	chr18 42362002-42421725	3.54e-192
GO:0044237	cellular metabolic process	NM_013684	TATA box binding protein	Tbp	chr17 15636851-15654391	3.54e-192
GO:0044237	cellular metabolic process	NM_018808	DnaJ (Hsp40) homolog, subfamily B, member 1	Dnajb1	chr8 86132073-86135801	3.54e-192
GO:0044237	cellular metabolic process	NM_010255	guanidinoacetate methyltransferase	Gamt	chr10 79720895-79723713	3.54e-192
GO:0044237	cellular metabolic process	NM_001163314	post-GPI attachment to proteins 1	Pgap1	chr1 54537551-54614526	3.54e-192
GO:0044237	cellular metabolic process	NM_177882	zinc finger protein 786	Zfp786	chr6 47769264-47780504	3.54e-192
GO:0044237	cellular metabolic process	NM_178676	ectonucleoside triphosphate diphosphohydrolase 3	Entpd3	chr9 120448935-120477435	3.54e-192
GO:0044237	cellular metabolic process	NM_009076	ribosomal protein L12	Rpl12	chr2 32817231-32819565	3.54e-192
GO:0044237	cellular metabolic process	NM_011214	protein tyrosine phosphatase, receptor type, U	Ptpru	chr4 131324371-131394193	3.54e-192
GO:0044237	cellular metabolic process	NM_207245	zinc finger protein 870	Zfp870	chr17 33016165-33028548	3.54e-192
GO:0044237	cellular metabolic process	NM_007809	cytochrome P450, family 17, subfamily a, polypeptide 1	Cyp17a1	chr19 46741654-46747490	3.54e-192
GO:0044237	cellular metabolic process	NM_023136	deoxythymidylate kinase	Dtymk	chr1 95697071-95698511	3.54e-192
GO:0044237	cellular metabolic process	NM_030715	polymerase (DNA directed), eta (RAD 30 related)	Polh	chr17 46308941-46339574	3.54e-192
GO:0044237	cellular metabolic process	NM_011541	transcription elongation factor A (SII) 1	Tcea1	chr1 4847774-4887987	3.54e-192
GO:0044237	cellular metabolic process	NM_015758	forkhead box E3	Foxe3	chr4 114597751-114598618	3.54e-192
GO:0044237	cellular metabolic process	NM_016680	CLK4-associating serine/arginine rich protein	Clasrp	chr7 20166391-20189817	3.54e-192
GO:0044237	cellular metabolic process	NM_146078	ubiquitin protein ligase E3 component n-recognin 2	Ubr2	chr17 47065240-47147481	3.54e-192
GO:0044237	cellular metabolic process	NM_198020	TRM1 tRNA methyltransferase 1 homolog (S. cerevisiae)	Trmt1	chr8 87213145-87223707	3.54e-192
GO:0044237	cellular metabolic process	NM_133985	oxidative-stress responsive 1	Oxsr1	chr9 119149783-119213966	3.54e-192
GO:0044237	cellular metabolic process	NM_012019	apoptosis-inducing factor, mitochondrion-associated 1	Aifm1	chrX 45828120-45866603	3.54e-192
GO:0044237	cellular metabolic process	NM_010601	potassium voltage-gated channel, subfamily H (eag-related), member 3	Kcnh3	chr15 99055406-99073248	3.54e-192
GO:0044237	cellular metabolic process	NM_018737	cytidine 5'-triphosphate synthase 2	Ctps2	chrX 159339526-159472469	3.54e-192
GO:0044237	cellular metabolic process	NM_007505	ATP synthase, H+ transporting, mitochondrial F1 complex, alpha subunit 1	Atp5a1	chr18 78012506-78021607	3.54e-192
GO:0044237	cellular metabolic process	NM_181860	MKL/myocardin-like 2	Mkl2	chr16 13265171-13333015	3.54e-192
GO:0044237	cellular metabolic process	NM_025899	ubiquinol cytochrome c reductase core protein 2	Uqcrc2	chr7 127778702-127803037	3.54e-192
GO:0044237	cellular metabolic process	NM_028042	excision repaiross-complementing rodent repair deficiency, complementation group 8	Ercc8	chr13 108948931-108985175	3.54e-192
GO:0044237	cellular metabolic process	NM_009124	ataxin 1	Atxn1	chr13 45650261-46060345	3.54e-192
GO:0044237	cellular metabolic process	NM_178797	fatty acyl CoA reductase 2	Far2	chr6 147995937-148131282	3.54e-192
GO:0044237	cellular metabolic process	NM_009561	zinc finger protein 61	Zfp61	chr7 25076064-25084568	3.54e-192
GO:0044237	cellular metabolic process	NM_134118	trans-2,3-enoyl-CoA reductase	Tecr	chr8 86095598-86118390	3.54e-192
GO:0044237	cellular metabolic process	NM_009011	RAD23b homolog (S. cerevisiae)	Rad23b	chr4 55362913-55405109	3.54e-192
GO:0044237	cellular metabolic process	NM_172961	4-aminobutyrate aminotransferase	Abat	chr16 8513521-8621658	3.54e-192
GO:0044237	cellular metabolic process	NM_198169	glucocorticoid modulatory element binding protein 2	Gmeb2	chr2 180986155-181022671	3.54e-192
GO:0044237	cellular metabolic process	NM_008393	Iroquois related homeobox 3 (Drosophila)	Irx3	chr8 94322423-94325273	3.54e-192
GO:0044237	cellular metabolic process	NM_007953	estrogen related receptor, alpha	Esrra	chr19 6985466-6996298	3.54e-192
GO:0044237	cellular metabolic process	NM_001039209	predicted gene 13152	Gm13152	chr4 146549974-146887529	3.54e-192
GO:0044237	cellular metabolic process	NM_173364	zinc finger protein 445	Zfp445	chr9 122758027-122775124	3.54e-192
GO:0044237	cellular metabolic process	NM_009940	demethyl-Q 7	Coq7	chr7 125668575-125676827	3.54e-192
GO:0044237	cellular metabolic process	NM_008292	hydroxysteroid (17-beta) dehydrogenase 4	Hsd17b4	chr18 50287992-50355920	3.54e-192
GO:0044237	cellular metabolic process	NM_026112	zinc finger protein 606	Zfp606	chr7 13063653-13081584	3.54e-192
GO:0044237	cellular metabolic process	NM_027772	prenyl (solanesyl) diphosphate synthase, subunit 2	Pdss2	chr10 42941291-43160054	3.54e-192
GO:0044237	cellular metabolic process	NM_177905	piwi-like homolog 4 (Drosophila)	Piwil4	chr9 14506801-14545177	3.54e-192
GO:0044237	cellular metabolic process	NM_177596	zinc finger protein 947	Zfp947	chr17 22281325-22302944	3.54e-192
GO:0044237	cellular metabolic process	NM_020582	ATP synthase, H+ transporting, mitochondrial F0 complex, subunit F2	Atp5j2	chr5 145944574-145952461	3.54e-192
GO:0044237	cellular metabolic process	NM_026859	MAF1 homolog (S. cerevisiae)	Maf1	chr15 76181723-76184808	3.54e-192
GO:0044237	cellular metabolic process	NM_001033443	cyclin-dependent kinase-like 4	Cdkl4	chr17 80922889-80963174	3.54e-192
GO:0044237	cellular metabolic process	NM_016738	ribosomal protein L13	Rpl13	chr8 125626249-125629140	3.54e-192
GO:0044237	cellular metabolic process	NM_009180	ST6 (alpha-N-acetyl-neuraminyl-2,3-beta-galactosyl-1,3)-N-acetylgalactosaminide alpha-2,6-sialyltransferase 2	St6galnac2	chr11 116538018-116555974	3.54e-192
GO:0044237	cellular metabolic process	NM_030185	zinc finger, CCHC domain containing 4	Zcchc4	chr5 53174305-53211004	3.54e-192
GO:0044237	cellular metabolic process	NR_028341	TATA box binding protein (Tbp)-associated factor, RNA polymerase I, B	Taf1b	chr12 25183445-25243436	3.54e-192
GO:0044237	cellular metabolic process	NM_009272	spermidine synthase	Srm	chr4 147965621-147968728	3.54e-192
GO:0044237	cellular metabolic process	NM_021527	McKusick-Kaufman syndrome	Mkks	chr2 136699518-136717142	3.54e-192
GO:0044237	cellular metabolic process	NM_019729	ubiquitin specific peptidase 8	Usp8	chr2 126533098-126585028	3.54e-192
GO:0044237	cellular metabolic process	NM_181274	zinc finger protein 869	Zfp869	chr8 72229036-72240385	3.54e-192
GO:0044237	cellular metabolic process	NM_029767	ribosomal protein S9	Rps9	chr7 3655642-3658499	3.54e-192
GO:0044237	cellular metabolic process	NM_001081107	helicase, POLQ-like	Helq	chr5 101191166-101227619	3.54e-192
GO:0044237	cellular metabolic process	NM_028279	N-acetylated alpha-linked acidic dipeptidase 2	Naalad2	chr9 18127464-18190372	3.54e-192
GO:0044237	cellular metabolic process	NM_007680	Eph receptor B6	Ephb6	chr6 41555480-41570506	3.54e-192
GO:0044237	cellular metabolic process	NM_181796	glutathione S-transferase, pi 2	Gstp2	chr19 4040287-4042221	3.54e-192
GO:0044237	cellular metabolic process	NM_007462	adenomatosis polyposis coli	Apc	chr18 34380637-34481844	3.54e-192
GO:0044237	cellular metabolic process	NM_001081167	UDP-GlcNAc:betaGal beta-1,3-N-acetylglucosaminyltransferase 6 (core 3 synthase)	B3gnt6	chr7 105340924-105347985	3.54e-192
GO:0044237	cellular metabolic process	NM_013720	MAX gene associated	Mga	chr2 119722963-119795317	3.54e-192
GO:0044237	cellular metabolic process	NM_021491	sphingomyelin phosphodiesterase 3, neutral	Smpd3	chr8 108776447-108861888	3.54e-192
GO:0044237	cellular metabolic process	NM_008949	proteasome (prosome, macropain) 26S subunit, ATPase 3, interacting protein	Psmc3ip	chr11 100953470-100956715	3.54e-192
GO:0044237	cellular metabolic process	NM_144884	torsin family 1, member A (torsin A)	Tor1a	chr2 30816080-30823438	3.54e-192
GO:0044237	cellular metabolic process	NM_028597	THO complex 3	Thoc3	chr13 54560198-54570201	3.54e-192
GO:0044237	cellular metabolic process	NM_016777	nuclear autoantigenic sperm protein (histone-binding)	Nasp	chr4 116273656-116300556	3.54e-192
GO:0044237	cellular metabolic process	NM_009709	aryl hydrocarbon receptor nuclear translocator	Arnt	chr3 95238311-95301161	3.54e-192
GO:0044237	cellular metabolic process	NM_008593	forkhead box D2	Foxd2	chr4 114578884-114581503	3.54e-192
GO:0044237	cellular metabolic process	NM_021485	ribosomal protein S6 kinase, polypeptide 2	Rps6kb2	chr19 4156976-4163245	3.54e-192
GO:0044237	cellular metabolic process	NM_207671	zinc finger protein 318	Zfp318	chr17 46520714-46551766	3.54e-192
GO:0044237	cellular metabolic process	NM_198107	mediator complex subunit 16	Med16	chr10 79357451-79371683	3.54e-192
GO:0044237	cellular metabolic process	NM_001081030	SET binding factor 1	Sbf1	chr15 89118667-89145742	3.54e-192
GO:0044237	cellular metabolic process	NM_153554	aldehyde dehydrogenase 18 family, member A1	Aldh18a1	chr19 40624747-40662953	3.54e-192
GO:0044237	cellular metabolic process	NM_008241	forkhead box G1	Foxg1	chr12 50483993-50487853	3.54e-192
GO:0044237	cellular metabolic process	NM_177124	trinucleotide repeat containing 6b	Tnrc6b	chr15 80629039-80771516	3.54e-192
GO:0044237	cellular metabolic process	NM_145420	ubiquitin-conjugating enzyme E2D 1	Ube2d1	chr10 70717727-70748010	3.54e-192
GO:0044237	cellular metabolic process	NM_019941	zinc finger protein 235	Zfp235	chr7 24919181-24928260	3.54e-192
GO:0044237	cellular metabolic process	NM_028079	RIKEN cDNA 2010111I01 gene	2010111I01Rik	chr13 63116293-63400964	3.54e-192
GO:0044237	cellular metabolic process	NR_004853	cyclin-dependent kinase 3, pseudogene	Cdk3-ps	chr11 116077315-116081601	3.54e-192
GO:0044237	cellular metabolic process	NM_144533	nicotinamide nucleotide adenylyltransferase 3	Nmnat3	chr9 98197001-98311847	3.54e-192
GO:0044237	cellular metabolic process	NM_001081007	zinc finger protein 382	Zfp382	chr7 30906966-30920051	3.54e-192
GO:0044237	cellular metabolic process	NM_144866	eukaryotic translation termination factor 1	Etf1	chr18 35062438-35091657	3.54e-192
GO:0044237	cellular metabolic process	NM_010021	deleted in azoospermia-like	Dazl	chr17 50418718-50432924	3.54e-192
GO:0044237	cellular metabolic process	NM_018765	WW domain binding protein 4	Wbp4	chr14 79859743-79881075	3.54e-192
GO:0044237	cellular metabolic process	NM_001081679	transmembrane O-methyltransferase	Tomt	chr7 109048321-109054873	3.54e-192
GO:0044237	cellular metabolic process	NR_027477	choline phosphotransferase 1	Chpt1	chr10 87935559-87966715	3.54e-192
GO:0044237	cellular metabolic process	NM_146092	TAF6-like RNA polymerase II, p300/CBP-associated factor (PCAF)-associated factor	Taf6l	chr19 8848843-8860806	3.54e-192
GO:0044237	cellular metabolic process	NM_019743	RING1 and YY1 binding protein	Rybp	chr6 100178558-100237352	3.54e-192
GO:0044237	cellular metabolic process	NM_011299	ribosomal protein S6 kinase, polypeptide 2	Rps6ka2	chr17 7374463-7507664	3.54e-192
GO:0044237	cellular metabolic process	NM_010558	interleukin 5	Il5	chr11 53534295-53538605	3.54e-192
GO:0044237	cellular metabolic process	NM_026888	phosphorylase kinase, gamma 2 (testis)	Phkg2	chr7 134716861-134726821	3.54e-192
GO:0044237	cellular metabolic process	NM_008156	glycosylphosphatidylinositol specific phospholipase D1	Gpld1	chr13 25035020-25083805	3.54e-192
GO:0044237	cellular metabolic process	NM_198899	UDP-glucose glycoprotein glucosyltransferase 1	Uggt1	chr1 36196873-36301147	3.54e-192
GO:0044237	cellular metabolic process	NM_009259	sialophorin	Spn	chr7 134277215-134281331	3.54e-192
GO:0044237	cellular metabolic process	NM_001033874	adenylate kinase 8	Ak8	chr2 28555680-28668685	3.54e-192
GO:0044237	cellular metabolic process	NM_145473	cold shock domain containing C2, RNA binding	Csdc2	chr15 81767188-81781370	3.54e-192
GO:0044237	cellular metabolic process	NM_008551	MAP kinase-activated protein kinase 2	Mapkapk2	chr1 132950280-132994120	3.54e-192
GO:0044237	cellular metabolic process	NM_008602	protein inhibitor of activated STAT 2	Pias2	chr18 77303946-77394447	3.54e-192
GO:0044237	cellular metabolic process	NM_011644	transient receptor potential cation channel, subfamily C, member 2	Trpc2	chr7 109214226-109244930	3.54e-192
GO:0044237	cellular metabolic process	NM_010881	nuclear receptor coactivator 1	Ncoa1	chr12 4247362-4484060	3.54e-192
GO:0044237	cellular metabolic process	NM_019478	polyglutamine binding protein 1	Pqbp1	chrX 7471648-7476354	3.54e-192
GO:0044237	cellular metabolic process	NM_026764	glutathione S-transferase, mu 4	Gstm4	chr3 107843327-107847774	3.54e-192
GO:0044237	cellular metabolic process	NM_026689	mitochondrial ubiquitin ligase activator of NFKB 1	Mul1	chr4 137990586-137998180	3.54e-192
GO:0044237	cellular metabolic process	NM_207635	ribosomal protein S24	Rps24	chr14 25309902-25315368	3.54e-192
GO:0044237	cellular metabolic process	NM_001081222	establishment of cohesion 1 homolog 1 (S. cerevisiae)	Esco1	chr18 10566509-10610350	3.54e-192
GO:0044237	cellular metabolic process	NM_011533	T-box 10	Tbx10	chr19 3992751-3999511	3.54e-192
GO:0044237	cellular metabolic process	NM_010062	deoxyribonuclease II alpha	Dnase2a	chr8 87432522-87435360	3.54e-192
GO:0044237	cellular metabolic process	NM_010150	nuclear receptor subfamily 2, group F, member 6	Nr2f6	chr8 73898017-73905851	3.54e-192
GO:0044237	cellular metabolic process	NM_146035	mannoside acetylglucosaminyltransferase 2	Mgat2	chr12 70285144-70287760	3.54e-192
GO:0044237	cellular metabolic process	NM_025820	Crn, crooked neck-like 1 (Drosophila)	Crnkl1	chr2 145743217-145760436	3.54e-192
GO:0044237	cellular metabolic process	NM_001033530	expressed sequence AW146154	AW146154	chr7 48734243-48755260	3.54e-192
GO:0044237	cellular metabolic process	NM_178772	arylacetamide deacetylase-like 1	Nceh1	chr3 27081925-27143833	3.54e-192
GO:0044237	cellular metabolic process	NM_022653	thimet oligopeptidase 1	Thop1	chr10 80532827-80545105	3.54e-192
GO:0044237	cellular metabolic process	NM_010475	hydroxysteroid (17-beta) dehydrogenase 1	Hsd17b1	chr11 100939724-100941819	3.54e-192
GO:0044237	cellular metabolic process	NM_001081234	phosphatidylinositol glycan anchor biosynthesis, class G	Pigg	chr5 108741943-108777798	3.54e-192
GO:0044237	cellular metabolic process	NM_008569	anaphase promoting complex subunit 1	Anapc1	chr2 128435818-128513131	3.54e-192
GO:0044237	cellular metabolic process	NM_015796	F-box protein 17	Fbxo17	chr7 29501808-29523159	3.54e-192
GO:0044237	cellular metabolic process	NM_009071	Rho-associated coiled-coil containing protein kinase 1	Rock1	chr18 10064398-10181790	3.54e-192
GO:0044237	cellular metabolic process	NM_031201	tissue specific transplantation antigen P35B	Tsta3	chr15 75755112-75760160	3.54e-192
GO:0044237	cellular metabolic process	NM_153417	transient receptor potential cation channel, subfamily M, member 6	Trpm6	chr19 18824472-18967001	3.54e-192
GO:0044237	cellular metabolic process	NM_013734	ATPase, Na+/K+ transporting, alpha 4 polypeptide	Atp1a4	chr1 174153639-174188555	3.54e-192
GO:0044237	cellular metabolic process	NM_011571	testis specific protein kinase 1	Tesk1	chr4 43455148-43460946	3.54e-192
GO:0044237	cellular metabolic process	NM_173785	IBA57, iron-sulfur cluster assembly homolog (S. cerevisiae)	Iba57	chr11 58968870-58977244	3.54e-192
GO:0044237	cellular metabolic process	NM_198090	heterogeneous nuclear ribonucleoprotein A3	Hnrnpa3	chr2 75497315-75507464	3.54e-192
GO:0044237	cellular metabolic process	NM_015769	excision repair cross-complementing rodent repair deficiency, complementation group 4	Ercc4	chr16 13109828-13152102	3.54e-192
GO:0044237	cellular metabolic process	NM_134161	fucosyltransferase 10	Fut10	chr8 32297803-32348266	3.54e-192
GO:0044237	cellular metabolic process	NM_053089	N(alpha)-acetyltransferase 15, NatA auxiliary subunit	Naa15	chr3 51219937-51279906	3.54e-192
GO:0044237	cellular metabolic process	NM_009006	mitogen-activated protein kinase kinase kinase kinase 2	Map4k2	chr19 6341249-6353527	3.54e-192
GO:0044237	cellular metabolic process	NM_025296	cytosolic iron-sulfur protein assembly 1	Ciao1	chr2 127066673-127073552	3.54e-192
GO:0044237	cellular metabolic process	NM_015779	elastase, neutrophil expressed	Elane	chr10 79349056-79350961	3.54e-192
GO:0044237	cellular metabolic process	NM_001039644	ER degradation enhancer, mannosidase alpha-like 3	Edem3	chr1 153602503-153669458	3.54e-192
GO:0044237	cellular metabolic process	NM_016925	Fanconi anemia, complementation group A	Fanca	chr8 125792143-125842476	3.54e-192
GO:0044237	cellular metabolic process	NM_181282	brain and reproductive organ-expressed protein	Bre	chr5 32000422-32387112	3.54e-192
GO:0044237	cellular metabolic process	NM_015752	suppressor of fused homolog (Drosophila)	Sufu	chr19 46471407-46561150	3.54e-192
GO:0044237	cellular metabolic process	NM_008006	fibroblast growth factor 2	Fgf2	chr3 37247574-37303752	3.54e-192
GO:0044237	cellular metabolic process	NM_177884	expressed sequence AW146020	AW146020	chr6 81873662-81909092	3.54e-192
GO:0044237	cellular metabolic process	NM_178939	p53 and DNA damage regulated 1	Pdrg1	chr2 152834625-152841119	3.54e-192
GO:0044237	cellular metabolic process	NM_181853	tripartite motif-containing 66	Trim66	chr7 116592514-116651648	3.54e-192
GO:0044237	cellular metabolic process	NM_018771	GIPC PDZ domain containing family, member 1	Gipc1	chr8 86176576-86188688	3.54e-192
GO:0044237	cellular metabolic process	NM_011033	poly(A) binding protein, cytoplasmic 2	Pabpc2	chr18 39933150-39935736	3.54e-192
GO:0044237	cellular metabolic process	NM_078477	Kruppel-like factor 16	Klf16	chr10 80029865-80040041	3.54e-192
GO:0044237	cellular metabolic process	NM_007510	ATPase, H+ transporting, lysosomal V1 subunit E1	Atp6v1e1	chr6 120745261-120772703	3.54e-192
GO:0044237	cellular metabolic process	NM_009558	zinc finger protein 51	Zfp51	chr17 21587315-21602553	3.54e-192
GO:0044237	cellular metabolic process	NM_023646	DnaJ (Hsp40) homolog, subfamily A, member 3	Dnaja3	chr16 4684069-4707690	3.54e-192
GO:0044237	cellular metabolic process	NM_146135	protein inhibitor of activated STAT 3	Pias3	chr3 96500297-96509993	3.54e-192
GO:0044237	cellular metabolic process	NM_010435	histone cell cycle regulation defective homolog A (S. cerevisiae)	Hira	chr16 18876842-18970401	3.54e-192
GO:0044237	cellular metabolic process	NM_175646	thioredoxin-like 4B	Txnl4b	chr8 112089885-112097951	3.54e-192
GO:0044237	cellular metabolic process	NM_011482	NHP2 non-histone chromosome protein 2-like 1 (S. cerevisiae)	Nhp2l1	chr15 81871774-81878028	3.54e-192
GO:0044237	cellular metabolic process	NM_007907	eukaryotic translation elongation factor 2	Eef2	chr10 80639375-80645252	3.54e-192
GO:0044237	cellular metabolic process	NM_025573	serine/arginine-rich splicing factor 9	Srsf9	chr5 115777185-115783089	3.54e-192
GO:0044237	cellular metabolic process	NM_028966	sterile alpha motif domain containing 4	Samd4	chr14 47502639-47725492	3.54e-192
GO:0044237	cellular metabolic process	NM_133240	acyl-CoA thioesterase 8	Acot8	chr2 164618268-164630381	3.54e-192
GO:0044237	cellular metabolic process	NM_027201	zinc finger protein 511	Zfp511	chr7 147222289-147226504	3.54e-192
GO:0044237	cellular metabolic process	NM_133217	beta-carotene oxygenase 2	Bco2	chr9 50341191-50363243	3.54e-192
GO:0044237	cellular metabolic process	NM_001033291	ubiquitin specific peptidase 40	Usp40	chr1 89841695-89905126	3.54e-192
GO:0044237	cellular metabolic process	NM_026830	ras responsive element binding protein 1	Rreb1	chr13 37917906-38027401	3.54e-192
GO:0044237	cellular metabolic process	NM_011665	ubiquitin-conjugating enzyme E2I	Ube2i	chr17 25397455-25411255	3.54e-192
GO:0044237	cellular metabolic process	NM_021356	growth factor receptor bound protein 2-associated protein 1	Gab1	chr8 83288332-83404378	3.54e-192
GO:0044237	cellular metabolic process	NM_010125	E74-like factor 5	Elf5	chr2 103264224-103291143	3.54e-192
GO:0044237	cellular metabolic process	NM_016892	copper chaperone for superoxide dismutase	Ccs	chr19 4825365-4839322	3.54e-192
GO:0044237	cellular metabolic process	NM_175558	zinc finger protein 446	Zfp446	chr7 13563196-13571065	3.54e-192
GO:0044237	cellular metabolic process	NM_011588	tripartite motif-containing 28	Trim28	chr7 13609500-13616381	3.54e-192
GO:0044237	cellular metabolic process	NM_177445	aspartyl-tRNA synthetase	Dars	chr1 130260284-130313993	3.54e-192
GO:0044237	cellular metabolic process	NM_170760	U2 small nuclear RNA auxiliary factor 1-like 4	U2af1l4	chr7 31348358-31350383	3.54e-192
GO:0044237	cellular metabolic process	NM_134150	OTU domain, ubiquitin aldehyde binding 1	Otub1	chr19 7272695-7280774	3.54e-192
GO:0044237	cellular metabolic process	NM_027213	mediator of RNA polymerase II transcription, subunit 6 homolog (yeast)	Med6	chr12 82674550-82695945	3.54e-192
GO:0044237	cellular metabolic process	NM_001033425	zinc finger and SCAN domain containing 10	Zscan10	chr17 23737822-23747986	3.54e-192
GO:0044237	cellular metabolic process	NM_013454	ATP-binding cassette, sub-family A (ABC1), member 1	Abca1	chr4 53043660-53172767	3.54e-192
GO:0044237	cellular metabolic process	NM_008231	hepatoma-derived growth factor	Hdgf	chr3 87710242-87720054	3.54e-192
GO:0044237	cellular metabolic process	NM_026184	ERO1-like beta (S. cerevisiae)	Ero1lb	chr13 12658149-12701795	3.54e-192
GO:0044237	cellular metabolic process	NM_146201	zinc finger protein 553	Zfp553	chr7 134376956-134381374	3.54e-192
GO:0044237	cellular metabolic process	NM_028152	MMS19 (MET18 S. cerevisiae)	Mms19	chr19 42018196-42055626	3.54e-192
GO:0044237	cellular metabolic process	NM_133964	deoxyhypusine hydroxylase/monooxygenase	Dohh	chr10 80847172-80851095	3.54e-192
GO:0044237	cellular metabolic process	NM_133865	DNA cross-link repair 1B, PSO2 homolog (S. cerevisiae)	Dclre1b	chr3 103604527-103613310	3.54e-192
GO:0044237	cellular metabolic process	NM_029836	TSPY-like 2	Tspyl2	chrX 148771394-148777027	3.54e-192
GO:0044237	cellular metabolic process	NM_027462	tryptophanyl tRNA synthetase 2 (mitochondrial)	Wars2	chr3 98945012-99024126	3.54e-192
GO:0044237	cellular metabolic process	NM_009376	intraflagellar transport 88	Ift88	chr14 58042907-58136774	3.54e-192
GO:0044237	cellular metabolic process	NM_009729	ATPase, H+ transporting, lysosomal V0 subunit C	Atp6v0c	chr17 24300832-24306374	3.54e-192
GO:0044237	cellular metabolic process	NM_009146	ferric-chelate reductase 1	Frrs1	chr3 116564597-116606668	3.54e-192
GO:0044237	cellular metabolic process	NM_011291	ribosomal protein L7	Rpl7	chr1 16091375-16094514	3.54e-192
GO:0044237	cellular metabolic process	NM_013608	nascent polypeptide-associated complex alpha polypeptide	Naca	chr10 127472401-127485693	3.54e-192
GO:0044237	cellular metabolic process	NM_024221	pyruvate dehydrogenase (lipoamide) beta	Pdhb	chr14 8998504-9005506	3.54e-192
GO:0044237	cellular metabolic process	NM_172490	Sep (O-phosphoserine) tRNA:Sec (selenocysteine) tRNA synthase	Sepsecs	chr5 53034645-53060940	3.54e-192
GO:0044237	cellular metabolic process	NM_001024954	pre B cell leukemia homeobox 4	Pbx4	chr8 72356602-72396191	3.54e-192
GO:0044237	cellular metabolic process	NM_133788	isoprenylcysteine carboxyl methyltransferase	Icmt	chr4 151671459-151681231	3.54e-192
GO:0044237	cellular metabolic process	NM_024195	cytochrome b5 reductase 4	Cyb5r4	chr9 86916863-86972609	3.54e-192
GO:0044237	cellular metabolic process	NM_013646	RAR-related orphan receptor alpha	Rora	chr9 68501608-69226835	3.54e-192
GO:0044237	cellular metabolic process	NM_175477	zinc finger protein 574	Zfp574	chr7 25862264-25868511	3.54e-192
GO:0044237	cellular metabolic process	NM_011640	transformation related protein 53	Trp53	chr11 69393860-69405375	3.54e-192
GO:0044237	cellular metabolic process	NM_025845	PRP38 pre-mRNA processing factor 38 (yeast) domain containing B	Prpf38b	chr3 108705724-108714622	3.54e-192
GO:0044237	cellular metabolic process	NM_011240	RAN binding protein 2	Ranbp2	chr10 57909599-57956902	3.54e-192
GO:0044237	cellular metabolic process	NM_001003920	BR serine/threonine kinase 1	Brsk1	chr7 4642529-4667598	3.54e-192
GO:0044237	cellular metabolic process	NM_172938	sex comb on midleg-like 4 (Drosophila)	Scml4	chr10 42580317-42680588	3.54e-192
GO:0044237	cellular metabolic process	NM_029663	eukaryotic translation elongation factor 1 delta (guanine nucleotide exchange protein)	Eef1d	chr15 75725229-75739770	3.54e-192
GO:0044237	cellular metabolic process	NM_009578	IKAROS family zinc finger 1	Ikzf1	chr11 11586215-11672929	3.54e-192
GO:0044237	cellular metabolic process	NM_130880	OTU domain containing 7A	Otud7a	chr7 70589657-70903913	3.54e-192
GO:0044237	cellular metabolic process	NM_010941	NAD(P) dependent steroid dehydrogenase-like	Nsdhl	chrX 70163859-70203867	3.54e-192
GO:0044237	cellular metabolic process	NM_001081431	zinc finger protein 498	Zfp498	chr5 146044211-146052338	3.54e-192
GO:0044237	cellular metabolic process	NM_013762	ribosomal protein L3	Rpl3	chr15 79908210-79913836	3.54e-192
GO:0044237	cellular metabolic process	NM_010405	hemoglobin X, alpha-like embryonic chain in Hba complex	Hba-x	chr11 32176599-32178113	3.54e-192
GO:0044237	cellular metabolic process	NM_010546	inhibitor of kappaB kinase beta	Ikbkb	chr8 23769677-23817055	3.54e-192
GO:0044237	cellular metabolic process	NM_181730	polymerase (RNA) I polypeptide D	Polr1d	chr5 147889143-147922935	3.54e-192
GO:0044237	cellular metabolic process	NM_009989	cytochrome c, testis	Cyct	chr2 76191999-76198505	3.54e-192
GO:0044237	cellular metabolic process	NM_001081309	phosphatidylinositol 3 kinase, regulatory subunit, polypeptide 4, p150	Pik3r4	chr9 105545324-105589985	3.54e-192
GO:0044237	cellular metabolic process	NM_173011	isocitrate dehydrogenase 2 (NADP+), mitochondrial	Idh2	chr7 87239735-87260236	3.54e-192
GO:0044237	cellular metabolic process	NM_009238	SRY-box containing gene 4	Sox4	chr13 29042598-29045551	3.54e-192
GO:0044237	cellular metabolic process	NM_009541	zinc finger and BTB domain containing 17	Zbtb17	chr4 141000587-141023852	3.54e-192
GO:0044237	cellular metabolic process	NM_028047	smg-9 homolog, nonsense mediated mRNA decay factor (C. elegans)	Smg9	chr7 25184646-25207796	3.54e-192
GO:0044237	cellular metabolic process	NM_013843	zinc finger protein 53	Zfp53	chr17 21625951-21647441	3.54e-192
GO:0044237	cellular metabolic process	NM_009075	ribose 5-phosphate isomerase A	Rpia	chr6 70715713-70742169	3.54e-192
GO:0044237	cellular metabolic process	NM_010133	engrailed 1	En1	chr1 122499063-122504568	3.54e-192
GO:0044237	cellular metabolic process	NM_009479	uroporphyrinogen III synthase	Uros	chr7 140878012-140900978	3.54e-192
GO:0044237	cellular metabolic process	NM_008732	solute carrier family 11 (proton-coupled divalent metal ion transporters), member 2	Slc11a2	chr15 100218330-100253486	3.54e-192
GO:0044237	cellular metabolic process	NM_172134	pyridoxal (pyridoxine, vitamin B6) kinase	Pdxk	chr10 77899491-77927693	3.54e-192
GO:0044237	cellular metabolic process	NM_146185	zinc finger protein 790	Zfp790	chr7 30601090-30617061	3.54e-192
GO:0044237	cellular metabolic process	NM_001077713	ACN9 homolog (S. cerevisiae)	Acn9	chr6 6906017-6989220	3.54e-192
GO:0044237	cellular metabolic process	NM_026591	mitochondrial ribosomal protein L24	Mrpl24	chr3 87723465-87727355	3.54e-192
GO:0044237	cellular metabolic process	NM_023322	zinc finger with KRAB and SCAN domains 14	Zkscan14	chr5 145955814-145962751	3.54e-192
GO:0044237	cellular metabolic process	NM_029352	dual specificity phosphatase 9	Dusp9	chrX 70884779-70888853	3.54e-192
GO:0044237	cellular metabolic process	NM_026057	zinc finger protein 422	Zfp422	chr6 116574033-116578995	3.54e-192
GO:0044237	cellular metabolic process	NM_153792	TNF receptor-associated factor 7	Traf7	chr17 24645794-24664883	3.54e-192
GO:0044237	cellular metabolic process	NM_020045	NFU1 iron-sulfur cluster scaffold homolog (S. cerevisiae)	Nfu1	chr6 86959829-86978450	3.54e-192
GO:0044237	cellular metabolic process	NM_018786	PRP40 pre-mRNA processing factor 40 homolog B (yeast)	Prpf40b	chr15 99125839-99147438	3.54e-192
GO:0044237	cellular metabolic process	NM_008261	hepatic nuclear factor 4, alpha	Hnf4a	chr2 163372923-163398643	3.54e-192
GO:0044237	cellular metabolic process	NM_011965	proteasome (prosome, macropain) subunit, alpha type 1	Psma1	chr7 121408063-121419630	3.54e-192
GO:0044237	cellular metabolic process	NM_013902	FK506 binding protein 3	Fkbp3	chr12 66163418-66174925	3.54e-192
GO:0044237	cellular metabolic process	NM_007890	dual-specificity tyrosine-(Y)-phosphorylation regulated kinase 1a	Dyrk1a	chr16 94791812-94917126	3.54e-192
GO:0044237	cellular metabolic process	NM_001007568	zinc finger protein 251	Zfp251	chr15 76682573-76701865	3.54e-192
GO:0044237	cellular metabolic process	NM_009836	chaperonin containing Tcp1, subunit 3 (gamma)	Cct3	chr3 88101056-88125688	3.54e-192
GO:0044237	cellular metabolic process	NM_172486	zinc finger protein 677	Zfp677	chr17 21520711-21536229	3.54e-192
GO:0044237	cellular metabolic process	NM_172735	zinc finger, C3HC type 1	Zc3hc1	chr6 30316387-30341010	3.54e-192
GO:0044237	cellular metabolic process	NM_033041	hairy and enhancer of split 7 (Drosophila)	Hes7	chr11 68933954-68936761	3.54e-192
GO:0044237	cellular metabolic process	NM_011138	POU domain, class 2, transcription factor 2	Pou2f2	chr7 25876135-25917479	3.54e-192
GO:0044237	cellular metabolic process	NM_001145931	YEATS domain containing 2	Yeats2	chr16 20141135-20172603	3.54e-192
GO:0044237	cellular metabolic process	NM_010364	general transcription factor II H, polypeptide 4	Gtf2h4	chr17 35804683-35810627	3.54e-192
GO:0044237	cellular metabolic process	NM_028904	RMI1, RecQ mediated genome instability 1, homolog (S. cerevisiae)	Rmi1	chr13 58503957-58512510	3.54e-192
GO:0044237	cellular metabolic process	NM_144870	NADH dehydrogenase (ubiquinone) Fe-S protein 8	Ndufs8	chr19 3908869-3912717	3.54e-192
GO:0044237	cellular metabolic process	NM_009554	zinc finger protein 37	Zfp37	chr4 61850576-61869580	3.54e-192
GO:0044237	cellular metabolic process	NM_009217	somatostatin receptor 2	Sstr2	chr11 113485570-113486950	3.54e-192
GO:0044237	cellular metabolic process	NM_172937	SNF2 histone linker PHD RING helicase	Shprh	chr10 10869227-10929413	3.54e-192
GO:0044237	cellular metabolic process	NM_007838	dolichyl-di-phosphooligosaccharide-protein glycotransferase	Ddost	chr4 137860652-137868526	3.54e-192
GO:0044237	cellular metabolic process	NM_012000	ceroid-lipofuscinosis, neuronal 8	Cln8	chr8 14888535-14901719	3.54e-192
GO:0044237	cellular metabolic process	NM_133350	microtubule-associated protein, RP/EB family, member 3	Mapre3	chr5 31117128-31168479	3.54e-192
GO:0044237	cellular metabolic process	NM_025454	inhibitor of growth family, member 5	Ing5	chr1 95700541-95718677	3.54e-192
GO:0044237	cellular metabolic process	NM_029291	activating signal cointegrator 1 complex subunit 2	Ascc2	chr11 4537795-4583388	3.54e-192
GO:0044237	cellular metabolic process	NM_133982	ribonuclease P 25 subunit (human)	Rpp25	chr9 57351908-57353254	3.54e-192
GO:0044237	cellular metabolic process	NM_197982	DEAD (Asp-Glu-Ala-Asp) box polypeptide 39	Ddx39	chr8 86239097-86247247	3.54e-192
GO:0044237	cellular metabolic process	NM_144817	calcium/calmodulin-dependent protein kinase I gamma	Camk1g	chr1 195172539-195196476	3.54e-192
GO:0044237	cellular metabolic process	NM_153553	neuronal PAS domain protein 4	Npas4	chr19 4984354-4989971	3.54e-192
GO:0044237	cellular metabolic process	NM_011499	serine/threonine kinase receptor associated protein	Strap	chr6 137683602-137700451	3.54e-192
GO:0044237	cellular metabolic process	NM_023377	StAR-related lipid transfer (START) domain containing 5	Stard5	chr7 90780526-90790838	3.54e-192
GO:0044237	cellular metabolic process	NM_023223	cell division cycle 20	Cdc20	chr4 118105505-118109948	3.54e-192
GO:0044237	cellular metabolic process	NM_013640	proteasome (prosome, macropain) subunit, beta type 10	Psmb10	chr8 108459627-108462292	3.54e-192
GO:0044237	cellular metabolic process	NM_023224	Casitas B-lineage lymphoma c	Cblc	chr7 20365066-20382158	3.54e-192
GO:0044237	cellular metabolic process	NM_134037	ATP citrate lyase	Acly	chr11 100337669-100389215	3.54e-192
GO:0044237	cellular metabolic process	NM_008642	microsomal triglyceride transfer protein	Mttp	chr3 137752818-137794341	3.54e-192
GO:0044237	cellular metabolic process	NM_153599	cyclin-dependent kinase 8	Cdk8	chr5 147043250-147114450	3.54e-192
GO:0044237	cellular metabolic process	NM_138755	PHD finger protein 21A	Phf21a	chr2 92024338-92204823	3.54e-192
GO:0044237	cellular metabolic process	NM_009283	signal transducer and activator of transcription 1	Stat1	chr1 52176281-52218707	3.54e-192
GO:0044237	cellular metabolic process	NM_026000	proteasome (prosome, macropain) 26S subunit, non-ATPase, 9	Psmd9	chr5 123678198-123700134	3.54e-192
GO:0044237	cellular metabolic process	NM_001100460	zinc finger and BTB domain containing 42	Zbtb42	chr12 113917050-113920957	3.54e-192
GO:0044237	cellular metabolic process	NM_170777	elongation factor 1 homolog (ELF1, S. cerevisiae)	Elof1	chr9 21917432-21918613	3.54e-192
GO:0044237	cellular metabolic process	NM_145527	MAP-kinase activating death domain	Madd	chr2 90977516-91023204	3.54e-192
GO:0044237	cellular metabolic process	NM_026247	asparagine-linked glycosylation 13	Alg13	chrX 140752508-140759740	3.54e-192
GO:0044237	cellular metabolic process	NM_011130	polymerase (DNA directed), beta	Polb	chr8 23738590-23763909	3.54e-192
GO:0044237	cellular metabolic process	NM_145587	SH3-binding kinase 1	Sbk1	chr7 133416132-133438513	3.54e-192
GO:0044237	cellular metabolic process	NM_027547	PR domain containing 5	Prdm5	chr6 65728955-65886371	3.54e-192
GO:0044237	cellular metabolic process	NM_023114	apolipoprotein C-III	Apoc3	chr9 46041133-46043380	3.54e-192
GO:0044237	cellular metabolic process	NM_009533	X-ray repair complementing defective repair in Chinese hamster cells 5	Xrcc5	chr1 72353994-72441527	3.54e-192
GO:0044237	cellular metabolic process	NM_008704	NME/NM23 nucleoside diphosphate kinase 1	Nme1	chr11 93820238-93829835	3.54e-192
GO:0044237	cellular metabolic process	NM_145434	nuclear receptor subfamily 1, group D, member 1	Nr1d1	chr11 98629248-98636556	3.54e-192
GO:0044237	cellular metabolic process	NM_026731	protein phosphatase 1, regulatory (inhibitor) subunit 14A	Ppp1r14a	chr7 30074338-30078409	3.54e-192
GO:0044237	cellular metabolic process	NM_025647	cytidine monophosphate (UMP-CMP) kinase 1	Cmpk1	chr4 114633217-114659833	3.54e-192
GO:0044237	cellular metabolic process	NM_183426	strawberry notch homolog 2 (Drosophila)	Sbno2	chr10 79519758-79565447	3.54e-192
GO:0044237	cellular metabolic process	NM_025513	exosome component 3	Exosc3	chr4 45329501-45333475	3.54e-192
GO:0044237	cellular metabolic process	NM_172498	PTK2 protein tyrosine kinase 2 beta	Ptk2b	chr14 66772093-66899889	3.54e-192
GO:0044237	cellular metabolic process	NM_030225	dihydrolipoamide S-succinyltransferase (E2 component of 2-oxo-glutarate complex)	Dlst	chr12 86451782-86475041	3.54e-192
GO:0044237	cellular metabolic process	NM_145823	phosphatidylinositol transfer protein, cytoplasmic 1	Pitpnc1	chr11 107069205-107332034	3.54e-192
GO:0044237	cellular metabolic process	NM_008297	heat shock factor 2	Hsf2	chr10 57206190-57232949	3.54e-192
GO:0044237	cellular metabolic process	NM_019864	ataxia telangiectasia and Rad3 related	Atr	chr9 95758015-95852063	3.54e-192
GO:0044237	cellular metabolic process	NM_175089	NIMA (never in mitosis gene a)-related expressed kinase 1	Nek1	chr8 63472016-63609031	3.54e-192
GO:0044237	cellular metabolic process	NM_021439	carbohydrate sulfotransferase 11	Chst11	chr10 82448241-82658636	3.54e-192
GO:0044237	cellular metabolic process	NM_009415	triosephosphate isomerase 1	Tpi1	chr6 124760609-124764314	3.54e-192
GO:0044237	cellular metabolic process	NM_001045486	zinc finger protein 180	Zfp180	chr7 24866962-24892234	3.54e-192
GO:0044237	cellular metabolic process	NM_011787	autocrine motility factor receptor	Amfr	chr8 96495487-96536540	3.54e-192
GO:0044237	cellular metabolic process	NM_015805	ATPase, class II, type 9B	Atp9b	chr18 80931815-81130797	3.54e-192
GO:0044237	cellular metabolic process	NM_010127	POU domain, class 6, transcription factor 1	Pou6f1	chr15 100405748-100416796	3.54e-192
GO:0044237	cellular metabolic process	NM_009012	RAD50 homolog (S. cerevisiae)	Rad50	chr11 53463020-53520821	3.54e-192
GO:0044237	cellular metabolic process	NM_008826	phosphofructokinase, liver, B-type	Pfkl	chr10 77449693-77472541	3.54e-192
GO:0044237	cellular metabolic process	NM_011264	REV3-like, catalytic subunit of DNA polymerase zeta RAD54 like (S. cerevisiae)	Rev3l	chr10 39451965-39595011	3.54e-192
GO:0044237	cellular metabolic process	NM_133728	asparagine synthetase domain containing 1	Asnsd1	chr1 53401487-53409543	3.54e-192
GO:0044237	cellular metabolic process	NM_019920	late endosomal/lysosomal adaptor, MAPK and MTOR activator 3	Lamtor3	chr3 137581518-137591726	3.54e-192
GO:0044237	cellular metabolic process	NM_133740	protein arginine N-methyltransferase 3	Prmt3	chr7 57033727-57113635	3.54e-192
GO:0044237	cellular metabolic process	NM_028811	elongator acetyltransferase complex subunit 3	Elp3	chr14 66149292-66211847	3.54e-192
GO:0044237	cellular metabolic process	NM_001001152	zinc finger protein 458	Zfp458	chr13 67355853-67370004	3.54e-192
GO:0044237	cellular metabolic process	NM_019566	ras homolog gene family, member G	Rhog	chr7 109387636-109398632	3.54e-192
GO:0044237	cellular metabolic process	NM_010101	sphingosine-1-phosphate receptor 3	S1pr3	chr13 51503986-51518166	3.54e-192
GO:0044237	cellular metabolic process	NM_133925	RNA binding motif protein 28	Rbm28	chr6 29073572-29114724	3.54e-192
GO:0044237	cellular metabolic process	NM_011106	protein kinase inhibitor, gamma	Pkig	chr2 163519772-163551894	3.54e-192
GO:0044237	cellular metabolic process	NM_012016	endoplasmic reticulum (ER) to nucleus signalling 2	Ern2	chr7 129313406-129329730	3.54e-192
GO:0044237	cellular metabolic process	NM_211358	solute carrier family 35, member C1	Slc35c1	chr2 92292921-92299951	3.54e-192
GO:0044237	cellular metabolic process	NM_026039	mediator of RNA polymerase II transcription, subunit 18 homolog (yeast)	Med18	chr4 132014643-132019836	3.54e-192
GO:0044237	cellular metabolic process	NM_009873	cyclin-dependent kinase 6	Cdk6	chr5 3344311-3522225	3.54e-192
GO:0044237	cellular metabolic process	NM_007569	B cell translocation gene 1, anti-proliferative	Btg1	chr10 96079634-96085443	3.54e-192
GO:0044237	cellular metabolic process	NM_152825	ubiquitin specific petidase 45	Usp45	chr4 21703416-21765019	3.54e-192
GO:0044237	cellular metabolic process	NR_003959	aldolase 1 A retrogene 2	Aldoart2	chr12 56666121-56667696	3.54e-192
GO:0044237	cellular metabolic process	NM_010902	nuclear factor, erythroid derived 2, like 2	Nfe2l2	chr2 75513575-75542698	3.54e-192
GO:0044237	cellular metabolic process	NM_010813	max binding protein	Mnt	chr11 74644425-74659227	3.54e-192
GO:0044237	cellular metabolic process	NM_001081145	tigger transposable element derived 2	Tigd2	chr6 59158863-59162027	3.54e-192
GO:0044237	cellular metabolic process	NM_177712	zinc finger protein 874a	Zfp874a	chr13 67541367-67552560	3.54e-192
GO:0044237	cellular metabolic process	NM_172990	pantothenate kinase 4	Pank4	chr4 154338241-154355046	3.54e-192
GO:0044237	cellular metabolic process	NM_133981	asparagine-linked glycosylation 9 (alpha 1,2 mannosyltransferase)	Alg9	chr9 50583434-50651633	3.54e-192
GO:0044237	cellular metabolic process	NM_028039	establishment of cohesion 1 homolog 2 (S. cerevisiae)	Esco2	chr14 66437863-66452806	3.54e-192
GO:0044237	cellular metabolic process	NM_027931	threonyl-tRNA synthetase 2, mitochondrial (putative)	Tars2	chr3 95543898-95558900	3.54e-192
GO:0044237	cellular metabolic process	NM_011758	zinc finger protein 39	Zfp39	chr11 58701654-58717727	3.54e-192
GO:0044237	cellular metabolic process	NM_009178	ST3 beta-galactoside alpha-2,3-sialyltransferase 4	St3gal4	chr9 34854163-34924395	3.54e-192
GO:0044237	cellular metabolic process	NM_153403	eukaryotic translation initiation factor 2C, 1	Eif2c1	chr4 126112258-126145665	3.54e-192
GO:0044237	cellular metabolic process	NM_019940	zinc finger protein 111	Zfp111	chr7 24978233-24993168	3.54e-192
GO:0044237	cellular metabolic process	NM_009367	transforming growth factor, beta 2	Tgfb2	chr1 188447064-188529871	3.54e-192
GO:0044237	cellular metabolic process	NM_178601	IMP4, U3 small nucleolar ribonucleoprotein, homolog (yeast)	Imp4	chr1 34496673-34502592	3.54e-192
GO:0044237	cellular metabolic process	NM_207278	tigger transposable element derived 4	Tigd4	chr3 84397495-84400954	3.54e-192
GO:0044237	cellular metabolic process	NM_027030	decapping enzyme, scavenger	Dcps	chr9 34931998-34983572	3.54e-192
GO:0044237	cellular metabolic process	NM_009773	budding uninhibited by benzimidazoles 1 homolog, beta (S. cerevisiae)	Bub1b	chr2 118423946-118467328	3.54e-192
GO:0044237	cellular metabolic process	NM_007502	ATPase, Na+/K+ transporting, beta 3 polypeptide	Atp1b3	chr9 96233094-96264718	3.54e-192
GO:0044237	cellular metabolic process	NM_175235	CUGBP, Elav-like family member 6	Celf6	chr9 59426143-59455099	3.54e-192
GO:0044237	cellular metabolic process	NM_183145	zinc finger protein 748	Zfp748	chr13 67645890-67654088	3.54e-192
GO:0044237	cellular metabolic process	NM_026943	small nuclear ribonucleoprotein D2	Snrpd2	chr7 19735186-19738075	3.54e-192
GO:0044237	cellular metabolic process	NM_026374	interleukin enhancer binding factor 2	Ilf2	chr3 90280122-90292301	3.54e-192
GO:0044237	cellular metabolic process	NM_008981	protein tyrosine phosphatase, receptor type, G	Ptprg	chr14 12386066-13074553	3.54e-192
GO:0044237	cellular metabolic process	NM_009370	transforming growth factor, beta receptor I	Tgfbr1	chr4 47366176-47427796	3.54e-192
GO:0044237	cellular metabolic process	NM_009085	polymerase (RNA) I polypeptide C	Polr1c	chr17 46380868-46384994	3.54e-192
GO:0044237	cellular metabolic process	NM_008193	guanylate kinase 1	Guk1	chr11 58997356-59005454	3.54e-192
GO:0044237	cellular metabolic process	NM_022012	mitogen-activated protein kinase kinase kinase 11	Map3k11	chr19 5689130-5702864	3.54e-192
GO:0044237	cellular metabolic process	NM_009725	ATP synthase, H+ transporting, mitochondrial F0 complex, subunit B1	Atp5f1	chr3 105745780-105763166	3.54e-192
GO:0044237	cellular metabolic process	NM_011158	protein kinase, cAMP dependent regulatory, type II beta	Prkar2b	chr12 32643343-32746144	3.54e-192
GO:0044237	cellular metabolic process	NM_153053	splicing factor 3b, subunit 4	Sf3b4	chr3 95976472-95981487	3.54e-192
GO:0044237	cellular metabolic process	NM_026330	non-SMC element 1 homolog (S. cerevisiae)	Nsmce1	chr7 132611154-132635056	3.54e-192
GO:0044237	cellular metabolic process	NM_178309	BRCA1 interacting protein C-terminal helicase 1	Brip1	chr11 85871639-86014695	3.54e-192
GO:0044237	cellular metabolic process	NM_177586	eukaryotic translation initiation factor 5A2	Eif5a2	chr3 28680232-28697768	3.54e-192
GO:0044237	cellular metabolic process	NM_133915	paxillin	Pxn	chr5 115956710-116005995	3.54e-192
GO:0044237	cellular metabolic process	NM_025862	acyl-Coenzyme A dehydrogenase family, member 8	Acad8	chr9 26781725-26807134	3.54e-192
GO:0044237	cellular metabolic process	NM_015794	F-box and leucine-rich repeat protein 17	Fbxl17	chr17 63395302-63849929	3.54e-192
GO:0044237	cellular metabolic process	NM_011847	DnaJ (Hsp40) homolog, subfamily B, member 6	Dnajb6	chr5 30062437-30093641	3.54e-192
GO:0044237	cellular metabolic process	NM_010634	fatty acid binding protein 5, epidermal	Fabp5	chr3 10012605-10016610	3.54e-192
GO:0044237	cellular metabolic process	NM_178392	small nuclear RNA activating complex, polypeptide 1	Snapc1	chr12 75065516-75085807	3.54e-192
GO:0044237	cellular metabolic process	NM_009758	bone morphogenetic protein receptor, type 1A	Bmpr1a	chr14 35224253-35315732	3.54e-192
GO:0044237	cellular metabolic process	NM_018821	suppressor of cytokine signaling 6	Socs6	chr18 89037271-89063599	3.54e-192
GO:0044237	cellular metabolic process	NM_197985	adiponectin receptor 2	Adipor2	chr6 119303167-119367501	3.54e-192
GO:0044237	cellular metabolic process	NM_027260	vaccinia related kinase 2	Vrk2	chr11 26371401-26493920	3.54e-192
GO:0044237	cellular metabolic process	NM_201355	N-acetyltransferase 14	Nat14	chr7 4873852-4876608	3.54e-192
GO:0044237	cellular metabolic process	NM_022986	interleukin-1 receptor-associated kinase 1 binding protein 1	Irak1bp1	chr9 82723412-82741295	3.54e-192
GO:0044237	cellular metabolic process	NM_010411	histone deacetylase 3	Hdac3	chr18 38096624-38114642	3.54e-192
GO:0044237	cellular metabolic process	NM_027184	inositol polyphosphate multikinase	Ipmk	chr10 70810540-70848633	3.54e-192
GO:0044237	cellular metabolic process	NM_023281	succinate dehydrogenase complex, subunit A, flavoprotein (Fp)	Sdha	chr13 74459702-74487688	3.54e-192
GO:0044237	cellular metabolic process	NM_011104	protein kinase C, epsilon	Prkce	chr17 86567124-87057258	3.54e-192
GO:0044237	cellular metabolic process	NM_133994	glutathione S-transferase, theta 3	Gstt3	chr10 75236866-75244159	3.54e-192
GO:0044237	cellular metabolic process	NM_026195	5-aminoimidazole-4-carboxamide ribonucleotide formyltransferase/IMP cyclohydrolase	Atic	chr1 71603729-71625977	3.54e-192
GO:0044237	cellular metabolic process	NM_011184	proteasome (prosome, macropain) subunit, alpha type 3	Psma3	chr12 72075609-72095908	3.54e-192
GO:0044237	cellular metabolic process	NM_178337	tubulin-specific chaperone E	Tbce	chr13 14090217-14131867	3.54e-192
GO:0044237	cellular metabolic process	NM_024220	NADH dehydrogenase (ubiquinone) 1, subcomplex unknown, 2	Ndufc2	chr7 104548512-104556309	3.54e-192
GO:0044237	cellular metabolic process	NM_023544	regulatory solute carrier protein, family 1, member 1	Rsc1a1	chr4 141239477-141241631	3.54e-192
GO:0044237	cellular metabolic process	NM_053170	tripartite motif-containing 33	Trim33	chr3 103083215-103162691	3.54e-192
GO:0044237	cellular metabolic process	NR_003549	zinc finger protein 942	Zfp942	chr17 22065586-22099417	3.54e-192
GO:0044237	cellular metabolic process	NM_026911	signal peptidase complex subunit 1 homolog (S. cerevisiae)	Spcs1	chr14 31813011-31814852	3.54e-192
GO:0044237	cellular metabolic process	NM_053156	allantoicase	Allc	chr12 29238619-29267348	3.54e-192
GO:0044237	cellular metabolic process	NM_172699	forkhead box J3	Foxj3	chr4 119212292-119301724	3.54e-192
GO:0044237	cellular metabolic process	NM_010774	methyl-CpG binding domain protein 4	Mbd4	chr6 115790714-115803359	3.54e-192
GO:0044237	cellular metabolic process	NM_026067	exoribonuclease 1	Eri1	chr8 36528318-36558587	3.54e-192
GO:0044237	cellular metabolic process	NM_178041	eukaryotic translation initiation factor 5	Eif5	chr12 112776311-112784964	3.54e-192
GO:0044237	cellular metabolic process	NM_001024842	homeobox C11	Hoxc11	chr15 102784956-102787132	3.54e-192
GO:0044237	cellular metabolic process	NM_001164225	F-box and leucine-rich repeat protein 16	Fbxl16	chr17 25946029-25958208	3.54e-192
GO:0044237	cellular metabolic process	NM_010044	DNA fragmentation factor, alpha subunit	Dffa	chr4 148478261-148492237	3.54e-192
GO:0044237	cellular metabolic process	NM_181586	sirtuin 6 (silent mating type information regulation 2, homolog) 6 (S. cerevisiae)	Sirt6	chr10 81084530-81090353	3.54e-192
GO:0044237	cellular metabolic process	NM_178610	KRR1, small subunit (SSU) processome component, homolog (yeast)	Krr1	chr10 111409750-111425486	3.54e-192
GO:0044237	cellular metabolic process	NM_172863	zinc finger protein 697	Zfp697	chr3 98186403-98235872	3.54e-192
GO:0044237	cellular metabolic process	NM_013545	protein tyrosine phosphatase, non-receptor type 6	Ptpn6	chr6 124670735-124683163	3.54e-192
GO:0044237	cellular metabolic process	NM_144833	zinc finger protein 410	Zfp410	chr12 85658079-85684674	3.54e-192
GO:0044237	cellular metabolic process	NM_178087	promyelocytic leukemia	Pml	chr9 58064986-58097593	3.54e-192
GO:0044237	cellular metabolic process	NM_010714	LIM homeobox protein 9	Lhx9	chr1 140721762-140744156	3.54e-192
GO:0044237	cellular metabolic process	NM_054103	serine/threonine kinase 33	Stk33	chr7 116422729-116582567	3.54e-192
GO:0044237	cellular metabolic process	NM_001040072	NYN domain and retroviral integrase containing	Nynrin	chr14 56472951-56493572	3.54e-192
GO:0044237	cellular metabolic process	NM_016884	heterogeneous nuclear ribonucleoprotein C	Hnrnpc	chr14 52693054-52723703	3.54e-192
GO:0044237	cellular metabolic process	NM_001008549	zinc finger protein 658	Zfp658	chr7 50817739-50830831	3.54e-192
GO:0044237	cellular metabolic process	NM_175154	galactokinase 2	Galk2	chr2 125684953-125810034	3.54e-192
GO:0044237	cellular metabolic process	NM_016694	Parkinson disease (autosomal recessive, juvenile) 2, parkin	Park2	chr17 11033249-12256226	3.54e-192
GO:0044237	cellular metabolic process	NM_011481	src-related kinase lacking C-terminal regulatory tyrosine and N-terminal myristylation sites	Srms	chr2 180940267-180947876	3.54e-192
GO:0044237	cellular metabolic process	NM_011368	src homology 2 domain-containing transforming protein C1	Shc1	chr3 89222472-89233949	3.54e-192
GO:0044237	cellular metabolic process	NM_028041	DEAD (Asp-Glu-Ala-Asp) box polypeptide 54	Ddx54	chr5 121063138-121078601	3.54e-192
GO:0044237	cellular metabolic process	NM_009653	aminolevulinic acid synthase 2, erythroid	Alas2	chrX 146981959-147005165	3.54e-192
GO:0044237	cellular metabolic process	NM_020623	parathyroid hormone	Pth	chr7 120529089-120532087	3.54e-192
GO:0044237	cellular metabolic process	NM_008886	postmeiotic segregation increased 2 (S. cerevisiae)	Pms2	chr5 144670869-144692625	3.54e-192
GO:0044237	cellular metabolic process	NM_027827	arylformamidase	Afmid	chr11 117687232-117701220	3.54e-192
GO:0044237	cellular metabolic process	NM_010325	glutamate oxaloacetate transaminase 2, mitochondrial	Got2	chr8 98388036-98412265	3.54e-192
GO:0044237	cellular metabolic process	NM_030597	LSM2 homolog, U6 small nuclear RNA associated (S. cerevisiae)	Lsm2	chr17 35119074-35122838	3.54e-192
GO:0044237	cellular metabolic process	NM_016812	BTG3 associated nuclear protein	Banp	chr8 124474432-124553158	3.54e-192
GO:0044237	cellular metabolic process	NM_011771	IKAROS family zinc finger 3	Ikzf3	chr11 98326006-98407345	3.54e-192
GO:0044237	cellular metabolic process	NM_016974	D site albumin promoter binding protein	Dbp	chr7 52960616-52965573	3.54e-192
GO:0044237	cellular metabolic process	NM_177407	calcium/calmodulin-dependent protein kinase II alpha	Camk2a	chr18 61085285-61147806	3.54e-192
GO:0044237	cellular metabolic process	NM_025576	protein tyrosine phosphatase, mitochondrial 1	Ptpmt1	chr2 90750869-90758207	3.54e-192
GO:0044237	cellular metabolic process	NM_025652	general transcription factor III A	Gtf3a	chr5 147760232-147767190	3.54e-192
GO:0044237	cellular metabolic process	NM_009744	B cell leukemia/lymphoma 6	Bcl6	chr16 23965137-23988698	3.54e-192
GO:0044237	cellular metabolic process	NM_025776	RNA binding motif protein 22	Rbm22	chr18 60720439-60732383	3.54e-192
GO:0044237	cellular metabolic process	NM_130860	cyclin-dependent kinase 9 (CDC2-related kinase)	Cdk9	chr2 32561301-32568304	3.54e-192
GO:0044237	cellular metabolic process	NM_183140	zinc finger protein 691	Zfp691	chr4 118842122-118846461	3.54e-192
GO:0044237	cellular metabolic process	NM_153407	cysteine-serine-rich nuclear protein 2	Csrnp2	chr15 100310000-100325670	3.54e-192
GO:0044237	cellular metabolic process	NM_027098	mitochondrial ribosomal protein L30	Mrpl30	chr1 37947397-37955178	3.54e-192
GO:0044237	cellular metabolic process	NM_001081264	asparagine-linked glycosylation 6 (alpha-1,3,-glucosyltransferase)	Alg6	chr4 99382320-99430151	3.54e-192
GO:0044237	cellular metabolic process	NM_026072	CWC27 spliceosome-associated protein homolog (S. cerevisiae)	Cwc27	chr13 105421406-105607033	3.54e-192
GO:0044237	cellular metabolic process	NM_001042660	SMAD family member 7	Smad7	chr18 75527018-75555588	3.54e-192
GO:0044237	cellular metabolic process	NM_172527	nudix (nucleoside diphosphate linked moiety X)-type motif 15	Nudt15	chr14 73919670-73948049	3.54e-192
GO:0044237	cellular metabolic process	NM_026603	density-regulated protein	Denr	chr5 124357283-124378841	3.54e-192
GO:0044237	cellular metabolic process	NM_181322	CCCTC-binding factor	Ctcf	chr8 108160437-108206822	3.54e-192
GO:0044237	cellular metabolic process	NM_029766	denticleless homolog (Drosophila)	Dtl	chr1 193361243-193399413	3.54e-192
GO:0044237	cellular metabolic process	NM_025785	F-box protein 25	Fbxo25	chr8 13907805-13940521	3.54e-192
GO:0044237	cellular metabolic process	NM_053257	ribosomal protein L31	Rpl31	chr1 39424695-39428753	3.54e-192
GO:0044237	cellular metabolic process	NM_172607	nicotinate phosphoribosyltransferase domain containing 1	Naprt1	chr15 75721393-75724911	3.54e-192
GO:0044237	cellular metabolic process	NM_007597	calnexin	Canx	chr11 50107458-50139175	3.54e-192
GO:0044237	cellular metabolic process	NM_033037	cysteine dioxygenase 1, cytosolic	Cdo1	chr18 46872858-46887996	3.54e-192
GO:0044237	cellular metabolic process	NM_011045	proliferating cell nuclear antigen	Pcna	chr2 132075021-132078916	3.54e-192
GO:0044237	cellular metabolic process	NM_172733	2-deoxyribose-5-phosphate aldolase homolog (C. elegans)	Dera	chr6 137703097-137786393	3.54e-192
GO:0044237	cellular metabolic process	NM_008633	microtubule-associated protein 4	Mtap4	chr9 109834277-109986451	3.54e-192
GO:0044237	cellular metabolic process	NM_145744	dual specificity phosphatase-like 15	Dusp15	chr2 152770668-152777141	3.54e-192
GO:0044237	cellular metabolic process	NM_053202	forkhead box P1	Foxp1	chr6 98880083-99113012	3.54e-192
GO:0044237	cellular metabolic process	NM_198936	SLU7 splicing factor homolog (S. cerevisiae)	Slu7	chr11 43247232-43261483	3.54e-192
GO:0044237	cellular metabolic process	NM_201609	zinc finger protein 652	Zfp652	chr11 95610380-95626027	3.54e-192
GO:0044237	cellular metabolic process	NM_018796	eukaryotic translation elongation factor 1 beta 2	Eef1b2	chr1 63223404-63227051	3.54e-192
GO:0044237	cellular metabolic process	NM_133888	sphingomyelin phosphodiesterase, acid-like 3B	Smpdl3b	chr4 132288880-132313086	3.54e-192
GO:0044237	cellular metabolic process	NM_010852	myelin basic protein expression factor 2, repressor	Myef2	chr2 124913477-124949396	3.54e-192
GO:0044237	cellular metabolic process	NM_009565	zinc finger and BTB domain containing 7B	Zbtb7b	chr3 89181567-89197125	3.54e-192
GO:0044237	cellular metabolic process	NM_028276	UTP14, U3 small nucleolar ribonucleoprotein, homolog A (yeast)	Utp14a	chrX 45610110-45635626	3.54e-192
GO:0044237	cellular metabolic process	NM_025796	mitochondrial ribosomal protein L33	Mrpl33	chr5 31916323-31925016	3.54e-192
GO:0044237	cellular metabolic process	NM_011375	ST3 beta-galactoside alpha-2,3-sialyltransferase 5	St3gal5	chr6 72047606-72104564	3.54e-192
GO:0044237	cellular metabolic process	NM_153056	sirtuin 7 (silent mating type information regulation 2, homolog) 7 (S. cerevisiae)	Sirt7	chr11 120479685-120486316	3.54e-192
GO:0044237	cellular metabolic process	NM_013861	thiamine pyrophosphokinase	Tpk1	chr6 43295005-43616174	3.54e-192
GO:0044237	cellular metabolic process	NM_011830	inosine 5'-phosphate dehydrogenase 2	Impdh2	chr9 108462831-108467897	3.54e-192
GO:0044237	cellular metabolic process	NM_013636	protein phosphatase 1, catalytic subunit, gamma isoform	Ppp1cc	chr5 122608287-122625278	3.54e-192
GO:0044237	cellular metabolic process	NM_172977	general transcription factor IIIC, polypeptide 4	Gtf3c4	chr2 28677821-28695880	3.54e-192
GO:0044237	cellular metabolic process	NM_177622	zinc finger protein 595	Zfp595	chr13 67413933-67433496	3.54e-192
GO:0044237	cellular metabolic process	NM_026440	RNA (guanine-7-) methyltransferase	Rnmt	chr18 68460008-68484506	3.54e-192
GO:0044237	cellular metabolic process	NM_011863	3'-phosphoadenosine 5'-phosphosulfate synthase 1	Papss1	chr3 131227731-131306634	3.54e-192
GO:0044237	cellular metabolic process	NM_008612	menage a trois 1	Mnat1	chr12 74224703-74374975	3.54e-192
GO:0044237	cellular metabolic process	NM_145417	arginyl aminopeptidase (aminopeptidase B)	Rnpep	chr1 137159276-137180661	3.54e-192
GO:0044237	cellular metabolic process	NM_133939	N(alpha)-acetyltransferase 38, NatC auxiliary subunit	Naa38	chr6 18798634-18804052	3.54e-192
GO:0044237	cellular metabolic process	NM_007840	DEAD (Asp-Glu-Ala-Asp) box polypeptide 5	Ddx5	chr11 106641669-106649808	3.54e-192
GO:0044237	cellular metabolic process	NM_029272	NADH dehydrogenase (ubiquinone) Fe-S protein 7	Ndufs7	chr10 79712196-79719537	3.54e-192
GO:0044237	cellular metabolic process	NM_008831	prohibitin	Phb	chr11 95528270-95542086	3.54e-192
GO:0044237	cellular metabolic process	NM_021391	protein phosphatase 1, regulatory (inhibitor) subunit 1A	Ppp1r1a	chr15 103360709-103368423	3.54e-192
GO:0044237	cellular metabolic process	NM_026826	mitochondrial ribosomal protein S18C	Mrps18c	chr5 101227777-101233486	3.54e-192
GO:0044237	cellular metabolic process	NM_145940	WD repeat domain, phosphoinositide interacting 1	Wipi1	chr11 109434834-109472703	3.54e-192
GO:0044237	cellular metabolic process	NM_133759	zinc finger and BTB domain containing 3	Zbtb3	chr19 8876985-8879344	3.54e-192
GO:0044237	cellular metabolic process	NM_010107	ephrin A1	Efna1	chr3 89075651-89083567	3.54e-192
GO:0044237	cellular metabolic process	NM_024124	histone deacetylase 9	Hdac9	chr12 35056367-35213754	3.54e-192
GO:0044237	cellular metabolic process	NM_010236	folylpolyglutamyl synthetase	Fpgs	chr2 32538128-32549695	3.54e-192
GO:0044237	cellular metabolic process	NM_010418	hect (homologous to the E6-AP (UBE3A) carboxyl terminus) domain and RCC1 (CHC1)-like domain (RLD) 2	Herc2	chr7 63305524-63487168	3.54e-192
GO:0044237	cellular metabolic process	NM_009119	Sin3-associated polypeptide 18	Sap18	chr14 58417025-58423815	3.54e-192
GO:0044237	cellular metabolic process	NM_178694	zer-1 homolog (C. elegans)	Zer1	chr2 29952802-29979974	3.54e-192
GO:0044237	cellular metabolic process	NM_026107	zinc finger with KRAB and SCAN domains 6	Zkscan6	chr11 65620745-65642741	3.54e-192
GO:0044237	cellular metabolic process	NM_027394	ubiquitin-conjugating enzyme E2C binding protein	Ube2cbp	chr9 86200840-86358523	3.54e-192
GO:0044237	cellular metabolic process	NM_024438	dual specificity phosphatase 19	Dusp19	chr2 80457370-80471818	3.54e-192
GO:0044237	cellular metabolic process	NM_008727	natriuretic peptide receptor 1	Npr1	chr3 90254513-90269788	3.54e-192
GO:0044237	cellular metabolic process	NM_145223	Alstrom syndrome 1	Alms1	chr6 85537524-85652745	3.54e-192
GO:0044237	cellular metabolic process	NM_011528	transaldolase 1	Taldo1	chr7 148578058-148588875	3.54e-192
GO:0044237	cellular metabolic process	NM_008279	mitogen-activated protein kinase kinase kinase kinase 1	Map4k1	chr7 29767872-29788297	3.54e-192
GO:0044237	cellular metabolic process	NM_010322	glyceronephosphate O-acyltransferase	Gnpat	chr8 127386932-127413957	3.54e-192
GO:0044237	cellular metabolic process	NM_007790	structural maintenance of chromosomes 3	Smc3	chr19 53674885-53720321	3.54e-192
GO:0044237	cellular metabolic process	NM_029556	citrate lyase beta like	Clybl	chr14 122580915-122801454	3.54e-192
GO:0044237	cellular metabolic process	NM_026900	zinc finger protein 580	Zfp580	chr7 5003133-5005324	3.54e-192
GO:0044237	cellular metabolic process	NM_009509	villin 1	Vil1	chr1 74455957-74482134	3.54e-192
GO:0044237	cellular metabolic process	NM_173002	ZXD family zinc finger C	Zxdc	chr6 90319487-90353480	3.54e-192
GO:0044237	cellular metabolic process	NM_019802	gamma-glutamyl carboxylase	Ggcx	chr6 72364326-72380701	3.54e-192
GO:0044237	cellular metabolic process	NM_008840	phosphatidylinositol 3-kinase catalytic delta polypeptide	Pik3cd	chr4 149023278-149072817	3.54e-192
GO:0044237	cellular metabolic process	NM_178405	ATPase, Na+/K+ transporting, alpha 2 polypeptide	Atp1a2	chr1 174201839-174228195	3.54e-192
GO:0044237	cellular metabolic process	NM_153168	leucyl-tRNA synthetase, mitochondrial	Lars2	chr9 123276057-123371782	3.54e-192
GO:0044237	cellular metabolic process	NM_022018	family with sequence similarity 129, member A	Fam129a	chr1 153418502-153566476	3.54e-192
GO:0044237	cellular metabolic process	NM_011079	phosphorylase kinase gamma 1	Phkg1	chr5 130339310-130354954	3.54e-192
GO:0044237	cellular metabolic process	NM_029674	glutamic-oxaloacetic transaminase 1-like 1	Got1l1	chr8 28307930-28313019	3.54e-192
GO:0044237	cellular metabolic process	NM_177992	guanosine monophosphate reductase 2	Gmpr2	chr14 56291071-56297588	3.54e-192
GO:0044237	cellular metabolic process	NM_010795	mannoside acetylglucosaminyltransferase 3	Mgat3	chr15 80004150-80045949	3.54e-192
GO:0044237	cellular metabolic process	NM_001033303	adenosine monophosphate deaminase 1	Ampd1	chr3 102877936-102903643	3.54e-192
GO:0044237	cellular metabolic process	NM_025273	pterin 4 alpha carbinolamine dehydratase/dimerization cofactor of hepatocyte nuclear factor 1 alpha (TCF1) 1	Pcbd1	chr10 60552090-60557077	3.54e-192
GO:0044237	cellular metabolic process	NM_024184	ASF1 anti-silencing function 1 homolog B (S. cerevisiae)	Asf1b	chr8 86479592-86494094	3.54e-192
GO:0044237	cellular metabolic process	NM_007507	ATP synthase, H+ transporting, mitochondrial F1F0 complex, subunit e	Atp5k	chr5 108862271-108863397	3.54e-192
GO:0044237	cellular metabolic process	NM_025895	mediator of RNA polymerase II transcription, subunit 28 homolog (yeast)	Med28	chr5 45911467-45920523	3.54e-192
GO:0044237	cellular metabolic process	NM_172716	polycomb group ring finger 3	Pcgf3	chr5 108890350-108932118	3.54e-192
GO:0044237	cellular metabolic process	NM_019580	glycerophosphodiester phosphodiesterase 1	Gde1	chr7 125832071-125849252	3.54e-192
GO:0044237	cellular metabolic process	NM_153415	protein-O-mannosyltransferase 2	Pomt2	chr12 88447815-88488852	3.54e-192
GO:0044237	cellular metabolic process	NM_026712	zinc finger protein 414	Zfp414	chr17 33766046-33768656	3.54e-192
GO:0044237	cellular metabolic process	NM_021312	WD repeat domain 12	Wdr12	chr1 60133711-60154722	3.54e-192
GO:0044237	cellular metabolic process	NM_026435	ubiquitin-fold modifier 1	Ufm1	chr3 53659130-53667729	3.54e-192
GO:0044237	cellular metabolic process	NM_027088	Brca1 associated protein 1	Bap1	chr14 32064674-32073115	3.54e-192
GO:0044237	cellular metabolic process	NM_011187	proteasome (prosome, macropain) subunit, beta type 7	Psmb7	chr2 38443565-38499426	3.54e-192
GO:0044237	cellular metabolic process	NM_028572	vestigial like 3 (Drosophila)	Vgll3	chr16 65815877-65863311	3.54e-192
GO:0044237	cellular metabolic process	NM_009904	calmegin	Clgn	chr8 85913789-85950728	3.54e-192
GO:0044237	cellular metabolic process	NM_172924	RIKEN cDNA C230081A13 gene	C230081A13Rik	chr9 56048935-56265857	3.54e-192
GO:0044237	cellular metabolic process	NM_013917	pituitary tumor-transforming gene 1	Pttg1	chr11 43233751-43239483	3.54e-192
GO:0044237	cellular metabolic process	NM_033609	mediator complex subunit 15	Med15	chr16 17651313-17723023	3.54e-192
GO:0044237	cellular metabolic process	NM_025556	RIKEN cDNA 2410022L05 gene	2410022L05Rik	chr8 13884787-13890271	3.54e-192
GO:0044237	cellular metabolic process	NM_175482	ubiquitin specific peptidase 28	Usp28	chr9 48793489-48850622	3.54e-192
GO:0044237	cellular metabolic process	NM_029977	polymerase (DNA directed), theta	Polq	chr16 37011871-37095502	3.54e-192
GO:0044237	cellular metabolic process	NM_009169	split hand/foot malformation (ectrodactyly) type 1	Shfm1	chr6 6508274-6528658	3.54e-192
GO:0044237	cellular metabolic process	NM_026688	NADH dehydrogenase (ubiquinone) Fe-S protein 3	Ndufs3	chr2 90734792-90744878	3.54e-192
GO:0044237	cellular metabolic process	NM_029342	nonhomologous end-joining factor 1	Nhej1	chr1 75013919-75121800	3.54e-192
GO:0044237	cellular metabolic process	NM_019507	T-box 21	Tbx21	chr11 96959320-96976645	3.54e-192
GO:0044237	cellular metabolic process	NM_007379	ATP-binding cassette, sub-family A (ABC1), member 2	Abca2	chr2 25284193-25304059	3.54e-192
GO:0044237	cellular metabolic process	NR_028315	YY1 associated factor 2	Yaf2	chr15 93114263-93167366	3.54e-192
GO:0044237	cellular metabolic process	NM_025323	RIKEN cDNA 0610009D07 gene	0610009D07Rik	chr12 4824413-4834465	3.54e-192
GO:0044237	cellular metabolic process	NM_021383	rcd1 (required for cell differentiation) homolog 1 (S. pombe)	Rqcd1	chr1 74552633-74577416	3.54e-192
GO:0044237	cellular metabolic process	NM_025348	NADH dehydrogenase (ubiquinone) 1 alpha subcomplex, 3	Ndufa3	chr7 3568974-3571763	3.54e-192
GO:0044237	cellular metabolic process	NM_007921	E74-like factor 3	Elf3	chr1 137150150-137155049	3.54e-192
GO:0044237	cellular metabolic process	NM_021323	ubiquitin specific peptidase 29	Usp29	chr7 6683451-6919931	3.54e-192
GO:0044237	cellular metabolic process	NM_011972	polymerase (DNA directed), iota	Poli	chr18 70668334-70689975	3.54e-192
GO:0044237	cellular metabolic process	NM_134002	casein kinase 1, gamma 2	Csnk1g2	chr10 80085524-80103516	3.54e-192
GO:0044237	cellular metabolic process	NM_011159	protein kinase, DNA activated, catalytic polypeptide	Prkdc	chr16 15637958-15842332	3.54e-192
GO:0044237	cellular metabolic process	NM_009512	solute carrier family 27 (fatty acid transporter), member 5	Slc27a5	chr7 13573695-13583541	3.54e-192
GO:0044237	cellular metabolic process	NM_001039474	transcription elongation regulator 1 (CA150)	Tcerg1	chr18 42671140-42735439	3.54e-192
GO:0044237	cellular metabolic process	NM_133670	sulfotransferase family 1A, phenol-preferring, member 1	Sult1a1	chr7 133816383-133819871	3.54e-192
GO:0044237	cellular metabolic process	NM_001164676	zinc finger protein 229	Zfp229	chr17 21870690-21885935	3.54e-192
GO:0044237	cellular metabolic process	NM_080633	aconitase 2, mitochondrial	Aco2	chr15 81702892-81745567	3.54e-192
GO:0044237	cellular metabolic process	NM_181061	centromere protein K	Cenpk	chr13 105019034-105037213	3.54e-192
GO:0044237	cellular metabolic process	NM_029121	ATPase, H+ transporting, lysosomal V1 subunit E2	Atp6v1e2	chr17 87343450-87347227	3.54e-192
GO:0044237	cellular metabolic process	NM_080456	mitochondrial ribosomal protein S6	Mrps6	chr16 92058580-92112472	3.54e-192
GO:0044237	cellular metabolic process	NM_001029873	unc-13 homolog A (C. elegans)	Unc13a	chr8 74150613-74195656	3.54e-192
GO:0044237	cellular metabolic process	NM_028319	zinc finger protein 518A	Zfp518a	chr19 40969194-40992437	3.54e-192
GO:0044237	cellular metabolic process	NM_001099323	zinc finger with KRAB and SCAN domains 16	Zkscan16	chr4 58956499-58971227	3.54e-192
GO:0044237	cellular metabolic process	NM_173439	F-box protein 45	Fbxo45	chr16 32230197-32247111	3.54e-192
GO:0044237	cellular metabolic process	NM_133224	ATPase type 13A1	Atp13a1	chr8 72315061-72331645	3.54e-192
GO:0044237	cellular metabolic process	NM_178576	cleavage and polyadenylation specific factor 4	Cpsf4	chr5 145928092-145942909	3.54e-192
GO:0044237	cellular metabolic process	NM_172582	coenzyme Q6 homolog (yeast)	Coq6	chr12 85702917-85714746	3.54e-192
GO:0044237	cellular metabolic process	NM_001039385	VGF nerve growth factor inducible	Vgf	chr5 137506164-137509221	3.54e-192
GO:0044237	cellular metabolic process	NM_021526	proteasome (prosome, macropain) 26S subunit, non-ATPase, 14	Psmd14	chr2 61549750-61638433	3.54e-192
GO:0044237	cellular metabolic process	NM_133764	ATPase, H+ transporting, lysosomal V0 subunit E2	Atp6v0e2	chr6 48487567-48491797	3.54e-192
GO:0044237	cellular metabolic process	NM_181315	carbonic anhydrase 5b, mitochondrial	Car5b	chrX 160414755-160465942	3.54e-192
GO:0044237	cellular metabolic process	NM_028075	tumor necrosis factor receptor superfamily, member 13c	Tnfrsf13c	chr15 82052173-82054766	3.54e-192
GO:0044237	cellular metabolic process	NM_022305	UDP-Gal:betaGlcNAc beta 1,4- galactosyltransferase, polypeptide 1	B4galt1	chr4 40751634-40801031	3.54e-192
GO:0044237	cellular metabolic process	NM_019647	ribosomal protein L21	Rpl21	chr5 147644465-147648606	3.54e-192
GO:0044237	cellular metabolic process	NM_011444	SRY-box containing gene 5	Sox5	chr6 143781348-144158078	3.54e-192
GO:0044237	cellular metabolic process	NM_030680	UPF1 regulator of nonsense transcripts homolog (yeast)	Upf1	chr8 72855420-72877172	3.54e-192
GO:0044237	cellular metabolic process	NM_172774	ATR interacting protein	Atrip	chr9 108962262-108976638	3.54e-192
GO:0044237	cellular metabolic process	NM_019955	receptor-interacting serine-threonine kinase 3	Ripk3	chr14 56403832-56407694	3.54e-192
GO:0044237	cellular metabolic process	NM_012029	ECSIT homolog (Drosophila)	Ecsit	chr9 21876689-21889826	3.54e-192
GO:0044237	cellular metabolic process	NM_173010	ubiquitin protein ligase E3A	Ube3a	chr7 66484119-66545188	3.54e-192
GO:0044237	cellular metabolic process	NM_008316	Hus1 homolog (S. pombe)	Hus1	chr11 8893144-8911140	3.54e-192
GO:0044237	cellular metabolic process	NM_021501	protein inhibitor of activated STAT 4	Pias4	chr10 80616715-80630465	3.54e-192
GO:0044237	cellular metabolic process	NM_172656	STE20-related kinase adaptor beta	Stradb	chr1 59030414-59051965	3.54e-192
GO:0044237	cellular metabolic process	NM_025668	signal peptidase complex subunit 2 homolog (S. cerevisiae)	Spcs2	chr7 106986078-107007393	3.54e-192
GO:0044237	cellular metabolic process	NM_025586	ribosomal protein L15	Rpl15	chr14 19100336-19103500	3.54e-192
GO:0044237	cellular metabolic process	NM_009948	carnitine palmitoyltransferase 1b, muscle	Cpt1b	chr15 89246835-89256293	3.54e-192
GO:0044237	cellular metabolic process	NM_009343	PHD finger protein 1	Phf1	chr17 27070071-27074835	3.54e-192
GO:0044237	cellular metabolic process	NM_010208	Gardner-Rasheed feline sarcoma viral (Fgr) oncogene homolog	Fgr	chr4 132530009-132557797	3.54e-192
GO:0044237	cellular metabolic process	NM_198608	alanyl-tRNA synthetase 2, mitochondrial (putative)	Aars2	chr17 45643789-45657792	3.54e-192
GO:0044237	cellular metabolic process	NM_010154	v-erb-a erythroblastic leukemia viral oncogene homolog 4 (avian)	Erbb4	chr1 68086539-69154633	3.54e-192
GO:0044237	cellular metabolic process	NM_133765	F-box protein 31	Fbxo31	chr8 124075878-124102706	3.54e-192
GO:0044237	cellular metabolic process	NM_026114	eukaryotic translation initiation factor 2, subunit 1 alpha	Eif2s1	chr12 79963058-79987997	3.54e-192
GO:0044237	cellular metabolic process	NM_145833	lin-28 homolog A (C. elegans)	Lin28a	chr4 133559244-133574731	3.54e-192
GO:0044237	cellular metabolic process	NM_013498	cAMP responsive element modulator	Crem	chr18 3266351-3337587	3.54e-192
GO:0044237	cellular metabolic process	NM_009326	transcription elongation factor A (SII), 2	Tcea2	chr2 181415014-181422756	3.54e-192
GO:0044237	cellular metabolic process	NM_029280	methyltransferase like 5	Mettl5	chr2 69709251-69723661	3.54e-192
GO:0044237	cellular metabolic process	NM_199042	THAP domain containing, apoptosis associated protein 1	Thap1	chr8 27268640-27274623	3.54e-192
GO:0044237	cellular metabolic process	NM_027570	lactate dehydrogenase D	Ldhd	chr8 114150170-114154222	3.54e-192
GO:0044237	cellular metabolic process	NM_197979	ubiquinol-cytochrome c reductase, complex III subunit X	Uqcr10	chr11 4601970-4604347	3.54e-192
GO:0044237	cellular metabolic process	NM_001025373	zinc finger prtoein 943	Zfp943	chr17 22099525-22131333	3.54e-192
GO:0044237	cellular metabolic process	NM_146139	vav 3 oncogene	Vav3	chr3 109376924-109488612	3.54e-192
GO:0044237	cellular metabolic process	NM_011939	heat shock transcription factor 4	Hsf4	chr8 107793773-107799745	3.54e-192
GO:0044237	cellular metabolic process	NM_023556	mevalonate kinase	Mvk	chr5 114894314-114910599	3.54e-192
GO:0044237	cellular metabolic process	NM_011659	tumor necrosis factor receptor superfamily, member 4	Tnfrsf4	chr4 155387803-155390698	3.54e-192
GO:0044237	cellular metabolic process	NM_145617	hect (homologous to the E6-AP (UBE3A) carboxyl terminus) domain and RCC1 (CHC1)-like domain (RLD) 1	Herc1	chr9 66198256-66356581	3.54e-192
GO:0044237	cellular metabolic process	NM_008106	opsin 1 (cone pigments), medium-wave-sensitive (color blindness, deutan)	Opn1mw	chrX 71372804-71396094	3.54e-192
GO:0044237	cellular metabolic process	NM_009089	polymerase (RNA) II (DNA directed) polypeptide A	Polr2a	chr11 69547911-69571725	3.54e-192
GO:0044237	cellular metabolic process	NM_027976	acyl-CoA synthetase long-chain family member 5	Acsl5	chr19 55327858-55371118	3.54e-192
GO:0044237	cellular metabolic process	NM_027120	nicotinamide riboside kinase 2	Nmrk2	chr10 80660914-80664782	3.54e-192
GO:0044237	cellular metabolic process	NM_010144	Eph receptor B4	Ephb4	chr5 137791336-137815750	3.54e-192
GO:0044237	cellular metabolic process	NM_025666	ubiquitin protein ligase E3 component n-recognin 7 (putative)	Ubr7	chr12 103996184-104015911	3.54e-192
GO:0044237	cellular metabolic process	NM_023538	acylglycerol kinase	Agk	chr6 40275476-40346760	3.54e-192
GO:0044237	cellular metabolic process	NM_008350	interleukin 11	Il11	chr7 4724661-4729743	3.54e-192
GO:0044237	cellular metabolic process	NM_013752	nibrin	Nbn	chr4 15885113-15919736	3.54e-192
GO:0044237	cellular metabolic process	NM_019812	sirtuin 1 (silent mating type information regulation 2, homolog) 1 (S. cerevisiae)	Sirt1	chr10 62781754-62801780	3.54e-192
GO:0044237	cellular metabolic process	NM_008234	helicase, lymphoid specific	Hells	chr19 39005479-39042767	3.54e-192
GO:0044237	cellular metabolic process	NM_178698	phosphatidylinositol glycan anchor biosynthesis, class V	Pigv	chr4 133217340-133228562	3.54e-192
GO:0044237	cellular metabolic process	NM_172799	tubulin tyrosine ligase-like family, member 6	Ttll6	chr11 95995099-96026765	3.54e-192
GO:0044237	cellular metabolic process	NM_153422	phosphodiesterase 5A, cGMP-specific	Pde5a	chr3 122432075-122562290	3.54e-192
GO:0044237	cellular metabolic process	NM_010715	ligase I, DNA, ATP-dependent	Lig1	chr7 13864174-13896776	3.54e-192
GO:0044237	cellular metabolic process	NM_019702	Hbs1-like (S. cerevisiae)	Hbs1l	chr10 21015784-21088695	3.54e-192
GO:0044237	cellular metabolic process	NM_027925	tRNA selenocysteine 1 associated protein 1	Trnau1ap	chr4 131867677-131885453	3.54e-192
GO:0044237	cellular metabolic process	NM_181048	RIKEN cDNA A130010J15 gene	A130010J15Rik	chr1 194999770-195004025	3.54e-192
GO:0044237	cellular metabolic process	NM_010561	interleukin enhancer binding factor 3	Ilf3	chr9 21172446-21209805	3.54e-192
GO:0044237	cellular metabolic process	NM_013468	ankyrin repeat domain 1 (cardiac muscle)	Ankrd1	chr19 36186454-36194334	3.54e-192
GO:0044237	cellular metabolic process	NM_007399	a disintegrin and metallopeptidase domain 10	Adam10	chr9 70526807-70628036	3.54e-192
GO:0044237	cellular metabolic process	NM_020256	zinc finger and BTB domain containing 33	Zbtb33	chrX 35542969-35550223	3.54e-192
GO:0044237	cellular metabolic process	NM_009535	Yamaguchi sarcoma viral (v-yes) oncogene homolog 1	Yes1	chr5 32913605-32989430	3.54e-192
GO:0044237	cellular metabolic process	NM_009044	reticuloendotheliosis oncogene	Rel	chr11 23641728-23670970	3.54e-192
GO:0044237	cellular metabolic process	NM_016973	ST6 (alpha-N-acetyl-neuraminyl-2,3-beta-galactosyl-1,3)-N-acetylgalactosaminide alpha-2,6-sialyltransferase 6	St6galnac6	chr2 32462480-32476324	3.54e-192
GO:0044237	cellular metabolic process	NM_024277	ribosomal protein S27A	Rps27a	chr11 29445841-29448040	3.54e-192
GO:0044237	cellular metabolic process	NM_023876	elongation protein 4 homolog (S. cerevisiae)	Elp4	chr2 105540265-105744657	3.54e-192
GO:0044237	cellular metabolic process	NM_145596	GATA zinc finger domain containing 2A	Gatad2a	chr8 72430967-72520278	3.54e-192
GO:0044237	cellular metabolic process	NM_026422	mitochondrial ribosome recycling factor	Mrrf	chr2 35991917-36045801	3.54e-192
GO:0044237	cellular metabolic process	NR_003559	mitochondrial ribosomal protein L48	Mrpl48	chr7 107697630-107756510	3.54e-192
GO:0044237	cellular metabolic process	NM_080436	retinol dehydrogenase 1 (all trans)	Rdh1	chr10 127196818-127205355	3.54e-192
GO:0044237	cellular metabolic process	NM_008854	protein kinase, cAMP dependent, catalytic, alpha	Prkaca	chr8 86496876-86520344	3.54e-192
GO:0044237	cellular metabolic process	NM_021441	TATA box binding protein (Tbp)-associated factor, RNA polymerase I, C	Taf1c	chr8 122121873-122129140	3.54e-192
GO:0044237	cellular metabolic process	NM_019933	protein tyrosine phosphatase, non-receptor type 4	Ptpn4	chr1 121554669-121733648	3.54e-192
GO:0044237	cellular metabolic process	NM_177681	zinc finger protein 12	Zfp12	chr5 143996886-144009649	3.54e-192
GO:0044237	cellular metabolic process	NM_177226	zinc finger protein 629	Zfp629	chr7 134750548-134757947	3.54e-192
GO:0044237	cellular metabolic process	NM_026212	1-acylglycerol-3-phosphate O-acyltransferase 2 (lysophosphatidic acid acyltransferase, beta)	Agpat2	chr2 26449106-26459730	3.54e-192
GO:0044237	cellular metabolic process	NM_009635	advillin	Avil	chr10 126437764-126458050	3.54e-192
GO:0044237	cellular metabolic process	NM_173401	F-box protein 44	Fbxo44	chr4 147526908-147534173	3.54e-192
GO:0044237	cellular metabolic process	NM_010898	neurofibromatosis 2	Nf2	chr11 4665850-4749530	3.54e-192
GO:0044237	cellular metabolic process	NM_019777	inhibitor of kappaB kinase epsilon	Ikbke	chr1 133151178-133176140	3.54e-192
GO:0044237	cellular metabolic process	NM_020615	ATP synthase, H+ transporting, mitochondrial F1 complex, gamma polypeptide 1	Atp5c1	chr2 9977658-10002137	3.54e-192
GO:0044237	cellular metabolic process	NM_011563	peroxiredoxin 2	Prdx2	chr8 87493546-87498212	3.54e-192
GO:0044237	cellular metabolic process	NM_054096	toll-interleukin 1 receptor (TIR) domain-containing adaptor protein	Tirap	chr9 34991975-35007550	3.54e-192
GO:0044237	cellular metabolic process	NM_010023	enoyl-Coenzyme A delta isomerase 1	Eci1	chr17 24563627-24576261	3.54e-192
GO:0044237	cellular metabolic process	NM_020258	solute carrier family 37 (glycerol-3-phosphate transporter), member 2	Slc37a2	chr9 37036733-37063323	3.54e-192
GO:0044237	cellular metabolic process	NM_001001130	zinc finger protein 85, related sequence 1	Zfp85-rs1	chr13 67848736-67856071	3.54e-192
GO:0044237	cellular metabolic process	NM_146115	RIKEN cDNA A830007P12 gene	A830007P12Rik	chr2 25048239-25052333	3.54e-192
GO:0044237	cellular metabolic process	NM_023721	ATPase, H+ transporting, lysosomal V1 subunit D	Atp6v1d	chr12 79943968-79962625	3.54e-192
GO:0044237	cellular metabolic process	NM_133360	acetyl-Coenzyme A carboxylase alpha	Acaca	chr11 84008939-84215153	3.54e-192
GO:0044237	cellular metabolic process	NM_031248	late endosomal/lysosomal adaptor, MAPK and MTOR activator 2	Lamtor2	chr3 88353740-88356849	3.54e-192
GO:0044237	cellular metabolic process	NM_011236	RAD52 homolog (S. cerevisiae)	Rad52	chr6 119852715-119872840	3.54e-192
GO:0044237	cellular metabolic process	NR_002844	X (inactive)-specific transcript, antisense	Tsix	chrX 100626855-100680295	3.54e-192
GO:0044237	cellular metabolic process	NM_009691	amyloid beta (A4) precursor-like protein 2	Aplp2	chr9 30957141-31019400	3.54e-192
GO:0044237	cellular metabolic process	NM_030152	nucleolar protein 3 (apoptosis repressor with CARD domain)	Nol3	chr8 107800346-107805839	3.54e-192
GO:0044237	cellular metabolic process	NM_010431	hypoxia inducible factor 1, alpha subunit	Hif1a	chr12 75008853-75048516	3.54e-192
GO:0044237	cellular metabolic process	NM_010693	lymphocyte protein tyrosine kinase	Lck	chr4 129225587-129235616	3.54e-192
GO:0044237	cellular metabolic process	NM_029271	mitochondrial ribosomal protein L32	Mrpl32	chr13 14702567-14705304	3.54e-192
GO:0044237	cellular metabolic process	NM_025570	mitochondrial ribosomal protein L20	Mrpl20	chr4 155177726-155182938	3.54e-192
GO:0044237	cellular metabolic process	NM_053158	mitochondrial ribosomal protein L1	Mrpl1	chr5 96639133-96695728	3.54e-192
GO:0044237	cellular metabolic process	NM_026724	ribosomal protein L34	Rpl34	chr3 130429748-130433226	3.54e-192
GO:0044237	cellular metabolic process	NR_028355	steroid receptor RNA activator 1	Sra1	chr18 36826841-36829965	3.54e-192
GO:0044237	cellular metabolic process	NM_011623	topoisomerase (DNA) II alpha	Top2a	chr11 98854260-98885503	3.54e-192
GO:0044237	cellular metabolic process	NM_053266	GTF2I repeat domain containing 2	Gtf2ird2	chr5 134659907-134694013	3.54e-192
GO:0044237	cellular metabolic process	NM_007531	prohibitin 2	Phb2	chr6 124662306-124666963	3.54e-192
GO:0044237	cellular metabolic process	NM_007490	ADP-ribosyltransferase 2a, pseudogene	Art2a-ps	chr7 108701289-108704316	3.54e-192
GO:0044237	cellular metabolic process	NM_146074	transcription factor B1, mitochondrial	Tfb1m	chr17 3519255-3557713	3.54e-192
GO:0044237	cellular metabolic process	NM_080562	U box domain containing 5	Ubox5	chr2 130415737-130455722	3.54e-192
GO:0044237	cellular metabolic process	NM_178384	zinc finger protein 74	Zfp74	chr7 30717809-30736912	3.54e-192
GO:0044237	cellular metabolic process	NM_007570	B cell translocation gene 2, anti-proliferative	Btg2	chr1 135971441-135975732	3.54e-192
GO:0044237	cellular metabolic process	NM_025364	SAP domain containing ribonucleoprotein	Sarnp	chr10 128258826-128314693	3.54e-192
GO:0044237	cellular metabolic process	NM_001004190	zinc finger protein 560	Zfp560	chr9 20149579-20189602	3.54e-192
GO:0044237	cellular metabolic process	NM_001115153	ubiquitin specific peptidase like 1	Uspl1	chr5 149996135-150027010	3.54e-192
GO:0044237	cellular metabolic process	NM_008844	phosphatidylinositol-4-phosphate 5-kinase, type 1 gamma	Pip5k1c	chr10 80755716-80782714	3.54e-192
GO:0044237	cellular metabolic process	NM_009481	ubiquitin specific peptidase 9, X chromosome	Usp9x	chrX 12648623-12750453	3.54e-192
GO:0044237	cellular metabolic process	NM_011211	protein tyrosine phosphatase, receptor type, D	Ptprd	chr4 75587142-76240203	3.54e-192
GO:0044237	cellular metabolic process	NM_008959	phosphatidylserine synthase 1	Ptdss1	chr13 67033765-67099337	3.54e-192
GO:0044237	cellular metabolic process	NM_008862	protein kinase inhibitor, alpha	Pkia	chr3 7366603-7445365	3.54e-192
GO:0044237	cellular metabolic process	NM_175015	ATP synthase, H+ transporting, mitochondrial F0 complex, subunit C3 (subunit 9)	Atp5g3	chr2 73746506-73749351	3.54e-192
GO:0044237	cellular metabolic process	NM_011119	proliferation-associated 2G4	Pa2g4	chr10 127994821-128002990	3.54e-192
GO:0044237	cellular metabolic process	NM_183185	zinc finger protein 300	Zfp300	chrX 20656275-20666355	3.54e-192
GO:0044237	cellular metabolic process	NM_012056	FK506 binding protein 9	Fkbp9	chr6 56782052-56829354	3.54e-192
GO:0044237	cellular metabolic process	NM_030612	nuclear factor of kappa light polypeptide gene enhancer in B cells inhibitor, zeta	Nfkbiz	chr16 55811490-55838754	3.54e-192
GO:0044237	cellular metabolic process	NR_003961	ankyrin repeat and SOCS box-containing 7	Asb7	chr7 73789456-73834447	3.54e-192
GO:0044237	cellular metabolic process	NM_207677	death effector domain-containing DNA binding protein 2	Dedd2	chr7 25987858-26004878	3.54e-192
GO:0044237	cellular metabolic process	NM_145376	lysophosphatidylcholine acyltransferase 1	Lpcat1	chr13 73604830-73651986	3.54e-192
GO:0044237	cellular metabolic process	NM_029735	glutamyl-prolyl-tRNA synthetase	Eprs	chr1 187186973-187252234	3.54e-192
GO:0044237	cellular metabolic process	NM_177327	WW domain containing E3 ubiquitin protein ligase 1	Wwp1	chr4 19536819-19636140	3.54e-192
GO:0044237	cellular metabolic process	NM_008774	poly(A) binding protein, cytoplasmic 1	Pabpc1	chr15 36525413-36538728	3.54e-192
GO:0044237	cellular metabolic process	NM_016844	ribosomal protein S28	Rps28	chr17 33959983-33961443	3.54e-192
GO:0044237	cellular metabolic process	NM_153123	activating transcription factor 7 interacting protein 2	Atf7ip2	chr16 10192998-10243144	3.54e-192
GO:0044237	cellular metabolic process	NM_010551	interleukin 16	Il16	chr7 90791572-90884000	3.54e-192
GO:0044237	cellular metabolic process	NM_008668	Ngfi-A binding protein 2	Nab2	chr10 127097973-127103759	3.54e-192
GO:0044237	cellular metabolic process	NM_007960	ets variant gene 1	Etv1	chr12 39506844-39594793	3.54e-192
GO:0044237	cellular metabolic process	NM_011596	ATPase, H+ transporting, lysosomal V0 subunit A2	Atp6v0a2	chr5 125079647-125202517	3.54e-192
GO:0044237	cellular metabolic process	NM_009727	ATPase, aminophospholipid transporter (APLT), class I, type 8A, member 1	Atp8a1	chr5 68009379-68238670	3.54e-192
GO:0044237	cellular metabolic process	NM_021514	phosphofructokinase, muscle	Pfkm	chr15 97942490-97962879	3.54e-192
GO:0044237	cellular metabolic process	NM_008589	mesoderm posterior 2	Mesp2	chr7 86955612-86958317	3.54e-192
GO:0044237	cellular metabolic process	NM_030237	spermatogenic leucine zipper 1	Spz1	chr13 93344588-93346187	3.54e-192
GO:0044237	cellular metabolic process	NM_007861	dihydrolipoamide dehydrogenase	Dld	chr12 32016426-32036302	3.54e-192
GO:0044237	cellular metabolic process	NM_026275	ubiquitin-conjugating enzyme E2R 2	Ube2r2	chr4 41083053-41140403	3.54e-192
GO:0044237	cellular metabolic process	NR_003639	ubiquitin-conjugating enzyme E2D 2B	Ube2d2b	chr5 108259271-108260783	3.54e-192
GO:0044237	cellular metabolic process	NM_023738	ubiquitin-like modifier activating enzyme 7	Uba7	chr9 107877897-107886387	3.54e-192
GO:0044237	cellular metabolic process	NM_027288	mannosidase, beta A, lysosomal	Manba	chr3 135148574-135234367	3.54e-192
GO:0044237	cellular metabolic process	NM_019797	thyroid hormone receptor interactor 4	Trip4	chr9 65676733-65756601	3.54e-192
GO:0044237	cellular metabolic process	NM_029017	mitochondrial ribosomal protein L47	Mrpl47	chr3 32626419-32635677	3.54e-192
GO:0044237	cellular metabolic process	NM_198619	zinc finger protein 933	Zfp933	chr4 147197094-147222484	3.54e-192
GO:0044237	cellular metabolic process	NR_027785	polymerase (DNA directed), gamma 2, accessory subunit	Polg2	chr11 106629517-106640829	3.54e-192
GO:0044237	cellular metabolic process	NM_177756	glycosyltransferase 25 domain containing 2	Glt25d2	chr1 154246996-154357824	3.54e-192
GO:0044237	cellular metabolic process	NM_007991	fibrillarin	Fbl	chr7 28954766-28964288	3.54e-192
GO:0044237	cellular metabolic process	NM_144921	ATPase, Na+/K+ transporting, alpha 3 polypeptide	Atp1a3	chr7 25763187-25790914	3.54e-192
GO:0044237	cellular metabolic process	NM_001039556	RAD54 homolog B (S. cerevisiae)	Rad54b	chr4 11486118-11542954	3.54e-192
GO:0044237	cellular metabolic process	NM_177420	phosphoserine aminotransferase 1	Psat1	chr19 15979621-15999515	3.54e-192
GO:0044237	cellular metabolic process	NM_177382	cytochrome P450, family 2, subfamily r, polypeptide 1	Cyp2r1	chr7 121693681-121706486	3.54e-192
GO:0044237	cellular metabolic process	NM_009227	small nuclear ribonucleoprotein E	Snrpe	chr1 135500447-135506857	3.54e-192
GO:0044237	cellular metabolic process	NM_194064	nanos homolog 2 (Drosophila)	Nanos2	chr7 19572872-19574311	3.54e-192
GO:0044237	cellular metabolic process	NM_021455	MLX interacting protein-like	Mlxipl	chr5 135582782-135613792	3.54e-192
GO:0044237	cellular metabolic process	NM_027485	mediator complex subunit 26	Med26	chr8 75018459-75072209	3.54e-192
GO:0044237	cellular metabolic process	NM_145822	CD3E antigen, epsilon polypeptide associated protein	Cd3eap	chr7 19941359-19944832	3.54e-192
GO:0044237	cellular metabolic process	NM_030208	RIKEN cDNA 2310079F23 gene	2310079F23Rik	chr5 35898857-35917719	3.54e-192
GO:0044237	cellular metabolic process	NM_026816	general transcription factor IIF, polypeptide 2	Gtf2f2	chr14 76296743-76410672	3.54e-192
GO:0044237	cellular metabolic process	NM_029774	tubulin tyrosine ligase-like family, member 11	Ttll11	chr2 35606760-35835144	3.54e-192
GO:0044237	cellular metabolic process	NM_001004062	CREB regulated transcription coactivator 1	Crtc1	chr8 72906256-72963472	3.54e-192
GO:0044237	cellular metabolic process	NM_176808	multiple coagulation factor deficiency 2	Mcfd2	chr17 87653782-87665287	3.54e-192
GO:0044237	cellular metabolic process	NM_028873	DnaJ (Hsp40) homolog, subfamily C, member 14	Dnajc14	chr10 128242731-128256502	3.54e-192
GO:0044237	cellular metabolic process	NM_177358	zinc finger protein 945	Zfp945	chr17 22983663-23004101	3.54e-192
GO:0044237	cellular metabolic process	NM_001010833	mediator of DNA damage checkpoint 1	Mdc1	chr17 35978442-35996615	3.54e-192
GO:0044237	cellular metabolic process	NM_080445	UDP-Gal:betaGal beta 1,3-galactosyltransferase, polypeptide 6	B3galt6	chr4 155363574-155366787	3.54e-192
GO:0044237	cellular metabolic process	NM_019700	pseudouridine synthase 1	Pus1	chr5 111202685-111209615	3.54e-192
GO:0044237	cellular metabolic process	NM_133934	ISY1 splicing factor homolog (S. cerevisiae)	Isy1	chr6 87768441-87788753	3.54e-192
GO:0044237	cellular metabolic process	NM_023794	ets variant gene 5	Etv5	chr16 22381385-22439643	3.54e-192
GO:0044237	cellular metabolic process	NM_153527	DnaJ (Hsp40) related, subfamily B, member 13	Dnajb13	chr7 107651528-107663324	3.54e-192
GO:0044237	cellular metabolic process	NM_181857	DNA polymerase N	Poln	chr5 34349846-34512097	3.54e-192
GO:0044237	cellular metabolic process	NM_146066	G1 to S phase transition 1	Gspt1	chr16 11216333-11254418	3.54e-192
GO:0044237	cellular metabolic process	NM_028791	FtsJ methyltransferase domain containing 2	Ftsjd2	chr17 29797545-29840304	3.54e-192
GO:0044237	cellular metabolic process	NM_023507	RIKEN cDNA 0610007P08 gene	0610007P08Rik	chr13 63916641-63970963	3.54e-192
GO:0044237	cellular metabolic process	NM_009097	ribosomal protein S6 kinase polypeptide 1	Rps6ka1	chr4 133403205-133443714	3.54e-192
GO:0044237	cellular metabolic process	NM_001045514	AT-hook transcription factor	Akna	chr4 63028161-63064479	3.54e-192
GO:0044237	cellular metabolic process	NM_028943	sphingomyelin synthase 2	Sgms2	chr3 131021905-131047841	3.54e-192
GO:0044237	cellular metabolic process	NM_009046	avian reticuloendotheliosis viral (v-rel) oncogene related B	Relb	chr7 20191570-20214787	3.54e-192
GO:0044237	cellular metabolic process	NM_011107	phospholipase A2, group IB, pancreas	Pla2g1b	chr5 115916274-115924726	3.54e-192
GO:0044237	cellular metabolic process	NM_009074	macrophage stimulating 1 receptor (c-met-related tyrosine kinase)	Mst1r	chr9 107809219-107822712	3.54e-192
GO:0044237	cellular metabolic process	NM_147151	euchromatic histone lysine N-methyltransferase 2	Ehmt2	chr17 35035443-35050992	3.54e-192
GO:0044237	cellular metabolic process	NM_008950	protease (prosome, macropain) 26S subunit, ATPase 5	Psmc5	chr11 106117498-106124426	3.54e-192
GO:0044237	cellular metabolic process	NM_182990	structure specific recognition protein 1	Ssrp1	chr2 84877357-84887268	3.54e-192
GO:0044237	cellular metabolic process	NM_011289	ribosomal protein L27	Rpl27	chr11 101303558-101306910	3.54e-192
GO:0044237	cellular metabolic process	NM_019803	ubiquitin-conjugating enzyme E2G 2	Ube2g2	chr10 77085065-77108735	3.54e-192
GO:0044237	cellular metabolic process	NM_009602	cholinergic receptor, nicotinic, beta polypeptide 2 (neuronal)	Chrnb2	chr3 89557369-89568554	3.54e-192
GO:0044237	cellular metabolic process	NM_011680	upstream transcription factor 2	Usf2	chr7 31730268-31741822	3.54e-192
GO:0044237	cellular metabolic process	NM_026578	GAR1 ribonucleoprotein homolog (yeast)	Gar1	chr3 129527830-129534314	3.54e-192
GO:0044237	cellular metabolic process	NM_180600	ubiquitin-conjugating enzyme E2Q (putative) 2	Ube2q2	chr9 54997175-55055328	3.54e-192
GO:0044237	cellular metabolic process	NM_019720	cytochrome b-561 domain containing 2	Cyb561d2	chr9 107441341-107444196	3.54e-192
GO:0044237	cellular metabolic process	NM_001163061	zinc finger protein 949	Zfp949	chr9 88442857-88465924	3.54e-192
GO:0044237	cellular metabolic process	NM_009686	amyloid beta (A4) precursor protein-binding, family B, member 2	Apbb2	chr5 66693126-67009910	3.54e-192
GO:0044237	cellular metabolic process	NM_007703	elongation of very long chain fatty acids (FEN1/Elo2, SUR4/Elo3, yeast)-like 3	Elovl3	chr19 46206388-46210184	3.54e-192
GO:0044237	cellular metabolic process	NM_011417	SWI/SNF related, matrix associated, actin dependent regulator of chromatin, subfamily a, member 4	Smarca4	chr9 21420612-21508674	3.54e-192
GO:0044237	cellular metabolic process	NM_175436	zinc finger protein 526	Zfp526	chr7 26006469-26012523	3.54e-192
GO:0044237	cellular metabolic process	NM_133694	F-box and leucine-rich repeat protein 15	Fbxl15	chr19 46402673-46404936	3.54e-192
GO:0044237	cellular metabolic process	NM_177182	basic helix-loop-helix family, member a9	Bhlha9	chr11 76485971-76487178	3.54e-192
GO:0044237	cellular metabolic process	NM_016876	eukaryotic translation initiation factor 3, subunit G	Eif3g	chr9 20698792-20703034	3.54e-192
GO:0044237	cellular metabolic process	NM_033218	sterol regulatory element binding factor 2	Srebf2	chr15 81977698-82035390	3.54e-192
GO:0044237	cellular metabolic process	NM_181406	arginyl-tRNA synthetase 2, mitochondrial	Rars2	chr4 34562206-34607414	3.54e-192
GO:0044237	cellular metabolic process	NM_011139	POU domain, class 2, transcription factor 3	Pou2f3	chr9 42932021-43013838	3.54e-192
GO:0044237	cellular metabolic process	NM_024213	anaphase promoting complex subunit 4	Anapc4	chr5 53225373-53257973	3.54e-192
GO:0044237	cellular metabolic process	NM_026517	ribosomal protein L22 like 1	Rpl22l1	chr3 28704432-28706337	3.54e-192
GO:0044237	cellular metabolic process	NM_001076791	zinc finger protein 874b	Zfp874b	chr13 67572448-67585189	3.54e-192
GO:0044237	cellular metabolic process	NM_008229	histone deacetylase 2	Hdac2	chr10 36694349-36721694	3.54e-192
GO:0044237	cellular metabolic process	NM_145360	isopentenyl-diphosphate delta isomerase	Idi1	chr13 8884851-8891641	3.54e-192
GO:0044237	cellular metabolic process	NM_019924	ribosomal protein S6 kinase, polypeptide 4	Rps6ka4	chr19 6903573-6915091	3.54e-192
GO:0044237	cellular metabolic process	NM_009951	insulin-like growth factor 2 mRNA binding protein 1	Igf2bp1	chr11 95818477-95867258	3.54e-192
GO:0044237	cellular metabolic process	NM_178661	cAMP responsive element binding protein 3-like 2	Creb3l2	chr6 37281020-37392148	3.54e-192
GO:0044237	cellular metabolic process	NM_013795	ATP synthase, H+ transporting, mitochondrial F0 complex, subunit g	Atp5l	chr9 44721332-44728825	3.54e-192
GO:0044237	cellular metabolic process	NM_026748	integrator complex subunit 1	Ints1	chr5 140227235-140251632	3.54e-192
GO:0044237	cellular metabolic process	NM_024228	glycerophosphodiester phosphodiesterase domain containing 3	Gdpd3	chr7 133909927-133919159	3.54e-192
GO:0044237	cellular metabolic process	NM_007413	adenosine A2b receptor	Adora2b	chr11 62062485-62079954	3.54e-192
GO:0044237	cellular metabolic process	NM_001105557	zinc finger protein 938	Zfp938	chr10 81687603-81704020	3.54e-192
GO:0044237	cellular metabolic process	NM_008616	zinc finger protein 239	Zfp239	chr6 117813094-117822784	3.54e-192
GO:0044237	cellular metabolic process	NM_011200	protein tyrosine phosphatase 4a1	Ptp4a1	chr1 30997147-31006600	3.54e-192
GO:0044237	cellular metabolic process	NM_026467	ribosomal protein S27-like	Rps27l	chr9 66793924-66797315	3.54e-192
GO:0044237	cellular metabolic process	NM_026141	peptidylprolyl isomerase (cyclophilin)-like 4	Ppil4	chr10 7512691-7542361	3.54e-192
GO:0044237	cellular metabolic process	NM_198164	cyclin-dependent kinase 19	Cdk19	chr10 40069113-40203624	3.54e-192
GO:0044237	cellular metabolic process	NM_001033205	zinc finger protein 575	Zfp575	chr7 25368856-25372660	3.54e-192
GO:0044237	cellular metabolic process	NR_024201	U7 small nuclear RNA	Rnu7	chr6 124690818-124693852	3.54e-192
GO:0044237	cellular metabolic process	NM_013519	forkhead box C2	Foxc2	chr8 123640070-123642794	3.54e-192
GO:0044237	cellular metabolic process	NM_009352	telomeric repeat binding factor 1	Terf1	chr1 15795738-15833510	3.54e-192
GO:0044237	cellular metabolic process	NM_026024	ubiquitin-conjugating enzyme E2T (putative)	Ube2t	chr1 136859153-136870714	3.54e-192
GO:0044237	cellular metabolic process	NM_173034	zinc finger protein 398	Zfp398	chr6 47785659-47818256	3.54e-192
GO:0044237	cellular metabolic process	NM_013490	choline kinase alpha	Chka	chr19 3851772-3894367	3.54e-192
GO:0044237	cellular metabolic process	NM_019869	RNA binding motif protein 14	Rbm14	chr19 4800924-4811634	3.54e-192
GO:0044237	cellular metabolic process	NM_146065	activating transcription factor 7	Atf7	chr15 102367074-102455852	3.54e-192
GO:0044237	cellular metabolic process	NM_026944	alkB, alkylation repair homolog 3 (E. coli)	Alkbh3	chr2 93820790-93850887	3.54e-192
GO:0044237	cellular metabolic process	NM_134129	PRP19/PSO4 pre-mRNA processing factor 19 homolog (S. cerevisiae)	Prpf19	chr19 10969781-10980021	3.54e-192
GO:0044237	cellular metabolic process	NM_007639	CD1d1 antigen	Cd1d1	chr3 86799757-86803262	3.54e-192
GO:0044237	cellular metabolic process	NM_008542	SMAD family member 6	Smad6	chr9 63800883-63869866	3.54e-192
GO:0044237	cellular metabolic process	NM_145371	eukaryotic translation initiation factor 2B, subunit 1 (alpha)	Eif2b1	chr5 125020222-125029066	3.54e-192
GO:0044237	cellular metabolic process	NM_025607	ring finger protein 181	Rnf181	chr6 72309707-72312375	3.54e-192
GO:0044237	cellular metabolic process	NM_016877	CCR4-NOT transcription complex, subunit 4	Cnot4	chr6 34992708-35083737	3.54e-192
GO:0044237	cellular metabolic process	NM_053164	mitochondrial ribosomal protein L43	Mrpl43	chr19 45079503-45080932	3.54e-192
GO:0044237	cellular metabolic process	NM_178637	K(lysine) acetyltransferase 5	Kat5	chr19 5603417-5610029	3.54e-192
GO:0044237	cellular metabolic process	NM_011465	spectrin alpha 1	Spna1	chr1 176102906-176178580	3.54e-192
GO:0044237	cellular metabolic process	NM_173429	zinc finger protein 775	Zfp775	chr6 48563178-48573226	3.54e-192
GO:0044237	cellular metabolic process	NM_022887	tuberous sclerosis 1	Tsc1	chr2 28496762-28546687	3.54e-192
GO:0044237	cellular metabolic process	NM_027189	gem (nuclear organelle) associated protein 7	Gemin7	chr7 20150297-20158692	3.54e-192
GO:0044237	cellular metabolic process	NM_019934	secretory blood group 1	Sec1	chr7 52933056-52934928	3.54e-192
GO:0044237	cellular metabolic process	NM_011943	mitogen-activated protein kinase kinase 6	Map2k6	chr11 110260435-110374951	3.54e-192
GO:0044237	cellular metabolic process	NM_053255	elaC homolog 1 (E. coli)	Elac1	chr18 73894691-73914133	3.54e-192
GO:0044237	cellular metabolic process	NM_028151	superkiller viralicidic activity 2-like 2 (S. cerevisiae)	Skiv2l2	chr13 113657987-113717588	3.54e-192
GO:0044237	cellular metabolic process	NM_007949	excision repair cross-complementing rodent repair deficiency, complementation group 2	Ercc2	chr7 19967387-19981041	3.54e-192
GO:0044237	cellular metabolic process	NM_008139	guanine nucleotide binding protein, alpha q polypeptide	Gnaq	chr19 16207320-16461943	3.54e-192
GO:0044237	cellular metabolic process	NM_008637	nudix (nucleoside diphosphate linked moiety X)-type motif 1	Nudt1	chr5 140807875-140814089	3.54e-192
GO:0044237	cellular metabolic process	NM_008568	minichromosome maintenance deficient 7 (S. cerevisiae)	Mcm7	chr5 138605816-138613090	3.54e-192
GO:0044237	cellular metabolic process	NM_027652	ethanolaminephosphotransferase 1 (CDP-ethanolamine-specific)	Ept1	chr5 30559157-30598976	3.54e-192
GO:0044237	cellular metabolic process	NM_007504	ATPase, Ca++ transporting, cardiac muscle, fast twitch 1	Atp2a1	chr7 133589373-133606587	3.54e-192
GO:0044237	cellular metabolic process	NM_029926	interleukin-1 receptor-associated kinase 4	Irak4	chr15 94374090-94398745	3.54e-192
GO:0044237	cellular metabolic process	NM_007778	colony stimulating factor 1 (macrophage)	Csf1	chr3 107543965-107563387	3.54e-192
GO:0044237	cellular metabolic process	NM_144826	UTP6, small subunit (SSU) processome component, homolog (yeast)	Utp6	chr11 79747457-79775889	3.54e-192
GO:0044237	cellular metabolic process	NM_013668	lysine (K)-specific demethylase 5C	Kdm5c	chrX 148667772-148708897	3.54e-192
GO:0044237	cellular metabolic process	NM_133699	ATPase, H+ transporting, lysosomal V1 subunit C2	Atp6v1c2	chr12 17291526-17331536	3.54e-192
GO:0044237	cellular metabolic process	NM_181417	cysteine and glycine-rich protein 2 binding protein	Csrp2bp	chr2 144194770-144233411	3.54e-192
GO:0044237	cellular metabolic process	NM_009084	ribosomal protein L37a	Rpl37a	chr1 72757833-72760385	3.54e-192
GO:0044237	cellular metabolic process	NM_019969	pleiomorphic adenoma gene 1	Plag1	chr4 3828304-3865552	3.54e-192
GO:0044237	cellular metabolic process	NM_173433	lysine (K)-specific demethylase 4D	Kdm4d	chr9 14267024-14304926	3.54e-192
GO:0044237	cellular metabolic process	NM_007599	capping protein (actin filament), gelsolin-like	Capg	chr6 72494432-72512972	3.54e-192
GO:0044237	cellular metabolic process	NM_010579	eukaryotic translation initiation factor 6	Eif6	chr2 155645572-155652661	3.54e-192
GO:0044237	cellular metabolic process	NM_011199	parathyroid hormone 1 receptor	Pth1r	chr9 110624588-110649649	3.54e-192
GO:0044237	cellular metabolic process	NM_001081253	F-box protein 43	Fbxo43	chr15 36079814-36094639	3.54e-192
GO:0044237	cellular metabolic process	NM_028281	pterin 4 alpha carbinolamine dehydratase/dimerization cofactor of hepatocyte nuclear factor 1 alpha (TCF1) 2	Pcbd2	chr13 55828728-55878191	3.54e-192
GO:0044237	cellular metabolic process	NM_198653	isoleucine-tRNA synthetase 2, mitochondrial	Iars2	chr1 187110540-187153280	3.54e-192
GO:0044237	cellular metabolic process	NM_025901	polymerase (RNA) III (DNA directed) polypeptide K	Polr3k	chr2 181599064-181605531	3.54e-192
GO:0044237	cellular metabolic process	NM_010476	hydroxysteroid (17-beta) dehydrogenase 7	Hsd17b7	chr1 171879667-171899336	3.54e-192
GO:0044237	cellular metabolic process	NM_178634	cysteine-serine-rich nuclear protein 3	Csrnp3	chr2 65683823-65869602	3.54e-192
GO:0044237	cellular metabolic process	NM_027695	3-oxoacyl-ACP synthase, mitochondrial	Oxsm	chr14 17071172-17082322	3.54e-192
GO:0044237	cellular metabolic process	NM_008020	FK506 binding protein 2	Fkbp2	chr19 7052230-7054930	3.54e-192
GO:0044237	cellular metabolic process	NM_025272	ATPase, H+ transporting, lysosomal V0 subunit E	Atp6v0e	chr17 26813340-26836591	3.54e-192
GO:0044237	cellular metabolic process	NM_025788	nucleus accumbens associated 1, BEN and BTB (POZ) domain containing	Nacc1	chr8 87194378-87211761	3.54e-192
GO:0044237	cellular metabolic process	NM_009992	cytochrome P450, family 1, subfamily a, polypeptide 1	Cyp1a1	chr9 57535734-57551628	3.54e-192
GO:0044237	cellular metabolic process	NM_011829	inosine 5'-phosphate dehydrogenase 1	Impdh1	chr6 29150439-29162271	3.54e-192
GO:0044237	cellular metabolic process	NM_133840	CLP1, cleavage and polyadenylation factor I subunit	Clp1	chr2 84563278-84567425	3.54e-192
GO:0044237	cellular metabolic process	NM_183417	cyclin-dependent kinase 2	Cdk2	chr10 128134994-128142107	3.54e-192
GO:0044237	cellular metabolic process	NM_013665	short stature homeobox 2	Shox2	chr3 66777190-66785693	3.54e-192
GO:0044237	cellular metabolic process	NM_013462	adrenergic receptor, beta 3	Adrb3	chr8 28336247-28340060	3.54e-192
GO:0044237	cellular metabolic process	NM_011811	phenylalanyl-tRNA synthetase, beta subunit	Farsb	chr1 78421410-78485421	3.54e-192
GO:0044237	cellular metabolic process	NM_008925	protein kinase C substrate 80K-H	Prkcsh	chr9 21807478-21818666	3.54e-192
GO:0044237	cellular metabolic process	NM_021515	adenylate kinase 1	Ak1	chr2 32485023-32490572	3.54e-192
GO:0044237	cellular metabolic process	NM_008185	glutathione S-transferase, theta 1	Gstt1	chr10 75246557-75261329	3.54e-192
GO:0044237	cellular metabolic process	NM_020032	polymerase (DNA directed), lambda	Poll	chr19 45626765-45635033	3.54e-192
GO:0044237	cellular metabolic process	NM_026932	EBNA1 binding protein 2	Ebna1bp2	chr4 118293403-118300380	3.54e-192
GO:0044237	cellular metabolic process	NM_029578	TDP-glucose 4,6-dehydratase	Tgds	chr14 118511132-118531987	3.54e-192
GO:0044237	cellular metabolic process	NM_029239	protein kinase D3	Prkd3	chr17 79348745-79420156	3.54e-192
GO:0044237	cellular metabolic process	NM_008598	O-6-methylguanine-DNA methyltransferase	Mgmt	chr7 144086293-144319871	3.54e-192
GO:0044237	cellular metabolic process	NM_025574	phosphatidylinositol glycan anchor biosynthesis, class Y	Pigy	chr6 57634732-57642072	3.54e-192
GO:0044237	cellular metabolic process	NM_178413	threonine synthase-like 2 (bacterial)	Thnsl2	chr6 71078391-71094370	3.54e-192
GO:0044237	cellular metabolic process	NM_026221	PTPRF interacting protein, binding protein 1 (liprin beta 1)	Ppfibp1	chr6 146837015-146980545	3.54e-192
GO:0044237	cellular metabolic process	NM_029545	RIKEN cDNA 6530401N04 gene	6530401N04Rik	chr12 53098493-53107488	3.54e-192
GO:0044237	cellular metabolic process	NM_023270	ring finger protein 128	Rnf128	chrX 136145158-136207683	3.54e-192
GO:0044237	cellular metabolic process	NM_008917	palmitoyl-protein thioesterase 1	Ppt1	chr4 122513484-122536418	3.54e-192
GO:0044237	cellular metabolic process	NM_013502	C-terminal binding protein 1	Ctbp1	chr5 33590371-33617618	3.54e-192
GO:0044237	cellular metabolic process	NM_207210	dual-specificity tyrosine-(Y)-phosphorylation regulated kinase 4	Dyrk4	chr6 126826219-126871857	3.54e-192
GO:0044237	cellular metabolic process	NM_026984	myeloid/lymphoid or mixed-lineage leukemia 5	Mll5	chr5 22940246-23010045	3.54e-192
GO:0044237	cellular metabolic process	NM_019945	microtubule associated serine/threonine kinase 1	Mast1	chr8 87435751-87461252	3.54e-192
GO:0044237	cellular metabolic process	NM_025644	exosome component 1	Exosc1	chr19 41997469-42007804	3.54e-192
GO:0044237	cellular metabolic process	NM_009368	transforming growth factor, beta 3	Tgfb3	chr12 87397693-87419991	3.54e-192
GO:0044237	cellular metabolic process	NM_010447	heterogeneous nuclear ribonucleoprotein A1	Hnrnpa1	chr15 103070862-103075386	3.54e-192
GO:0044237	cellular metabolic process	NM_015828	glucosamine (UDP-N-acetyl)-2-epimerase/N-acetylmannosamine kinase	Gne	chr4 44046947-44097049	3.54e-192
GO:0044237	cellular metabolic process	NM_008863	protein kinase inhibitor beta, cAMP dependent, testis specific	Pkib	chr10 57351786-57460918	3.54e-192
GO:0044237	cellular metabolic process	NM_001081336	diacylglycerol kinase, eta	Dgkh	chr14 78969415-79124896	3.54e-192
GO:0044237	cellular metabolic process	NM_001007575	zinc finger protein 58	Zfp58	chr13 67591102-67601458	3.54e-192
GO:0044237	cellular metabolic process	NM_177224	chromodomain helicase DNA binding protein 9	Chd9	chr8 93352733-93578407	3.54e-192
GO:0044237	cellular metabolic process	NM_019425	glucosamine-phosphate N-acetyltransferase 1	Gnpnat1	chr14 45996095-46008471	3.54e-192
GO:0044237	cellular metabolic process	NM_026612	NADH dehydrogenase (ubiquinone) 1 beta subcomplex, 2	Ndufb2	chr6 39542581-39549470	3.54e-192
GO:0044237	cellular metabolic process	NM_009123	NK1 transcription factor related, locus 2 (Drosophila)	Nkx1-2	chr7 139787921-139791320	3.54e-192
GO:0044237	cellular metabolic process	NM_009333	transcription factor 7 like 2, T cell specific, HMG box	Tcf7l2	chr19 55816299-56008144	3.54e-192
GO:0044237	cellular metabolic process	NM_015795	F-box protein 16	Fbxo16	chr14 65885537-65940339	3.54e-192
GO:0044237	cellular metabolic process	NM_028310	RIKEN cDNA 2810006K23 gene	2810006K23Rik	chr5 124778097-124790130	3.54e-192
GO:0044237	cellular metabolic process	NR_030710	regulator of telomere elongation helicase 1	Rtel1	chr2 181055510-181091320	3.54e-192
GO:0044237	cellular metabolic process	NM_201406	phosphatidylinositol glycan anchor biosynthesis, class S	Pigs	chr11 78141923-78156278	3.54e-192
GO:0044237	cellular metabolic process	NM_001112721	ubiquitin protein ligase E3 component n-recognin 5	Ubr5	chr15 37897082-38008608	3.54e-192
GO:0044237	cellular metabolic process	NM_012040	pregnancy upregulated non-ubiquitously expressed CaM kinase	Pnck	chrX 70901332-70905167	3.54e-192
GO:0044237	cellular metabolic process	NM_175334	mastermind like 1 (Drosophila)	Maml1	chr11 50069136-50105838	3.54e-192
GO:0044237	cellular metabolic process	NM_008856	protein kinase C, eta	Prkch	chr12 74686027-74879171	3.54e-192
GO:0044237	cellular metabolic process	NM_146175	zinc finger protein 282	Zfp282	chr6 47827553-47858483	3.54e-192
GO:0044237	cellular metabolic process	NM_013595	methyl-CpG binding domain protein 3	Mbd3	chr10 79855285-79862224	3.54e-192
GO:0044237	cellular metabolic process	NM_023042	RecQ protein-like	Recql	chr6 142310419-142335607	3.54e-192
GO:0044237	cellular metabolic process	NM_011822	phosphatidylinositol glycan anchor biosynthesis, class Q	Pigq	chr17 26063368-26078907	3.54e-192
GO:0044237	cellular metabolic process	NM_008985	protein tyrosine phosphatase, receptor type, N	Ptprn	chr1 75243615-75260783	3.54e-192
GO:0044237	cellular metabolic process	NM_011729	excision repair cross-complementing rodent repair deficiency, complementation group 5	Ercc5	chr1 44204588-44238105	3.54e-192
GO:0044237	cellular metabolic process	NM_016765	dimethylarginine dimethylaminohydrolase 2	Ddah2	chr17 35196045-35199040	3.54e-192
GO:0044237	cellular metabolic process	NM_009078	ribosomal protein L19	Rpl19	chr11 97888237-97891806	3.54e-192
GO:0044237	cellular metabolic process	NM_178142	ligand dependent nuclear receptor corepressor-like	Lcorl	chr5 46091683-46248779	3.54e-192
GO:0044237	cellular metabolic process	NM_025595	mitochondrial ribosomal protein L51	Mrpl51	chr6 125142217-125144410	3.54e-192
GO:0044237	cellular metabolic process	NM_018816	apolipoprotein M	Apom	chr17 35265941-35268697	3.54e-192
GO:0044237	cellular metabolic process	NM_001077424	alpha-1,4-N-acetylglucosaminyltransferase	A4gnt	chr9 99512920-99522786	3.54e-192
GO:0044237	cellular metabolic process	NM_024446	nudix (nucleoside diphosphate linked moiety X)-type motif 7	Nudt7	chr8 116657478-116676198	3.54e-192
GO:0044237	cellular metabolic process	NM_023525	carbamoyl-phosphate synthetase 2, aspartate transcarbamylase, and dihydroorotase	Cad	chr5 31357183-31380852	3.54e-192
GO:0044237	cellular metabolic process	NM_022009	flightless I homolog (Drosophila)	Flii	chr11 60527650-60540723	3.54e-192
GO:0044237	cellular metabolic process	NM_030133	S1 RNA binding domain 1	Srbd1	chr17 86384004-86544515	3.54e-192
GO:0044237	cellular metabolic process	NM_001081008	TAF1 RNA polymerase II, TATA box binding protein (TBP)-associated factor	Taf1	chrX 98728073-98797128	3.54e-192
GO:0044237	cellular metabolic process	NM_026157	mitochondrial poly(A) polymerase	Mtpap	chr18 4375589-4397328	3.54e-192
GO:0044237	cellular metabolic process	NM_007560	bone morphogenetic protein receptor, type 1B	Bmpr1b	chr3 141500099-141645215	3.54e-192
GO:0044237	cellular metabolic process	NM_146144	ubiquitin specific peptidase 1	Usp1	chr4 98590500-98602224	3.54e-192
GO:0044237	cellular metabolic process	NM_010882	necdin	Ndn	chr7 69493162-69494813	3.54e-192
GO:0044237	cellular metabolic process	NM_145606	charged multivesicular body protein 1A	Chmp1a	chr8 125728160-125736688	3.54e-192
GO:0044237	cellular metabolic process	NM_144829	alanyl-tRNA synthetase domain containing 1	Aarsd1	chr11 101268153-101278747	3.54e-192
GO:0044237	cellular metabolic process	NM_011971	proteasome (prosome, macropain) subunit, beta type 3	Psmb3	chr11 97564747-97574814	3.54e-192
GO:0044237	cellular metabolic process	NM_030221	NAD synthetase 1	Nadsyn1	chr7 150981498-151008746	3.54e-192
GO:0044237	cellular metabolic process	NM_139291	cell division cycle 26	Cdc26	chr4 62055622-62069657	3.54e-192
GO:0044237	cellular metabolic process	NM_010897	neurofibromatosis 1	Nf1	chr11 79153393-79395111	3.54e-192
GO:0044237	cellular metabolic process	NM_025390	processing of precursor 4, ribonuclease P/MRP family, (S. cerevisiae)	Pop4	chr7 39047838-39056367	3.54e-192
GO:0044237	cellular metabolic process	NM_026106	down-regulator of transcription 1	Dr1	chr5 108697915-108709540	3.54e-192
GO:0044237	cellular metabolic process	NM_013705	zinc finger protein 30	Zfp30	chr7 30569808-30579559	3.54e-192
GO:0044237	cellular metabolic process	NM_021519	endothelial differentiation-related factor 1	Edf1	chr2 25413419-25417602	3.54e-192
GO:0044237	cellular metabolic process	NM_178600	vitamin K epoxide reductase complex, subunit 1	Vkorc1	chr7 135036576-135039131	3.54e-192
GO:0044237	cellular metabolic process	NM_019748	SUMO1 activating enzyme subunit 1	Sae1	chr7 16912402-16973134	3.54e-192
GO:0044237	cellular metabolic process	NM_178389	galactose-4-epimerase, UDP	Gale	chr4 135521079-135524093	3.54e-192
GO:0044237	cellular metabolic process	NM_008089	GATA binding protein 1	Gata1	chrX 7536385-7544941	3.54e-192
GO:0044237	cellular metabolic process	NM_001008422	SR-related CTD-associated factor 1	Scaf1	chr7 52258319-52271619	3.54e-192
GO:0044237	cellular metabolic process	NM_144825	TAO kinase 1	Taok1	chr11 77342663-77421317	3.54e-192
GO:0044237	cellular metabolic process	NM_021397	zinc finger and BTB domain containing 32	Zbtb32	chr7 31374699-31377961	3.54e-192
GO:0044237	cellular metabolic process	NM_009647	adenylate kinase 4	Ak4	chr4 101092307-101140376	3.54e-192
GO:0044237	cellular metabolic process	NM_007837	DNA-damage inducible transcript 3	Ddit3	chr10 126727848-126733344	3.54e-192
GO:0044237	cellular metabolic process	NM_173738	zinc finger protein 940	Zfp940	chr7 30628954-30638667	3.54e-192
GO:0044237	cellular metabolic process	NM_011485	steroidogenic acute regulatory protein	Star	chr8 26918984-26926454	3.54e-192
GO:0044237	cellular metabolic process	NM_021385	RAD18 homolog (S. cerevisiae)	Rad18	chr6 112569844-112646664	3.54e-192
GO:0044237	cellular metabolic process	NM_009644	aryl-hydrocarbon receptor repressor	Ahrr	chr13 74348565-74429757	3.54e-192
GO:0044237	cellular metabolic process	NM_011931	ring finger and WD repeat domain 2	Rfwd2	chr1 161162456-161277711	3.54e-192
GO:0044237	cellular metabolic process	NM_138302	thymidine phosphorylase	Tymp	chr15 89202361-89207468	3.54e-192
GO:0044237	cellular metabolic process	NM_009284	signal transducer and activator of transcription 6	Stat6	chr10 127080041-127098043	3.54e-192
GO:0044237	cellular metabolic process	NM_018887	cytochrome P450, family 39, subfamily a, polypeptide 1	Cyp39a1	chr17 43804373-43888380	3.54e-192
GO:0044237	cellular metabolic process	NM_026283	sterile alpha motif domain containing 8	Samd8	chr14 22569752-22617947	3.54e-192
GO:0044237	cellular metabolic process	NM_013807	polo-like kinase 3	Plk3	chr4 116801259-116806557	3.54e-192
GO:0044237	cellular metabolic process	NM_007746	mitogen-activated protein kinase kinase kinase 8	Map3k8	chr18 4331324-4352951	3.54e-192
GO:0044237	cellular metabolic process	NM_027244	NADH dehydrogenase (ubiquinone) 1 alpha subcomplex 11	Ndufa11	chr17 56857184-56863670	3.54e-192
GO:0044237	cellular metabolic process	NM_015797	F-box protein 6	Fbxo6	chr4 147519824-147526034	3.54e-192
GO:0044237	cellular metabolic process	NM_146253	zinc finger and BTB domain containing 6	Zbtb6	chr2 37281021-37286439	3.54e-192
GO:0044237	cellular metabolic process	NM_133225	acyl-Coenzyme A binding domain containing 3	Acbd3	chr1 182656173-182684334	3.54e-192
GO:0044237	cellular metabolic process	NM_001033202	ubiquitin specific peptidase 30	Usp30	chr5 114550341-114572933	3.54e-192
GO:0044237	cellular metabolic process	NM_026305	transcription elongation factor B (SIII), polypeptide 2	Tceb2	chr17 23961706-23966076	3.54e-192
GO:0044237	cellular metabolic process	NM_011790	ariadne homolog 2 (Drosophila)	Arih2	chr9 108505273-108551711	3.54e-192
GO:0044237	cellular metabolic process	NM_001033174	oxysterol binding protein	Osbp	chr19 12040333-12068604	3.54e-192
GO:0044237	cellular metabolic process	NM_024406	fatty acid binding protein 4, adipocyte	Fabp4	chr3 10204342-10208576	3.54e-192
GO:0044237	cellular metabolic process	NM_145973	elongation factor RNA polymerase II-like 3	Ell3	chr2 121264762-121268337	3.54e-192
GO:0044237	cellular metabolic process	NM_008615	malic enzyme 1, NADP(+)-dependent, cytosolic	Me1	chr9 86474969-86589947	3.54e-192
GO:0044237	cellular metabolic process	NM_011690	valyl-tRNA synthetase	Vars	chr17 35137851-35153274	3.54e-192
GO:0044237	cellular metabolic process	NM_027141	splA/ryanodine receptor domain and SOCS box containing 3	Spsb3	chr17 25024425-25029092	3.54e-192
GO:0044237	cellular metabolic process	NM_013815	bromodomain adjacent to zinc finger domain 1A	Baz1a	chr12 55993975-56087323	3.54e-192
GO:0044237	cellular metabolic process	NM_148930	RNA binding motif protein 5	Rbm5	chr9 107642825-107673333	3.54e-192
GO:0044237	cellular metabolic process	NM_009698	adenine phosphoribosyl transferase	Aprt	chr8 125098536-125100807	3.54e-192
GO:0044237	cellular metabolic process	NM_026428	dicarbonyl L-xylulose reductase	Dcxr	chr11 120586686-120588595	3.54e-192
GO:0044237	cellular metabolic process	NM_008641	microtubule associated serine/threonine kinase 2	Mast2	chr4 115979366-116136788	3.54e-192
GO:0044237	cellular metabolic process	NM_134079	adenosine kinase	Adk	chr14 21871854-22267768	3.54e-192
GO:0044237	cellular metabolic process	NM_175552	WD repeat domain 3	Wdr3	chr3 99942104-99966326	3.54e-192
GO:0044237	cellular metabolic process	NM_019737	UDP-Gal:betaGlcNAc beta 1,4-galactosyltransferase, polypeptide 6	B4galt6	chr18 20843099-20904905	3.54e-192
GO:0044237	cellular metabolic process	NM_029669	DnaJ (Hsp40) homolog, subfamily C, member 18	Dnajc18	chr18 35830758-35862798	3.54e-192
GO:0044237	cellular metabolic process	NM_198092	ubiquitin specific peptidase 2	Usp2	chr9 43875103-43903710	3.54e-192
GO:0044237	cellular metabolic process	NM_032004	testis-specific serine kinase 6	Tssk6	chr8 72426113-72427417	3.54e-192
GO:0044237	cellular metabolic process	NM_144932	acyl-CoA synthetase family member 3	Acsf3	chr8 125299404-125341781	3.54e-192
GO:0044237	cellular metabolic process	NM_001167908	protein phosphatase 1, regulatory (inhibitor) subunit 3E	Ppp1r3e	chr14 55494433-55496375	3.54e-192
GO:0044237	cellular metabolic process	NM_133906	zinc finger with KRAB and SCAN domains 1	Zkscan1	chr5 138526311-138549050	3.54e-192
GO:0044237	cellular metabolic process	NM_172833	mucosa associated lymphoid tissue lymphoma translocation gene 1	Malt1	chr18 65590650-65638446	3.54e-192
GO:0044237	cellular metabolic process	NM_009128	stearoyl-Coenzyme A desaturase 2	Scd2	chr19 44368165-44381352	3.54e-192
GO:0044237	cellular metabolic process	NM_027658	hexamethylene bis-acetamide inducible 2	Hexim2	chr11 102994672-103001222	3.54e-192
GO:0044237	cellular metabolic process	NM_178778	suppressor of cancer cell invasion	Scai	chr2 38921734-39046250	3.54e-192
GO:0044237	cellular metabolic process	NM_054089	trimethylguanosine synthase homolog (S. cerevisiae)	Tgs1	chr4 3502025-3543768	3.54e-192
GO:0044237	cellular metabolic process	NM_011916	5'-3' exoribonuclease 1	Xrn1	chr9 95855178-95953448	3.54e-192
GO:0044237	cellular metabolic process	NM_011317	KH domain containing, RNA binding, signal transduction associated 1	Khdrbs1	chr4 129392102-129419526	3.54e-192
GO:0044237	cellular metabolic process	NM_134103	interleukin 1 receptor accessory protein	Il1rap	chr16 26581790-26702440	3.54e-192
GO:0044237	cellular metabolic process	NM_181394	anaphase promoting complex subunit 13	Anapc13	chr9 102528625-102536573	3.54e-192
GO:0044237	cellular metabolic process	NM_022996	Nedd4 family interacting protein 1	Ndfip1	chr18 38578628-38624060	3.54e-192
GO:0044237	cellular metabolic process	NM_007707	suppressor of cytokine signaling 3	Socs3	chr11 117827402-117830680	3.54e-192
GO:0044237	cellular metabolic process	NM_001081084	cubilin (intrinsic factor-cobalamin receptor)	Cubn	chr2 13197964-13413503	3.54e-192
GO:0044237	cellular metabolic process	NM_021539	WD repeat and SOCS box-containing 2	Wsb2	chr5 117807313-117828598	3.54e-192
GO:0044237	cellular metabolic process	NM_009271	Rous sarcoma oncogene	Src	chr2 157250028-157297574	3.54e-192
GO:0044237	cellular metabolic process	NM_173053	LIM motif-containing protein kinase 2	Limk2	chr11 3243299-3271395	3.54e-192
GO:0044237	cellular metabolic process	NR_027977	elongator acetyltransferase complex subunit 5	Elp5	chr11 69781726-69794737	3.54e-192
GO:0044237	cellular metabolic process	NM_175443	ethanolamine kinase 2	Etnk2	chr1 135260148-135276895	3.54e-192
GO:0044237	cellular metabolic process	NM_011161	mitogen-activated protein kinase 11	Mapk11	chr15 88972913-88980036	3.54e-192
GO:0044237	cellular metabolic process	NM_025823	prenylcysteine oxidase 1	Pcyox1	chr6 86335999-86347144	3.54e-192
GO:0044237	cellular metabolic process	NM_053193	cleavage and polyadenylation specific factor 1	Cpsf1	chr15 76426238-76438021	3.54e-192
GO:0044237	cellular metabolic process	NM_133949	prostate tumor over expressed gene 1	Ptov1	chr7 52118437-52125158	3.54e-192
GO:0044237	cellular metabolic process	NM_138592	ubiquitin specific peptidase 39	Usp39	chr6 72268669-72295169	3.54e-192
GO:0044237	cellular metabolic process	NM_010442	heme oxygenase (decycling) 1	Hmox1	chr8 77617516-77624491	3.54e-192
GO:0044237	cellular metabolic process	NM_010299	GM2 ganglioside activator protein	Gm2a	chr11 54911618-54924400	3.54e-192
GO:0044237	cellular metabolic process	NM_013686	t-complex protein 1	Tcp1	chr17 13109330-13117933	3.54e-192
GO:0044237	cellular metabolic process	NM_053119	enoyl Coenzyme A hydratase, short chain, 1, mitochondrial	Echs1	chr7 147291621-147302322	3.54e-192
GO:0044237	cellular metabolic process	NM_009387	thymidine kinase 1	Tk1	chr11 117676832-117687328	3.54e-192
GO:0044237	cellular metabolic process	NM_008302	heat shock protein 90 alpha (cytosolic), class B member 1	Hsp90ab1	chr17 45704726-45710210	3.54e-192
GO:0044237	cellular metabolic process	NM_001110513	early B cell factor 4	Ebf4	chr2 130121674-130196217	3.54e-192
GO:0044237	cellular metabolic process	NM_008114	growth factor independent 1B	Gfi1b	chr2 28464970-28477502	3.54e-192
GO:0044237	cellular metabolic process	NM_146251	patatin-like phospholipase domain containing 7	Pnpla7	chr2 24831552-24909591	3.54e-192
[truncated: 63,536 more rows]
