# Supplementary material for: Dynamic Changes in Occupancy of Histone Variant H2A.Z during Induced Somatic Cell Reprogramming
Source: Stem Cells Int. 2015 Dec 13;2016:3162363. doi: 10.1155/2016/3162363 (PMC4691497; doi:10.1155/2016/3162363)
Supplement: Supplementary file 1 — qPCR H2A.Z deposited DNA by ChIP were used for qPCR by primers followed: hoxa11(F: 5'GCACAGCCTCTGGAGTTTTC3', R: 5'CAAGCCTAGTTCAGCTTGGG3'), hoxb13 (F: 5'TTGCAGACTCCTGGTGTGAG3', R: 5'TTGCGCCTCTTGTCCTTAGT3'), zfpm2 (F: 5'GGATGAAGTTCTCAGAGCTGGT3', R: 5'GCGCGAACTTTTACACCTACTT3'), Irx2 (F: 5'TAACACGGCCTGAAATCTTCTC3', R: 5'GCATCCCACTTCTACAGTCCTC3'), pax5 (F: 5'ATGGGAGTTTGTTTTCCTGTGT3', R: 5 AGTGATGTTTGGCCTAATCCTG3'), neurog1 (F: 5'CTGAAGCCGAGGGACTACTG3', R: 5'TCACCAAGATTGAGACGCTG3'), hoxb2 (F: 5'TTTCTTCGCTGCAGACTCCT3', R: 5'ATCCACGAGTGGAGAAGGC3'). The qPCR were carried out by FastStart Universal SYBR Green Master (Roche Diagnostics, Rotkreuz, Switzerland) and analyzed using an ABI7300 fluorescence quantitative PCR instrument (Applied Biosystems, Foster City, CA, USA). The expression level of each gene was normalized to the amount of IgG ChIP DNA. Statistical analysis. Independent experiments were performed at least three times, and data analyses were carried out using one-way ANOVA with the Tukey model procedure in GraphPad Prism (version 5.01, GraphPad Software) and SPSS (version 16.0). For visual illustrations, –log10 (P-value) from the GO result was used in the histogram and line chart by SigmaPlot (Systat Software, Inc., San Jose, CA, USA). [file 3162363.f1.zip › supplyment information/table S6.xls]

## Sheet: ips
GO	Gene Ontology term	RefSeq Transcript ID	Gene Title	Gene Symbol	Chromosomal Location	Corrected P-value
GO:0044237	cellular metabolic process	NM_145457	polyadenylate binding protein-interacting protein 1	Paip1	chr13 120217713-120249127	7.8e-99
GO:0044237	cellular metabolic process	NM_010121	eukaryotic translation initiation factor 2 alpha kinase 3	Eif2ak3	chr6 70794520-70855234	7.8e-99
GO:0044237	cellular metabolic process	NM_177338	homeobox containing 1	Hmbox1	chr14 65441054-65568684	7.8e-99
GO:0044237	cellular metabolic process	NM_026536	ATP synthase, H+ transporting, mitochondrial F0 complex, subunit s	Atp5s	chr12 70825948-70845645	7.8e-99
GO:0044237	cellular metabolic process	NM_016856	cleavage and polyadenylation specific factor 2	Cpsf2	chr12 103214183-103244203	7.8e-99
GO:0044237	cellular metabolic process	NM_144520	SEC14-like 2 (S. cerevisiae)	Sec14l2	chr11 3997042-4018732	7.8e-99
GO:0044237	cellular metabolic process	NM_144831	DEAH (Asp-Glu-Ala-His) box polypeptide 8	Dhx8	chr11 101594269-101628671	7.8e-99
GO:0044237	cellular metabolic process	NM_001033128	Bardet-Biedl syndrome 1 (human)	Bbs1	chr19 4886883-4906627	7.8e-99
GO:0044237	cellular metabolic process	NM_011447	SRY-box containing gene 8	Sox8	chr17 25702837-25707631	7.8e-99
GO:0044237	cellular metabolic process	NM_007591	calreticulin	Calr	chr8 87365986-87370830	7.8e-99
GO:0044237	cellular metabolic process	NM_011437	SRY-box containing gene 10	Sox10	chr15 78985343-78994920	7.8e-99
GO:0044237	cellular metabolic process	NM_001033537	post-GPI attachment to proteins 3	Pgap3	chr11 98249985-98261804	7.8e-99
GO:0044237	cellular metabolic process	NM_027198	zinc finger, SWIM-type containing 7	Zswim7	chr11 62080725-62094897	7.8e-99
GO:0044237	cellular metabolic process	NM_011946	mitogen-activated protein kinase kinase kinase 2	Map3k2	chr18 32322742-32396405	7.8e-99
GO:0044237	cellular metabolic process	NM_009710	ADP-ribosyltransferase 1	Art1	chr7 109250256-109259662	7.8e-99
GO:0044237	cellular metabolic process	NM_181728	ADP-ribosyltransferase 3	Art3	chr5 92760866-92843653	7.8e-99
GO:0044237	cellular metabolic process	NM_011284	replication protein A2	Rpa2	chr4 132324274-132334661	7.8e-99
GO:0044237	cellular metabolic process	NM_133834	heterogeneous nuclear ribonucleoprotein F	Hnrnpf	chr6 117856799-117875639	7.8e-99
GO:0044237	cellular metabolic process	NM_183316	small nuclear RNA activating complex, polypeptide 5	Snapc5	chr9 64027103-64030495	7.8e-99
GO:0044237	cellular metabolic process	NM_139146	special AT-rich sequence binding protein 2	Satb2	chr1 56850824-57028178	7.8e-99
GO:0044237	cellular metabolic process	NM_001080549	highly divergent homeobox	Hdx	chrX 108688812-108810688	7.8e-99
GO:0044237	cellular metabolic process	NM_172162	histone H4 transcription factor	Hinfp	chr9 44103755-44113754	7.8e-99
GO:0044237	cellular metabolic process	NM_016763	hydroxysteroid (17-beta) dehydrogenase 10	Hsd17b10	chrX 148436438-148438985	7.8e-99
GO:0044237	cellular metabolic process	NM_175091	tankyrase, TRF1-interacting ankyrin-related ADP-ribose polymerase	Tnks	chr8 35892232-36028744	7.8e-99
GO:0044237	cellular metabolic process	NM_133435	nicotinamide nucleotide adenylyltransferase 1	Nmnat1	chr4 148842895-148859251	7.8e-99
GO:0044237	cellular metabolic process	NM_007990	Finkel-Biskis-Reilly murine sarcoma virus (FBR-MuSV) ubiquitously expressed (fox derived)	Fau	chr19 6057892-6059518	7.8e-99
GO:0044237	cellular metabolic process	NM_021099	kit oncogene	Kit	chr5 75971015-76052746	7.8e-99
GO:0044237	cellular metabolic process	NM_008983	protein tyrosine phosphatase, receptor type, K	Ptprk	chr10 27794625-28317203	7.8e-99
GO:0044237	cellular metabolic process	NM_153064	NADH dehydrogenase (ubiquinone) Fe-S protein 2	Ndufs2	chr1 173164990-173177243	7.8e-99
GO:0044237	cellular metabolic process	NM_009014	RAD51-like 1 (S. cerevisiae)	Rad51l1	chr12 80398268-80915677	7.8e-99
GO:0044237	cellular metabolic process	NM_010763	mannosidase, alpha, class 1A, member 2	Man1a2	chr3 100366126-100489396	7.8e-99
GO:0044237	cellular metabolic process	NM_010886	NADH dehydrogenase (ubiquinone) 1 alpha subcomplex, 4	Ndufa4	chr6 11850372-11857446	7.8e-99
GO:0044237	cellular metabolic process	NM_172516	dual serine/threonine and tyrosine protein kinase	Dstyk	chr1 134314029-134363536	7.8e-99
GO:0044237	cellular metabolic process	NM_029804	heterogeneous nuclear ribonucleoprotein M	Hnrnpm	chr17 33783177-33822403	7.8e-99
GO:0044237	cellular metabolic process	NM_008926	protein kinase, cGMP-dependent, type II	Prkg2	chr5 99358791-99466098	7.8e-99
GO:0044237	cellular metabolic process	NM_173032	TBC1 domain containing kinase	Tbck	chr3 132347107-132459798	7.8e-99
GO:0044237	cellular metabolic process	NM_201226	leucine rich repeat containing 47	Lrrc47	chr4 153385911-153395621	7.8e-99
GO:0044237	cellular metabolic process	NM_175028	ADNP homeobox 2	Adnp2	chr18 80323873-80348221	7.8e-99
GO:0044237	cellular metabolic process	NM_029163	ubiquitin specific peptidase 50	Usp50	chr2 126586785-126609196	7.8e-99
GO:0044237	cellular metabolic process	NM_134084	peptidylprolyl isomerase F (cyclophilin F)	Ppif	chr14 26513655-26519952	7.8e-99
GO:0044237	cellular metabolic process	NM_007500	atonal homolog 1 (Drosophila)	Atoh1	chr6 64679139-64681229	7.8e-99
GO:0044237	cellular metabolic process	NM_145483	zinc finger protein 160	Zfp160	chr17 21145904-21165820	7.8e-99
GO:0044237	cellular metabolic process	NM_008434	potassium voltage-gated channel, subfamily Q, member 1	Kcnq1	chr7 150293158-150612947	7.8e-99
GO:0044237	cellular metabolic process	NM_019739	forkhead box O1	Foxo1	chr3 52072258-52154031	7.8e-99
GO:0044237	cellular metabolic process	NM_019550	polypyrimidine tract binding protein 2	Ptbp2	chr3 119421659-119486306	7.8e-99
GO:0044237	cellular metabolic process	NM_011319	seryl-aminoacyl-tRNA synthetase	Sars	chr3 108229529-108248087	7.8e-99
GO:0044237	cellular metabolic process	NM_027231	polymerase (RNA) II (DNA directed) polypeptide F	Polr2f	chr15 78971796-78982197	7.8e-99
GO:0044237	cellular metabolic process	NM_030215	Werner helicase interacting protein 1	Wrnip1	chr13 32893898-32914479	7.8e-99
GO:0044237	cellular metabolic process	NM_010928	notch 2	Notch2	chr3 97817460-97954290	7.8e-99
GO:0044237	cellular metabolic process	NM_133999	FIG4 homolog (S. cerevisiae)	Fig4	chr10 40907977-41023047	7.8e-99
GO:0044237	cellular metabolic process	NM_010919	NK2 transcription factor related, locus 2 (Drosophila)	Nkx2-2	chr2 147008887-147012138	7.8e-99
GO:0044237	cellular metabolic process	NM_025646	cardiolipin synthase 1	Crls1	chr2 132673469-132692504	7.8e-99
GO:0044237	cellular metabolic process	NM_019572	histone deacetylase 7	Hdac7	chr15 97623111-97662102	7.8e-99
GO:0044237	cellular metabolic process	NM_175394	Wilms' tumour 1-associating protein	Wtap	chr17 13163885-13185405	7.8e-99
GO:0044237	cellular metabolic process	NM_172643	zinc finger and BTB domain containing 41 homolog	Zbtb41	chr1 141318959-141349584	7.8e-99
GO:0044237	cellular metabolic process	NM_028817	acyl-CoA synthetase long-chain family member 3	Acsl3	chr1 78654399-78704317	7.8e-99
GO:0044237	cellular metabolic process	NM_201351	cytochrome b, ascorbate dependent 3	Cybasc3	chr19 10652212-10664320	7.8e-99
GO:0044237	cellular metabolic process	NM_201610	nei like 2 (E. coli)	Neil2	chr14 63801281-63812362	7.8e-99
GO:0044237	cellular metabolic process	NM_011204	protein tyrosine phosphatase, non-receptor type 13	Ptpn13	chr5 103854210-104027380	7.8e-99
GO:0044237	cellular metabolic process	NM_008841	phosphatidylinositol 3-kinase, regulatory subunit, polypeptide 2 (p85 beta)	Pik3r2	chr8 73292079-73300611	7.8e-99
GO:0044237	cellular metabolic process	NM_133948	PC4 and SFRS1 interacting protein 1	Psip1	chr4 83101584-83132294	7.8e-99
GO:0044237	cellular metabolic process	NM_018745	antizyme inhibitor 1	Azin1	chr15 38417184-38449021	7.8e-99
GO:0044237	cellular metabolic process	NM_008729	catenin (cadherin associated protein), delta 2	Ctnnd2	chr15 30102347-30959098	7.8e-99
GO:0044237	cellular metabolic process	NM_145518	NADH dehydrogenase (ubiquinone) Fe-S protein 1	Ndufs1	chr1 63190166-63223396	7.8e-99
GO:0044237	cellular metabolic process	NM_178280	sal-like 3 (Drosophila)	Sall3	chr18 81163112-81183317	7.8e-99
GO:0044237	cellular metabolic process	NM_177076	F-box and leucine-rich repeat protein 13	Fbxl13	chr5 20989664-21151423	7.8e-99
GO:0044237	cellular metabolic process	NM_027406	aldehyde dehydrogenase 1 family, member L1	Aldh1l1	chr6 90500841-90549165	7.8e-99
GO:0044237	cellular metabolic process	NM_172300	ubiquitin-conjugating enzyme E2Z (putative)	Ube2z	chr11 95908749-95926678	7.8e-99
GO:0044237	cellular metabolic process	NM_001033175	ceroid-lipofuscinosis, neuronal 6	Cln6	chr9 62686593-62699809	7.8e-99
GO:0044237	cellular metabolic process	NM_009179	ST3 beta-galactoside alpha-2,3-sialyltransferase 2	St3gal2	chr8 113443764-113496397	7.8e-99
GO:0044237	cellular metabolic process	NM_011074	cyclin-dependent kinase 14	Cdk14	chr5 4803384-5380251	7.8e-99
GO:0044237	cellular metabolic process	NM_011014	sigma non-opioid intracellular receptor 1	Sigmar1	chr4 41685368-41688186	7.8e-99
GO:0044237	cellular metabolic process	NM_172632	mitogen-activated protein kinase 4	Mapk4	chr18 74088140-74224603	7.8e-99
GO:0044237	cellular metabolic process	NM_007471	amyloid beta (A4) precursor protein	App	chr16 84954687-85173948	7.8e-99
GO:0044237	cellular metabolic process	NM_183177	zinc finger protein 811	Zfp811	chr17 32933955-32946864	7.8e-99
GO:0044237	cellular metabolic process	NM_009828	cyclin A2	Ccna2	chr3 36463786-36470918	7.8e-99
GO:0044237	cellular metabolic process	NM_011648	thyroid stimulating hormone receptor	Tshr	chr12 92639432-92778949	7.8e-99
GO:0044237	cellular metabolic process	NM_007933	enolase 3, beta muscle	Eno3	chr11 70471297-70476015	7.8e-99
GO:0044237	cellular metabolic process	NM_030132	UTP23, small subunit (SSU) processome component, homolog (yeast)	Utp23	chr15 51708986-51716168	7.8e-99
GO:0044237	cellular metabolic process	NM_134247	acyl-CoA thioesterase 4	Acot4	chr12 85379328-85385673	7.8e-99
GO:0044237	cellular metabolic process	NM_133872	lysine (K)-specific demethylase 1A	Kdm1a	chr4 136106449-136158638	7.8e-99
GO:0044237	cellular metabolic process	NM_013745	nuclear fragile X mental retardation protein interacting protein 1	Nufip1	chr14 76510697-76537186	7.8e-99
GO:0044237	cellular metabolic process	NM_172769	sterol-C5-desaturase (fungal ERG3, delta-5-desaturase) homolog (S. cerevisae)	Sc5d	chr9 42062259-42072383	7.8e-99
GO:0044237	cellular metabolic process	NM_001039231	zinc finger protein 951	Zfp951	chr5 105242186-105289087	7.8e-99
GO:0044237	cellular metabolic process	NM_025358	NADH dehydrogenase (ubiquinone) 1 alpha subcomplex, 9	Ndufa9	chr6 126771880-126799162	7.8e-99
GO:0044237	cellular metabolic process	NM_007868	dystrophin, muscular dystrophy	Dmd	chrX 80194208-82450389	7.8e-99
GO:0044237	cellular metabolic process	NM_009033	RNA binding motif protein, X linked-like-1	Rbmxl1	chr8 81029167-81032827	7.8e-99
GO:0044237	cellular metabolic process	NM_145576	Zinc finger protein 212	Zfp212	chr6 47870566-47882626	7.8e-99
GO:0044237	cellular metabolic process	NM_008537	alpha-methylacyl-CoA racemase	Amacr	chr15 10911510-10926379	7.8e-99
GO:0044237	cellular metabolic process	NM_011207	protein tyrosine phosphatase, non-receptor type 3	Ptpn3	chr4 57203712-57314709	7.8e-99
GO:0044237	cellular metabolic process	NM_008665	myelin transcription factor 1	Myt1	chr2 181501733-181562480	7.8e-99
GO:0044237	cellular metabolic process	NM_017467	zinc finger protein 316	Zfp316	chr5 144011373-144031701	7.8e-99
GO:0044237	cellular metabolic process	NM_025656	survival of motor neuron protein interacting protein 1	Sip1	chr12 60114379-60128975	7.8e-99
GO:0044237	cellular metabolic process	NM_012065	phosphodiesterase 6G, cGMP-specific, rod, gamma	Pde6g	chr11 120308923-120314797	7.8e-99
GO:0044237	cellular metabolic process	NM_010678	AF4/FMR2 family, member 3	Aff3	chr1 38234171-38721800	7.8e-99
GO:0044237	cellular metabolic process	NM_011487	signal transducer and activator of transcription 4	Stat4	chr1 52065087-52164028	7.8e-99
GO:0044237	cellular metabolic process	NM_001081062	cyclin O	Ccno	chr13 113778009-113780986	7.8e-99
GO:0044237	cellular metabolic process	NM_177301	heterogeneous nuclear ribonucleoprotein L	Hnrnpl	chr7 29595908-29607285	7.8e-99
GO:0044237	cellular metabolic process	NM_028335	zinc finger protein 248	Zfp248	chr6 118377336-118405524	7.8e-99
GO:0044237	cellular metabolic process	NM_181404	KN motif and ankyrin repeat domains 1	Kank1	chr19 25311691-25508986	7.8e-99
GO:0044237	cellular metabolic process	NM_027604	ubiquitin specific peptidase 15	Usp15	chr10 122550299-122633979	7.8e-99
GO:0044237	cellular metabolic process	NM_146153	thyroid hormone receptor associated protein 3	Thrap3	chr4 125841326-125879954	7.8e-99
GO:0044237	cellular metabolic process	NM_011495	polo-like kinase 4	Plk4	chr3 40603872-40620805	7.8e-99
GO:0044237	cellular metabolic process	NM_027924	platelet-derived growth factor, D polypeptide	Pdgfd	chr9 6168611-6377519	7.8e-99
GO:0044237	cellular metabolic process	NM_008014	protein phosphatase 1G (formerly 2C), magnesium-dependent, gamma isoform	Ppm1g	chr5 31505040-31522918	7.8e-99
GO:0044237	cellular metabolic process	NM_008062	glucose-6-phosphate dehydrogenase X-linked	G6pdx	chrX 71654824-71674500	7.8e-99
GO:0044237	cellular metabolic process	NM_016741	scavenger receptor class B, member 1	Scarb1	chr5 125757459-125821444	7.8e-99
GO:0044237	cellular metabolic process	NM_009184	PTK6 protein tyrosine kinase 6	Ptk6	chr2 180929828-180937494	7.8e-99
GO:0044237	cellular metabolic process	NM_010719	lipase, hormone sensitive	Lipe	chr7 26164545-26181006	7.8e-99
GO:0044237	cellular metabolic process	NM_021896	guanylate cyclase 1, soluble, alpha 3	Gucy1a3	chr3 81896349-81949799	7.8e-99
GO:0044237	cellular metabolic process	NM_009029	retinoblastoma 1	Rb1	chr14 73595308-73725598	7.8e-99
GO:0044237	cellular metabolic process	NM_145857	nucleotide-binding oligomerization domain containing 2	Nod2	chr8 91171245-91212373	7.8e-99
GO:0044237	cellular metabolic process	NM_025934	RIO kinase 2 (yeast)	Riok2	chr17 17511295-17531862	7.8e-99
GO:0044237	cellular metabolic process	NM_146202	zinc finger protein 768	Zfp768	chr7 134486308-134488828	7.8e-99
GO:0044237	cellular metabolic process	NM_021473	aldo-keto reductase family 1, member A1 (aldehyde reductase)	Akr1a1	chr4 116309114-116324256	7.8e-99
GO:0044237	cellular metabolic process	NM_026483	M-phase phosphoprotein 10 (U3 small nucleolar ribonucleoprotein)	Mphosph10	chr7 71521426-71537122	7.8e-99
GO:0044237	cellular metabolic process	NM_001101647	prolactin releasing hormone	Prlh	chr1 92849684-92850589	7.8e-99
GO:0044237	cellular metabolic process	NM_013871	mitogen-activated protein kinase 12	Mapk12	chr15 88961014-88971133	7.8e-99
GO:0044237	cellular metabolic process	NM_011494	serine/threonine kinase 16	Stk16	chr1 75207403-75212181	7.8e-99
GO:0044237	cellular metabolic process	NM_178362	sorbin and SH3 domain containing 1	Sorbs1	chr19 40366529-40588226	7.8e-99
GO:0044237	cellular metabolic process	NM_009840	chaperonin containing Tcp1, subunit 8 (theta)	Cct8	chr16 87483569-87496114	7.8e-99
GO:0044237	cellular metabolic process	NM_133348	acyl-CoA thioesterase 7	Acot7	chr4 151552208-151645963	7.8e-99
GO:0044237	cellular metabolic process	NM_001048204	zinc finger protein 455	Zfp455	chr13 67295441-67310234	7.8e-99
GO:0044237	cellular metabolic process	NM_009652	thymoma viral proto-oncogene 1	Akt1	chr12 113892031-113912487	7.8e-99
GO:0044237	cellular metabolic process	NM_013541	glutathione S-transferase, pi 1	Gstp1	chr19 4035410-4037912	7.8e-99
GO:0044237	cellular metabolic process	NM_011266	regulatory factor X-associated ankyrin-containing protein	Rfxank	chr8 72654704-72663096	7.8e-99
GO:0044237	cellular metabolic process	NM_023374	succinate dehydrogenase complex, subunit B, iron sulfur (Ip)	Sdhb	chr4 140517185-140535107	7.8e-99
GO:0044237	cellular metabolic process	NM_030564	ring finger protein 34	Rnf34	chr5 123300196-123318954	7.8e-99
GO:0044237	cellular metabolic process	NR_028354	mevalonate (diphospho) decarboxylase	Mvd	chr8 124957495-124967322	7.8e-99
GO:0044237	cellular metabolic process	NM_013930	aminoadipate-semialdehyde synthase	Aass	chr6 23022172-23082986	7.8e-99
GO:0044237	cellular metabolic process	NM_028677	peptidyl prolyl isomerase H	Ppih	chr4 118972614-118993128	7.8e-99
GO:0044237	cellular metabolic process	NM_013744	zinc finger protein 354B	Zfp354b	chr11 50735287-50745137	7.8e-99
GO:0044237	cellular metabolic process	NM_133248	glomulin, FKBP associated protein	Glmn	chr5 107977985-108026658	7.8e-99
GO:0044237	cellular metabolic process	NM_001031811	potassium voltage-gated channel, subfamily H (eag-related), member 8	Kcnh8	chr17 52742087-53044544	7.8e-99
GO:0044237	cellular metabolic process	NM_008104	glial cells missing homolog 2 (Drosophila)	Gcm2	chr13 41196795-41205357	7.8e-99
GO:0044237	cellular metabolic process	NM_021714	WW domain binding protein 11	Wbp11	chr6 136762175-136776737	7.8e-99
GO:0044237	cellular metabolic process	NM_145951	ecto-NOX disulfide-thiol exchanger 2	Enox2	chrX 46363698-46641419	7.8e-99
GO:0044237	cellular metabolic process	NM_008091	GATA binding protein 3	Gata3	chr2 9778704-9800227	7.8e-99
GO:0044237	cellular metabolic process	NM_010906	nuclear factor I/X	Nfix	chr8 87231497-87324239	7.8e-99
GO:0044237	cellular metabolic process	NM_001080931	mediator complex subunit 13	Med13	chr11 86079216-86171027	7.8e-99
GO:0044237	cellular metabolic process	NM_007857	desert hedgehog	Dhh	chr15 98723457-98728971	7.8e-99
GO:0044237	cellular metabolic process	NM_018831	DNA cross-link repair 1A, PSO2 homolog (S. cerevisiae)	Dclre1a	chr19 56603650-56622516	7.8e-99
GO:0044237	cellular metabolic process	NM_011183	presenilin 2	Psen2	chr1 182157134-182176046	7.8e-99
GO:0044237	cellular metabolic process	NM_009605	adiponectin, C1Q and collagen domain containing	Adipoq	chr16 23146608-23158041	7.8e-99
GO:0044237	cellular metabolic process	NM_026732	mitochondrial ribosomal protein L14	Mrpl14	chr17 45823320-45835444	7.8e-99
GO:0044237	cellular metabolic process	NM_011841	mitogen-activated protein kinase 7	Mapk7	chr11 61302313-61307705	7.8e-99
GO:0044237	cellular metabolic process	NM_007527	BCL2-associated X protein	Bax	chr7 52717064-52722268	7.8e-99
GO:0044237	cellular metabolic process	NM_009623	adenylate cyclase 8	Adcy8	chr15 64530596-64753858	7.8e-99
GO:0044237	cellular metabolic process	NM_009172	seven in absentia 1A	Siah1a	chr8 89247838-89269905	7.8e-99
GO:0044237	cellular metabolic process	NM_013759	selenoprotein X 1	Sepx1	chr17 24873586-24879723	7.8e-99
GO:0044237	cellular metabolic process	NM_026658	mitochondrial translation optimization 1 homolog (S. cerevisiae)	Mto1	chr9 78296016-78321959	7.8e-99
GO:0044237	cellular metabolic process	NM_008363	interleukin-1 receptor-associated kinase 1	Irak1	chrX 71259256-71269260	7.8e-99
GO:0044237	cellular metabolic process	NM_026937	activating signal cointegrator 1 complex subunit 1	Ascc1	chr10 59465586-59562734	7.8e-99
GO:0044237	cellular metabolic process	NM_146009	centrosomal protein 290	Cep290	chr10 99950922-100036289	7.8e-99
GO:0044237	cellular metabolic process	NM_009414	tryptophan hydroxylase 1	Tph1	chr7 53902545-53927907	7.8e-99
GO:0044237	cellular metabolic process	NM_007617	caveolin 3	Cav3	chr6 112409498-112422866	7.8e-99
GO:0044237	cellular metabolic process	NM_145354	NOL1/NOP2/Sun domain family member 2	Nsun2	chr13 69750894-69774655	7.8e-99
GO:0044237	cellular metabolic process	NM_008860	protein kinase C, zeta	Prkcz	chr4 154634228-154735500	7.8e-99
GO:0044237	cellular metabolic process	NM_181419	zinc finger protein 599	Zfp599	chr9 22051873-22064339	7.8e-99
GO:0044237	cellular metabolic process	NM_007420	adrenergic receptor, beta 2	Adrb2	chr18 62337469-62339613	7.8e-99
GO:0044237	cellular metabolic process	NM_001033315	homeodomain interacting protein kinase 4	Hipk4	chr7 28308279-28316193	7.8e-99
GO:0044237	cellular metabolic process	NM_016745	ATPase, Ca++ transporting, ubiquitous	Atp2a3	chr11 72774670-72806545	7.8e-99
GO:0044237	cellular metabolic process	NM_010387	histocompatibility 2, class II, locus Mb1	H2-DMb1	chr17 34290135-34297174	7.8e-99
GO:0044237	cellular metabolic process	NM_019988	MTOR associated protein, LST8 homolog (S. cerevisiae)	Mlst8	chr17 24610496-24616023	7.8e-99
GO:0044237	cellular metabolic process	NM_008968	prostaglandin I2 (prostacyclin) synthase	Ptgis	chr2 167028695-167066037	7.8e-99
GO:0044237	cellular metabolic process	NM_172703	eukaryotic translation initiation factor 4 gamma, 3	Eif4g3	chr4 137549384-137762386	7.8e-99
GO:0044237	cellular metabolic process	NM_019426	activating transcription factor 7 interacting protein	Atf7ip	chr6 136467371-136555900	7.8e-99
GO:0044237	cellular metabolic process	NM_031184	GLIS family zinc finger 2	Glis2	chr16 4594712-4615957	7.8e-99
GO:0044237	cellular metabolic process	NM_010485	ELAV (embryonic lethal, abnormal vision)-like 1 (Hu antigen R)	Elavl1	chr8 4284781-4325100	7.8e-99
GO:0044237	cellular metabolic process	NM_001024928	zinc finger protein 667	Zfp667	chr7 6238181-6259485	7.8e-99
GO:0044237	cellular metabolic process	NM_027182	thyroid hormone receptor interactor 13	Trip13	chr13 74049909-74075215	7.8e-99
GO:0044237	cellular metabolic process	NM_011673	UDP-glucose ceramide glucosyltransferase	Ugcg	chr4 59202421-59235705	7.8e-99
GO:0044237	cellular metabolic process	NM_020021	Moloney sarcoma oncogene	Mos	chr4 3797804-3799252	7.8e-99
GO:0044237	cellular metabolic process	NM_009159	serine/arginine-rich splicing factor 5	Srsf5	chr12 82046490-82051494	7.8e-99
GO:0044237	cellular metabolic process	NM_019883	ubiquitin A-52 residue ribosomal protein fusion product 1	Uba52	chr8 73032164-73034266	7.8e-99
GO:0044237	cellular metabolic process	NM_019786	TANK-binding kinase 1	Tbk1	chr10 120983514-121023850	7.8e-99
GO:0044237	cellular metabolic process	NM_019879	succinate-CoA ligase, GDP-forming, alpha subunit	Suclg1	chr6 73198498-73226899	7.8e-99
GO:0044237	cellular metabolic process	NM_139145	holocarboxylase synthetase (biotin- [propriony-Coenzyme A-carboxylase (ATP-hydrolysing)] ligase)	Hlcs	chr16 94350911-94509463	7.8e-99
GO:0044237	cellular metabolic process	NM_054097	phosphatidylinositol-5-phosphate 4-kinase, type II, gamma	Pip4k2c	chr10 126634123-126648678	7.8e-99
GO:0044237	cellular metabolic process	NM_144823	acyl-CoA synthetase long-chain family member 6	Acsl6	chr11 54117705-54175041	7.8e-99
GO:0044237	cellular metabolic process	NM_175163	zinc finger protein 689	Zfp689	chr7 134585649-134592672	7.8e-99
GO:0044237	cellular metabolic process	NM_080843	suppressor of cytokine signaling 4	Socs4	chr14 47896817-47911266	7.8e-99
GO:0044237	cellular metabolic process	NM_009802	carbonic anhydrase 6	Car6	chr4 149561124-149575244	7.8e-99
GO:0044237	cellular metabolic process	NM_027654	polycomb group ring finger 6	Pcgf6	chr19 47108108-47125335	7.8e-99
GO:0044237	cellular metabolic process	NM_153521	leucine rich repeat containing 41	Lrrc41	chr4 115748069-115769648	7.8e-99
GO:0044237	cellular metabolic process	NM_011361	serum/glucocorticoid regulated kinase 1	Sgk1	chr10 21714471-21719706	7.8e-99
GO:0044237	cellular metabolic process	NM_019966	malonyl-CoA decarboxylase	Mlycd	chr8 121918791-121934988	7.8e-99
GO:0044237	cellular metabolic process	NM_001166030	myosin light chain kinase family, member 4	Mylk4	chr13 32792695-32873648	7.8e-99
GO:0044237	cellular metabolic process	NM_172015	isoleucine-tRNA synthetase	Iars	chr13 49777498-49829636	7.8e-99
GO:0044237	cellular metabolic process	NM_144912	RAD9 homolog B (S. cerevisiae)	Rad9b	chr5 122775516-122804204	7.8e-99
GO:0044237	cellular metabolic process	NM_008026	Friend leukemia integration 1	Fli1	chr9 32229792-32348953	7.8e-99
GO:0044237	cellular metabolic process	NM_172580	acyl-CoA thioesterase 6	Acot6	chr12 85441603-85450733	7.8e-99
GO:0044237	cellular metabolic process	NM_009315	TAF6 RNA polymerase II, TATA box binding protein (TBP)-associated factor	Taf6	chr5 138619844-138628414	7.8e-99
GO:0044237	cellular metabolic process	NM_145078	RIKEN cDNA 2610305D13 gene	2610305D13Rik	chr4 146986044-147016617	7.8e-99
GO:0044237	cellular metabolic process	NM_026779	molybdenum cofactor sulfurase	Mocos	chr18 24812191-24860057	7.8e-99
GO:0044237	cellular metabolic process	NM_011610	tumor necrosis factor receptor superfamily, member 1b	Tnfrsf1b	chr4 144802270-144836773	7.8e-99
GO:0044237	cellular metabolic process	NM_138953	elongation factor RNA polymerase II 2	Ell2	chr13 75844931-75909806	7.8e-99
GO:0044237	cellular metabolic process	NM_153800	Rho GTPase activating protein 22	Arhgap22	chr14 34030008-34183122	7.8e-99
GO:0044237	cellular metabolic process	NM_175009	enhancer of yellow 2 homolog (Drosophila)	Eny2	chr15 44259656-44269231	7.8e-99
GO:0044237	cellular metabolic process	NM_027356	UFM1-specific peptidase 1	Ufsp1	chr5 137735896-137736892	7.8e-99
GO:0044237	cellular metabolic process	NM_144814	REST corepressor 3	Rcor3	chr1 193924342-193961669	7.8e-99
GO:0044237	cellular metabolic process	NM_009459	ubiquitin-conjugating enzyme E2H	Ube2h	chr6 30161288-30254539	7.8e-99
GO:0044237	cellular metabolic process	NM_001081326	amylo-1,6-glucosidase, 4-alpha-glucanotransferase	Agl	chr3 116442916-116511084	7.8e-99
GO:0044237	cellular metabolic process	NM_025922	inosine triphosphatase (nucleoside triphosphate pyrophosphatase)	Itpa	chr2 130493576-130507350	7.8e-99
GO:0044237	cellular metabolic process	NM_028049	F-box protein 22	Fbxo22	chr9 55056741-55072240	7.8e-99
GO:0044237	cellular metabolic process	NM_178379	COX10 homolog, cytochrome c oxidase assembly protein, heme A: farnesyltransferase (yeast)	Cox10	chr11 63776130-63892974	7.8e-99
GO:0044237	cellular metabolic process	NM_015824	origin recognition complex, subunit 3	Orc3	chr4 34514029-34562191	7.8e-99
GO:0044237	cellular metabolic process	NM_175472	zinc finger, CCHC domain containing 11	Zcchc11	chr4 108132030-108232020	7.8e-99
GO:0044237	cellular metabolic process	NM_175171	microtubule associated serine/threonine kinase family member 4	Mast4	chr13 103522570-104124572	7.8e-99
GO:0044237	cellular metabolic process	NM_177253	cleavage stimulation factor, 3' pre-RNA, subunit 3	Cstf3	chr2 104430640-104451563	7.8e-99
GO:0044237	cellular metabolic process	NM_011378	transcriptional regulator, SIN3A (yeast)	Sin3a	chr9 56924182-56976175	7.8e-99
GO:0044237	cellular metabolic process	NM_201637	chromodomain helicase DNA binding protein 8	Chd8	chr14 52817825-52857247	7.8e-99
GO:0044237	cellular metabolic process	NM_026179	abhydrolase domain containing 5	Abhd5	chr9 122260733-122290641	7.8e-99
GO:0044237	cellular metabolic process	NM_021322	WD repeat domain 4	Wdr4	chr17 31631267-31649432	7.8e-99
GO:0044237	cellular metabolic process	NM_025928	polyamine-modulated factor 1	Pmf1	chr3 88198064-88214238	7.8e-99
GO:0044237	cellular metabolic process	NM_011131	polymerase (DNA directed), delta 1, catalytic subunit	Pold1	chr7 51788113-51804185	7.8e-99
GO:0044237	cellular metabolic process	NM_018757	NME/NM23 nucleoside diphosphate kinase 6	Nme6	chr9 109735307-109745475	7.8e-99
GO:0044237	cellular metabolic process	NM_153402	eukaryotic translation initiation factor 2C, 3	Eif2c3	chr4 126017921-126106786	7.8e-99
GO:0044237	cellular metabolic process	NM_134092	Mdm2, transformed 3T3 cell double minute p53 binding protein	Mtbp	chr15 55388962-55457977	7.8e-99
GO:0044237	cellular metabolic process	NM_133869	choline/ethanolaminephosphotransferase 1	Cept1	chr3 106305177-106350679	7.8e-99
GO:0044237	cellular metabolic process	NM_009531	xeroderma pigmentosum, complementation group C	Xpc	chr6 91439301-91465882	7.8e-99
GO:0044237	cellular metabolic process	NM_008277	4-hydroxyphenylpyruvic acid dioxygenase	Hpd	chr5 123621815-123632695	7.8e-99
GO:0044237	cellular metabolic process	NM_028228	PIN2/TERF1 interacting, telomerase inhibitor 1	Pinx1	chr14 64479148-64538696	7.8e-99
GO:0044237	cellular metabolic process	NM_013761	serine racemase	Srr	chr11 74719860-74739300	7.8e-99
GO:0044237	cellular metabolic process	NM_026423	methylthioribose-1-phosphate isomerase homolog (S. cerevisiae)	Mri1	chr8 86774475-86781223	7.8e-99
GO:0044237	cellular metabolic process	NM_029064	tubulin tyrosine ligase-like family, member 9	Ttll9	chr2 152788220-152828940	7.8e-99
GO:0044237	cellular metabolic process	NM_025600	DET1 and DDB1 associated 1	Dda1	chr8 73993092-74000334	7.8e-99
GO:0044237	cellular metabolic process	NM_153546	membrane bound O-acyltransferase domain containing 1	Mboat1	chr13 30228358-30338563	7.8e-99
GO:0044237	cellular metabolic process	NM_010067	tRNA aspartic acid methyltransferase 1	Trdmt1	chr2 13431787-13466291	7.8e-99
GO:0044237	cellular metabolic process	NM_178689	enolase 4	Eno4	chr19 59017914-59045911	7.8e-99
GO:0044237	cellular metabolic process	NM_025518	dihydrouridine synthase 2-like (SMM1, S. cerevisiae)	Dus2l	chr8 108535406-108577719	7.8e-99
GO:0044237	cellular metabolic process	NM_144859	praja 2, RING-H2 motif containing	Pja2	chr17 64630354-64681223	7.8e-99
GO:0044237	cellular metabolic process	NM_021466	TATA box binding protein (Tbp)-associated factor, RNA polymerase I, A	Taf1a	chr1_random 362232-383549	7.8e-99
GO:0044237	cellular metabolic process	NM_026246	mitochondrial ribosomal protein L49	Mrpl49	chr19 6053629-6057751	7.8e-99
GO:0044237	cellular metabolic process	NM_145459	zinc finger protein 503	Zfp503	chr14 22803183-22808823	7.8e-99
GO:0044237	cellular metabolic process	NM_175160	zinc finger, DHHC domain containing 1	Zdhhc1	chr8 107996324-108020770	7.8e-99
GO:0044237	cellular metabolic process	NM_172714	lin-54 homolog (C. elegans)	Lin54	chr5 100871057-100929658	7.8e-99
GO:0044237	cellular metabolic process	NM_153594	protein-L-isoaspartate (D-aspartate) O-methyltransferase domain containing 2	Pcmtd2	chr2 181572607-181592155	7.8e-99
GO:0044237	cellular metabolic process	NM_010836	homeobox, msh-like 3	Msx3	chr7 147232055-147234987	7.8e-99
GO:0044237	cellular metabolic process	NM_207215	MYC binding protein 2	Mycbp2	chr14 103512627-103746017	7.8e-99
GO:0044237	cellular metabolic process	NM_020024	TAF10 RNA polymerase II, TATA box binding protein (TBP)-associated factor	Taf10	chr7 112891407-112892852	7.8e-99
GO:0044237	cellular metabolic process	NM_013631	pyruvate kinase liver and red blood cell	Pklr	chr3 88940063-88950516	7.8e-99
GO:0044237	cellular metabolic process	NM_027310	MYST/Esa1-associated factor 6	Meaf6	chr4 124762390-124787133	7.8e-99
GO:0044237	cellular metabolic process	NM_001003913	methionine-tRNA synthetase	Mars	chr10 126733277-126748842	7.8e-99
GO:0044237	cellular metabolic process	NM_178875	zinc finger protein 935	Zfp935	chr13 62554376-62568172	7.8e-99
GO:0044237	cellular metabolic process	NM_001013756	grainyhead-like 3 (Drosophila)	Grhl3	chr4 135097802-135129535	7.8e-99
GO:0044237	cellular metabolic process	NM_033571	FK506 binding protein 6	Fkbp6	chr5 135767573-135825861	7.8e-99
GO:0044237	cellular metabolic process	NM_007619	Casitas B-lineage lymphoma	Cbl	chr9 43957344-44042129	7.8e-99
GO:0044237	cellular metabolic process	NM_175475	cytochrome P450, family 26, subfamily b, polypeptide 1	Cyp26b1	chr6 84521407-84543804	7.8e-99
GO:0044237	cellular metabolic process	NM_028126	STE20-related kinase adaptor alpha	Strada	chr11 106024649-106054862	7.8e-99
GO:0044237	cellular metabolic process	NM_001033249	zinc finger protein 583	Zfp583	chr7 6267266-6282036	7.8e-99
GO:0044237	cellular metabolic process	NM_024212	ribosomal protein L4	Rpl4	chr9 64021193-64026369	7.8e-99
GO:0044237	cellular metabolic process	NM_008601	microphthalmia-associated transcription factor	Mitf	chr6 97941776-97971352	7.8e-99
GO:0044237	cellular metabolic process	NM_028772	dimethylglycine dehydrogenase precursor	Dmgdh	chr13 94444390-94522778	7.8e-99
GO:0044237	cellular metabolic process	NM_009353	telomeric repeat binding factor 2	Terf2	chr8 109593301-109620445	7.8e-99
GO:0044237	cellular metabolic process	NM_011032	prolyl 4-hydroxylase, beta polypeptide	P4hb	chr11 120421617-120434250	7.8e-99
GO:0044237	cellular metabolic process	NM_007744	catechol-O-methyltransferase	Comt	chr16 18406974-18426809	7.8e-99
GO:0044237	cellular metabolic process	NM_133809	kynurenine 3-monooxygenase (kynurenine 3-hydroxylase)	Kmo	chr1 177562323-177590984	7.8e-99
GO:0044237	cellular metabolic process	NM_013925	adenosine deaminase, tRNA-specific 1	Adat1	chr8 114490807-114516202	7.8e-99
GO:0044237	cellular metabolic process	NM_206534	churchill domain containing 1	Churc1	chr12 77866559-77884165	7.8e-99
GO:0044237	cellular metabolic process	NM_016920	ATPase, H+ transporting, lysosomal V0 subunit A1	Atp6v0a1	chr11 100870768-100925028	7.8e-99
GO:0044237	cellular metabolic process	NM_022889	pescadillo homolog 1, containing BRCT domain (zebrafish)	Pes1	chr11 3863977-3880007	7.8e-99
GO:0044237	cellular metabolic process	NM_080452	mitochondrial ribosomal protein S2	Mrps2	chr2 28323585-28326697	7.8e-99
GO:0044237	cellular metabolic process	NM_026690	aspartate dehydrogenase domain containing	Aspdh	chr7 51720804-51723121	7.8e-99
GO:0044237	cellular metabolic process	NM_173765	aminoadipate-semialdehyde dehydrogenase	Aasdh	chr5 77304961-77334539	7.8e-99
GO:0044237	cellular metabolic process	NM_007575	class II transactivator	Ciita	chr16 10488371-10527657	7.8e-99
GO:0044237	cellular metabolic process	NM_026759	mitochondrial ribosomal protein L13	Mrpl13	chr15 55365649-55388867	7.8e-99
GO:0044237	cellular metabolic process	NM_001081417	chromodomain helicase DNA binding protein 7	Chd7	chr4 8618067-8793956	7.8e-99
GO:0044237	cellular metabolic process	NM_008249	transcription factor B2, mitochondrial	Tfb2m	chr1 181458186-181476398	7.8e-99
GO:0044237	cellular metabolic process	NM_009157	mitogen-activated protein kinase kinase 4	Map2k4	chr11 65501745-65601799	7.8e-99
GO:0044237	cellular metabolic process	NM_010443	heme oxygenase (decycling) 2	Hmox2	chr16 4741612-4766248	7.8e-99
GO:0044237	cellular metabolic process	NM_177888	zinc finger protein 78	Zfp78	chr7 6316014-6335315	7.8e-99
GO:0044237	cellular metabolic process	NM_027187	ribonuclease H2, large subunit	Rnaseh2a	chr8 87480508-87489910	7.8e-99
GO:0044237	cellular metabolic process	NM_019635	serine/threonine kinase 3	Stk3	chr15 34805253-35085561	7.8e-99
GO:0044237	cellular metabolic process	NM_019565	zinc finger protein 386 (Kruppel-like)	Zfp386	chr12 117285934-117299062	7.8e-99
GO:0044237	cellular metabolic process	NM_024287	RAB6A, member RAS oncogene family	Rab6a	chr7 107756099-107789781	7.8e-99
GO:0044237	cellular metabolic process	NM_009692	apolipoprotein A-I	Apoa1	chr9 46036712-46038549	7.8e-99
GO:0044237	cellular metabolic process	NM_025579	TAF12 RNA polymerase II, TATA box binding protein (TBP)-associated factor	Taf12	chr4 131830289-131849242	7.8e-99
GO:0044237	cellular metabolic process	NM_025735	microtubule-associated protein 1 light chain 3 alpha	Map1lc3a	chr2 155102179-155103809	7.8e-99
GO:0044237	cellular metabolic process	NM_008179	G1 to S phase transition 2	Gspt2	chrX 91881407-91883900	7.8e-99
GO:0044237	cellular metabolic process	NM_144903	aldolase B, fructose-bisphosphate	Aldob	chr4 49548866-49562355	7.8e-99
GO:0044237	cellular metabolic process	NM_011281	RAR-related orphan receptor gamma	Rorc	chr3 94176747-94202161	7.8e-99
GO:0044237	cellular metabolic process	NM_008129	glutamate-cysteine ligase, modifier subunit	Gclm	chr3 121948509-121969566	7.8e-99
GO:0044237	cellular metabolic process	NM_011179	prosaposin	Psap	chr10 59740375-59765347	7.8e-99
GO:0044237	cellular metabolic process	NM_026845	peptidylprolyl isomerase (cyclophilin)-like 1	Ppil1	chr17 29387779-29400916	7.8e-99
GO:0044237	cellular metabolic process	NM_173745	dual specificity phosphatase 18	Dusp18	chr11 3795242-3801299	7.8e-99
GO:0044237	cellular metabolic process	NM_172783	phosphorylase kinase alpha 2	Phka2	chrX 156940365-157029654	7.8e-99
GO:0044237	cellular metabolic process	NM_025412	pyrroline-5-carboxylate reductase-like	Pycrl	chr15 75746892-75751990	7.8e-99
GO:0044237	cellular metabolic process	NM_007875	dolichyl-phosphate (UDP-N-acetylglucosamine) acetylglucosaminephosphotransferase 1 (GlcNAc-1-P transferase)	Dpagt1	chr9 44134927-44141683	7.8e-99
GO:0044237	cellular metabolic process	NM_008060	alpha glucosidase 2 alpha neutral subunit	Ganab	chr19 8972600-8991155	7.8e-99
GO:0044237	cellular metabolic process	NM_022891	ribosomal protein L23	Rpl23	chr11 97638839-97643753	7.8e-99
GO:0044237	cellular metabolic process	NM_138606	proviral integration site 2	Pim2	chrX 7455431-7460558	7.8e-99
GO:0044237	cellular metabolic process	NM_026580	OTU domain, ubiquitin aldehyde binding 2	Otub2	chr12 104626890-104644560	7.8e-99
GO:0044237	cellular metabolic process	NM_029780	v-raf-leukemia viral oncogene 1	Raf1	chr6 115568590-115626653	7.8e-99
GO:0044237	cellular metabolic process	NM_013736	transcription elongation factor B (SIII), polypeptide 3	Tceb3	chr4 135559284-135577564	7.8e-99
GO:0044237	cellular metabolic process	NM_007525	BRCA1 associated RING domain 1	Bard1	chr1 71074108-71149546	7.8e-99
GO:0044237	cellular metabolic process	NM_144849	ankyrin repeat domain 54	Ankrd54	chr15 78883523-78893289	7.8e-99
GO:0044237	cellular metabolic process	NM_026456	transcription elongation factor B (SIII), polypeptide 1	Tceb1	chr1 16632845-16646946	7.8e-99
GO:0044237	cellular metabolic process	NM_010453	homeobox A5	Hoxa5	chr6 52151752-52154586	7.8e-99
GO:0044237	cellular metabolic process	NM_011764	zinc finger protein 90	Zfp90	chr8 108939238-108949789	7.8e-99
GO:0044237	cellular metabolic process	NM_013715	COP9 (constitutive photomorphogenic) homolog, subunit 5 (Arabidopsis thaliana)	Cops5	chr1 10014911-10027979	7.8e-99
GO:0044237	cellular metabolic process	NM_001081335	cullin 9	Cul9	chr17 46637553-46683337	7.8e-99
GO:0044237	cellular metabolic process	NM_001081292	mitogen-activated protein kinase kinase kinase 10	Map3k10	chr7 28441395-28459617	7.8e-99
GO:0044237	cellular metabolic process	NM_177889	zinc finger protein 82	Zfp82	chr7 30841052-30857842	7.8e-99
GO:0044237	cellular metabolic process	NM_010054	distal-less homeobox 2	Dlx2	chr2 71381464-71384811	7.8e-99
GO:0044237	cellular metabolic process	NM_026015	zinc finger, matrin type 5	Zmat5	chr11 4604680-4637669	7.8e-99
GO:0044237	cellular metabolic process	NM_025314	D-tyrosyl-tRNA deacylase 1 homolog (S. cerevisiae)	Dtd1	chr2 144425688-144594483	7.8e-99
GO:0044237	cellular metabolic process	NM_026504	coenzyme Q5 homolog, methyltransferase (yeast)	Coq5	chr5 115729710-115746981	7.8e-99
GO:0044237	cellular metabolic process	NM_026219	ubiquinol-cytochrome c reductase binding protein	Uqcrb	chr13 67001556-67006286	7.8e-99
GO:0044237	cellular metabolic process	NM_025830	WW domain containing E3 ubiquitin protein ligase 2	Wwp2	chr8 109960297-110082495	7.8e-99
GO:0044237	cellular metabolic process	NM_017404	mitochondrial ribosomal protein L39	Mrpl39	chr16 84718525-84735426	7.8e-99
GO:0044237	cellular metabolic process	NM_053162	mitochondrial ribosomal protein L34	Mrpl34	chr8 73988824-73989652	7.8e-99
GO:0044237	cellular metabolic process	NM_015767	tocopherol (alpha) transfer protein	Ttpa	chr4 19935574-19957932	7.8e-99
GO:0044237	cellular metabolic process	NM_207530	oxysterol binding protein-like 1A	Osbpl1a	chr18 12914536-13100229	7.8e-99
GO:0044237	cellular metabolic process	NM_013764	deoxyguanosine kinase	Dguok	chr6 83430207-83456963	7.8e-99
GO:0044237	cellular metabolic process	NM_177806	PRP39 pre-mRNA processing factor 39 homolog (yeast)	Prpf39	chr12 66137320-66164373	7.8e-99
GO:0044237	cellular metabolic process	NM_144795	pyrroline-5-carboxylate reductase 1	Pycr1	chr11 120497025-120504984	7.8e-99
GO:0044237	cellular metabolic process	NM_026329	polymerase (RNA) II (DNA directed) polypeptide G	Polr2g	chr19 8867618-8873047	7.8e-99
GO:0044237	cellular metabolic process	NM_022428	Iroquois related homeobox 6 (Drosophila)	Irx6	chr8 95198300-95203979	7.8e-99
GO:0044237	cellular metabolic process	NM_009302	SWA-70 protein	Swap70	chr7 117365216-117427019	7.8e-99
GO:0044237	cellular metabolic process	NM_007917	eukaryotic translation initiation factor 4E	Eif4e	chr3 138189154-138220563	7.8e-99
GO:0044237	cellular metabolic process	NM_010606	potassium inwardly-rectifying channel, subfamily J, member 6	Kcnj6	chr16 94982686-95219303	7.8e-99
GO:0044237	cellular metabolic process	NM_178856	GINS complex subunit 2 (Psf2 homolog)	Gins2	chr8 123105165-123112975	7.8e-99
GO:0044237	cellular metabolic process	NM_001013391	cleavage and polyadenylation specific factor 6	Cpsf6	chr10 116781723-116814029	7.8e-99
GO:0044237	cellular metabolic process	NM_027569	sperm associated antigen 9	Spag9	chr11 93857404-93987396	7.8e-99
GO:0044237	cellular metabolic process	NM_177362	zinc finger protein 771	Zfp771	chr7 134388039-134398315	7.8e-99
GO:0044237	cellular metabolic process	NM_023603	splicing factor proline/glutamine rich (polypyrimidine tract binding protein associated)	Sfpq	chr4 126698544-126708479	7.8e-99
GO:0044237	cellular metabolic process	NM_028227	BRCA1 associated protein	Brap	chr5 122110594-122137256	7.8e-99
GO:0044237	cellular metabolic process	NM_028128	replication factor C (activator 1) 5	Rfc5	chr5 117829153-117839032	7.8e-99
GO:0044237	cellular metabolic process	NM_008256	3-hydroxy-3-methylglutaryl-Coenzyme A synthase 2	Hmgcs2	chr3 98084353-98114659	7.8e-99
GO:0044237	cellular metabolic process	NM_134048	Casitas B-lineage lymphoma-like 1	Cbll1	chr12 32171763-32184405	7.8e-99
GO:0044237	cellular metabolic process	NM_007659	cyclin-dependent kinase 1	Cdk1	chr10 68799382-68815660	7.8e-99
GO:0044237	cellular metabolic process	NM_172971	inositol polyphosphate-4-phosphatase, type I	Inpp4a	chr1 37426065-37461284	7.8e-99
GO:0044237	cellular metabolic process	NM_008290	hydroxysteroid (17-beta) dehydrogenase 2	Hsd17b2	chr8 120225845-120282929	7.8e-99
GO:0044237	cellular metabolic process	NM_011233	RAD17 homolog (S. pombe)	Rad17	chr13 101387118-101421014	7.8e-99
GO:0044237	cellular metabolic process	NM_013780	neuronal PAS domain protein 3	Npas3	chr12 54349663-55173162	7.8e-99
GO:0044237	cellular metabolic process	NM_001162933	ribosomal protein L10-like	Rpl10l	chr12 67384367-67385388	7.8e-99
GO:0044237	cellular metabolic process	NM_016661	S-adenosylhomocysteine hydrolase	Ahcy	chr2 154885049-154900233	7.8e-99
GO:0044237	cellular metabolic process	NM_139154	Rab40c, member RAS oncogene family	Rab40c	chr17 26019059-26056659	7.8e-99
GO:0044237	cellular metabolic process	NM_009500	vav 2 oncogene	Vav2	chr2 27119154-27282345	7.8e-99
GO:0044237	cellular metabolic process	NM_001081118	PHD and ring finger domains 1	Phrf1	chr7 148414686-148448650	7.8e-99
GO:0044237	cellular metabolic process	NM_138668	UFM1-specific peptidase 2	Ufsp2	chr8 47060892-47082213	7.8e-99
GO:0044237	cellular metabolic process	NM_028986	GDNF-inducible zinc finger protein 1	Gzf1	chr2 148506855-148518683	7.8e-99
GO:0044237	cellular metabolic process	NM_172738	zinc finger protein 954	Zfp954	chr7 7067393-7074187	7.8e-99
GO:0044237	cellular metabolic process	NM_019422	elongation of very long chain fatty acids (FEN1/Elo2, SUR4/Elo3, yeast)-like 1	Elovl1	chr4 118100697-118105521	7.8e-99
GO:0044237	cellular metabolic process	NM_177671	Eph receptor A10	Epha10	chr4 124559028-124563752	7.8e-99
GO:0044237	cellular metabolic process	NM_011210	protein tyrosine phosphatase, receptor type, C	Ptprc	chr1 139959437-140071882	7.8e-99
GO:0044237	cellular metabolic process	NM_027350	asparaginyl-tRNA synthetase	Nars	chr18 64659306-64676211	7.8e-99
GO:0044237	cellular metabolic process	NM_178654	protein kinase N2	Pkn2	chr3 142453865-142544968	7.8e-99
GO:0044237	cellular metabolic process	NM_028117	carbohydrate (N-acetylgalactosamine 4-0) sulfotransferase 14	Chst14	chr2 118752232-118754317	7.8e-99
GO:0044237	cellular metabolic process	NM_028386	aspartate beta-hydroxylase domain containing 2	Asphd2	chr5 112814465-112821233	7.8e-99
GO:0044237	cellular metabolic process	NM_001033204	RNA pseudouridylate synthase domain containing 3	Rpusd3	chr6 113365313-113369334	7.8e-99
GO:0044237	cellular metabolic process	NM_026899	Ssu72 RNA polymerase II CTD phosphatase homolog (yeast)	Ssu72	chr4 155078923-155107982	7.8e-99
GO:0044237	cellular metabolic process	NM_001003917	autophagy related 9A	Atg9a	chr1 75177439-75188497	7.8e-99
GO:0044237	cellular metabolic process	NM_028464	molybdenum cofactor synthesis 1	Mocs1	chr17 49567688-49594755	7.8e-99
GO:0044237	cellular metabolic process	NM_015760	NADPH oxidase 4	Nox4	chr7 94395304-94547116	7.8e-99
GO:0044237	cellular metabolic process	NM_026776	vacuolar protein sorting 25 (yeast)	Vps25	chr11 101115056-101120860	7.8e-99
GO:0044237	cellular metabolic process	NM_001033305	NADH dehydrogenase (ubiquinone) 1 beta subcomplex, 6	Ndufb6	chr4 40217695-40226401	7.8e-99
GO:0044237	cellular metabolic process	NM_008632	microtubule-associated protein 2	Mtap2	chr1 66221902-66489157	7.8e-99
GO:0044237	cellular metabolic process	NM_172294	sulfatase 1	Sulf1	chr1 12708625-12850453	7.8e-99
GO:0044237	cellular metabolic process	NM_145227	2'-5' oligoadenylate synthetase 2	Oas2	chr5 121180342-121199857	7.8e-99
GO:0044237	cellular metabolic process	NM_013651	splicing factor 3a, subunit 2	Sf3a2	chr10 80261479-80267667	7.8e-99
GO:0044237	cellular metabolic process	NM_028417	tetratricopeptide repeat domain 9B	Ttc9b	chr7 28438942-28441226	7.8e-99
GO:0044237	cellular metabolic process	NM_027934	ring finger protein 180	Rnf180	chr13 105937573-106083094	7.8e-99
GO:0044237	cellular metabolic process	NM_024467	zinc finger protein 319	Zfp319	chr8 97850035-97855850	7.8e-99
GO:0044237	cellular metabolic process	NM_001039824	ferredoxin 1-like	Fdx1l	chr9 20871963-20877958	7.8e-99
GO:0044237	cellular metabolic process	NM_199143	zinc and ring finger 2	Znrf2	chr6 54766909-54840218	7.8e-99
GO:0044237	cellular metabolic process	NM_018792	histone H1-like protein in spermatids 1	Hils1	chr11 94828974-94829770	7.8e-99
GO:0044237	cellular metabolic process	NM_145486	membrane-associated ring finger (C3HC4) 2	2014-03-02	chr17 33822656-33855615	7.8e-99
GO:0044237	cellular metabolic process	NM_144545	eukaryotic translation initiation factor 3, subunit J	Eif3j	chr2 121854358-121879365	7.8e-99
GO:0044237	cellular metabolic process	NM_031874	RAB3D, member RAS oncogene family	Rab3d	chr9 21711954-21722565	7.8e-99
GO:0044237	cellular metabolic process	NM_008081	beta-1,4-N-acetyl-galactosaminyl transferase 2	B4galnt2	chr11 95724872-95776185	7.8e-99
GO:0044237	cellular metabolic process	NM_178082	insulin induced gene 2	Insig2	chr1 123202098-123229157	7.8e-99
GO:0044237	cellular metabolic process	NM_183016	CDC42 binding protein kinase beta	Cdc42bpb	chr12 112531183-112615929	7.8e-99
GO:0044237	cellular metabolic process	NM_001033264	glutaminase 2 (liver, mitochondrial)	Gls2	chr10 127631690-127647059	7.8e-99
GO:0044237	cellular metabolic process	NM_172474	tRNA-yW synthesizing protein 3 homolog (S. cerevisiae)	Tyw3	chr3 154239484-154260062	7.8e-99
GO:0044237	cellular metabolic process	NM_027881	oxysterol binding protein-like 3	Osbpl3	chr6 50243325-50332836	7.8e-99
GO:0044237	cellular metabolic process	NM_026570	YEATS domain containing 4	Yeats4	chr10 116652197-116661563	7.8e-99
GO:0044237	cellular metabolic process	NM_173440	nuclear receptor interacting protein 1	Nrip1	chr16 76291106-76373294	7.8e-99
GO:0044237	cellular metabolic process	NM_016746	cyclin C	Ccnc	chr4 21654849-21677693	7.8e-99
GO:0044237	cellular metabolic process	NM_009804	catalase	Cat	chr2 103294060-103325310	7.8e-99
GO:0044237	cellular metabolic process	NM_010952	ornithine decarboxylase antizyme 2	Oaz2	chr9 65524354-65538107	7.8e-99
GO:0044237	cellular metabolic process	NM_013612	solute carrier family 11 (proton-coupled divalent metal ion transporters), member 1	Slc11a1	chr1 74421776-74432625	7.8e-99
GO:0044237	cellular metabolic process	NM_028774	ring finger protein (C3H2C3 type) 6	Rnf6	chr5 147020779-147033013	7.8e-99
GO:0044237	cellular metabolic process	NM_021504	N-glycanase 1	Ngly1	chr14 17081827-17144440	7.8e-99
GO:0044237	cellular metabolic process	NM_008580	mitogen-activated protein kinase kinase kinase 5	Map3k5	chr10 19654331-19862556	7.8e-99
GO:0044237	cellular metabolic process	NM_008588	mesoderm posterior 1	Mesp1	chr7 86937127-86938476	7.8e-99
GO:0044237	cellular metabolic process	NM_019986	hyaluronic acid binding protein 4	Habp4	chr13 64263173-64287845	7.8e-99
GO:0044237	cellular metabolic process	NM_009344	pleckstrin homology-like domain, family A, member 1	Phlda1	chr10 110943341-110945705	7.8e-99
GO:0044237	cellular metabolic process	NM_183144	inositol polyphosphate-5-phosphatase A	Inpp5a	chr7 146575007-146765551	7.8e-99
GO:0044237	cellular metabolic process	NM_177270	cyclin-dependent kinase-like 2 (CDC2-related kinase)	Cdkl2	chr5 92435100-92472032	7.8e-99
GO:0044237	cellular metabolic process	NM_016968	oligodendrocyte transcription factor 1	Olig1	chr16 91270013-91272184	7.8e-99
GO:0044237	cellular metabolic process	NM_173369	cylindromatosis (turban tumor syndrome)	Cyld	chr8 91220926-91275844	7.8e-99
GO:0044237	cellular metabolic process	NM_009696	apolipoprotein E	Apoe	chr7 20281592-20284515	7.8e-99
GO:0044237	cellular metabolic process	NM_198109	slingshot homolog 1 (Drosophila)	Ssh1	chr5 114392227-114443766	7.8e-99
GO:0044237	cellular metabolic process	NM_133900	phosphoserine phosphatase	Psph	chr5 130271433-130293129	7.8e-99
GO:0044237	cellular metabolic process	NM_172261	protein phosphatase 1, regulatory subunit 9B	Ppp1r9b	chr11 94852525-94868212	7.8e-99
GO:0044237	cellular metabolic process	NM_018791	zinc finger protein 108	Zfp108	chr7 25039812-25047463	7.8e-99
GO:0044237	cellular metabolic process	NM_173185	casein kinase 1, gamma 1	Csnk1g1	chr9 65756816-65892821	7.8e-99
GO:0044237	cellular metabolic process	NM_028835	autophagy related 7	Atg7	chr6 114593142-114809954	7.8e-99
GO:0044237	cellular metabolic process	NM_027599	lysophosphatidylcholine acyltransferase 2B	Lpcat2b	chr5 107860567-107864058	7.8e-99
GO:0044237	cellular metabolic process	NM_001114545	kinase suppressor of ras 2	Ksr2	chr5 117864837-118213330	7.8e-99
GO:0044237	cellular metabolic process	NM_172586	zinc finger protein 322A	Zfp322a	chr13 23444972-23461071	7.8e-99
GO:0044237	cellular metabolic process	NM_011278	ring finger protein 4	Rnf4	chr5 34679038-34696079	7.8e-99
GO:0044237	cellular metabolic process	NM_031870	mutS homolog 4 (E. coli)	Msh4	chr3 153520110-153569102	7.8e-99
GO:0044237	cellular metabolic process	NM_013614	ornithine decarboxylase, structural 1	Odc1	chr12 17551678-17558308	7.8e-99
GO:0044237	cellular metabolic process	NM_172587	CDC14 cell division cycle 14B	Cdc14b	chr13 64293852-64376296	7.8e-99
GO:0044237	cellular metabolic process	NM_011445	SRY-box containing gene 6	Sox6	chr7 122614857-123138600	7.8e-99
GO:0044237	cellular metabolic process	NM_145953	cystathionase (cystathionine gamma-lyase)	Cth	chr3 157557211-157588027	7.8e-99
GO:0044237	cellular metabolic process	NM_146001	huntingtin interacting protein 1	Hip1	chr5 135882387-136020992	7.8e-99
GO:0044237	cellular metabolic process	NM_023537	RAB3B, member RAS oncogene family	Rab3b	chr4 108551674-108615929	7.8e-99
GO:0044237	cellular metabolic process	NM_172807	peptidylprolyl isomerase domain and WD repeat containing 1	Ppwd1	chr13 104995201-105018924	7.8e-99
GO:0044237	cellular metabolic process	NM_001004362	RIKEN cDNA 2610008E11 gene	2610008E11Rik	chr10 78527118-78560345	7.8e-99
GO:0044237	cellular metabolic process	NM_172745	Tu translation elongation factor, mitochondrial	Tufm	chr7 133630868-133634244	7.8e-99
GO:0044237	cellular metabolic process	NM_023328	ATP/GTP binding protein 1	Agtpbp1	chr13 59550895-59658680	7.8e-99
GO:0044237	cellular metabolic process	NM_028759	DDB1 and CUL4 associated factor 6	Dcaf6	chr1 167259633-167390594	7.8e-99
GO:0044237	cellular metabolic process	NM_133671	U2 small nuclear ribonucleoprotein auxiliary factor (U2AF) 2	U2af2	chr7 5013783-5031541	7.8e-99
GO:0044237	cellular metabolic process	NM_016863	FK506 binding protein 1b	Fkbp1b	chr12 4839979-4848401	7.8e-99
GO:0044237	cellular metabolic process	NM_178667	transcription factor Dp 2	Tfdp2	chr9 96096693-96224065	7.8e-99
GO:0044237	cellular metabolic process	NM_145960	mitochondrial translational release factor 1	Mtrf1	chr14 79797578-79823457	7.8e-99
GO:0044237	cellular metabolic process	NM_021448	elongator acetyltransferase complex subunit 2	Elp2	chr18 24762461-24797331	7.8e-99
GO:0044237	cellular metabolic process	NM_027548	serine (or cysteine) peptidase inhibitor, clade B, member 7	Serpinb7	chr1 109319265-109349265	7.8e-99
GO:0044237	cellular metabolic process	NM_145444	acyl-CoA thioesterase 5	Acot5	chr12 85410274-85416969	7.8e-99
GO:0044237	cellular metabolic process	NM_024192	CUE domain containing 2	Cuedc2	chr19 46404301-46413150	7.8e-99
GO:0044237	cellular metabolic process	NM_007469	apolipoprotein C-I	Apoc1	chr7 20274829-20277945	7.8e-99
GO:0044237	cellular metabolic process	NM_007959	ets variant gene 2	Etv2	chr7 31418634-31420871	7.8e-99
GO:0044237	cellular metabolic process	NM_021302	serine/threonine kinase 32C	Stk32c	chr7 146289536-146374393	7.8e-99
GO:0044237	cellular metabolic process	NM_054054	bromodomain, testis-specific	Brdt	chr5 107760212-107816077	7.8e-99
GO:0044237	cellular metabolic process	NR_027770	deformed epidermal autoregulatory factor 1 (Drosophila)	Deaf1	chr7 148483076-148524682	7.8e-99
GO:0044237	cellular metabolic process	NM_026110	GC-rich sequence DNA-binding factor 1	Gcfc1	chr16 91014281-91044624	7.8e-99
GO:0044237	cellular metabolic process	NM_026498	mitochondrial ribosomal protein S11	Mrps11	chr7 85928016-85937874	7.8e-99
GO:0044237	cellular metabolic process	NM_010229	FMS-like tyrosine kinase 3	Flt3	chr5 148142316-148212065	7.8e-99
GO:0044237	cellular metabolic process	NM_015731	ATPase, class II, type 9A	Atp9a	chr2 168459937-168567300	7.8e-99
GO:0044237	cellular metabolic process	NM_133940	F-box and leucine-rich repeat protein 14	Fbxl14	chr6 119429685-119433904	7.8e-99
GO:0044237	cellular metabolic process	NM_025302	mitochondrial ribosomal protein L2	Mrpl2	chr17 46783196-46787081	7.8e-99
GO:0044237	cellular metabolic process	NM_176972	ubiquitin specific peptidase 37	Usp37	chr1 74482084-74590860	7.8e-99
GO:0044237	cellular metabolic process	NM_011799	cell division cycle 6	Cdc6	chr11 98769464-98785256	7.8e-99
GO:0044237	cellular metabolic process	NM_019971	platelet-derived growth factor, C polypeptide	Pdgfc	chr3 80840337-81017953	7.8e-99
GO:0044237	cellular metabolic process	NM_028428	fucosyltransferase 11	Fut11	chr14 21514189-21519419	7.8e-99
GO:0044237	cellular metabolic process	NM_023202	NADH dehydrogenase (ubiquinone) 1 alpha subcomplex, 7 (B14.5a)	Ndufa7	chr17 33961558-33975258	7.8e-99
GO:0044237	cellular metabolic process	NM_026695	electron transferring flavoprotein, beta polypeptide	Etfb	chr7 50699512-50713152	7.8e-99
GO:0044237	cellular metabolic process	NM_001012726	activator of yeast meiotic promoters 1	Aym1	chr5 113786313-113786841	7.8e-99
GO:0044237	cellular metabolic process	NM_134007	CDGSH iron sulfur domain 1	Cisd1	chr10 70793241-70807597	7.8e-99
GO:0044237	cellular metabolic process	NM_001080941	zinc finger protein 429	Zfp429	chr13 67490264-67500703	7.8e-99
GO:0044237	cellular metabolic process	NM_010329	podoplanin	Pdpn	chr4 142857324-142889410	7.8e-99
GO:0044237	cellular metabolic process	NM_021338	ribosomal protein L35A	Rpl35a	chr16 33056599-33060274	7.8e-99
GO:0044237	cellular metabolic process	NM_007508	ATPase, H+ transporting, lysosomal V1 subunit A	Atp6v1a	chr16 44085516-44139132	7.8e-99
GO:0044237	cellular metabolic process	NM_009082	ribosomal protein L29	Rpl29	chr9 106331869-106333898	7.8e-99
GO:0044237	cellular metabolic process	NM_177326	p21 protein (Cdc42/Rac)-activated kinase 2	Pak2	chr16 32017948-32079359	7.8e-99
GO:0044237	cellular metabolic process	NM_178417	zinc finger protein 867	Zfp867	chr11 59274698-59285976	7.8e-99
GO:0044237	cellular metabolic process	NM_008655	growth arrest and DNA-damage-inducible 45 beta	Gadd45b	chr10 80392835-80394949	7.8e-99
GO:0044237	cellular metabolic process	NM_008272	homeobox C9	Hoxc9	chr15 102807462-102814875	7.8e-99
GO:0044237	cellular metabolic process	NM_021307	zinc finger protein 112	Zfp112	chr7 24897338-24912971	7.8e-99
GO:0044237	cellular metabolic process	NM_010228	FMS-like tyrosine kinase 1	Flt1	chr5 148373771-148537564	7.8e-99
GO:0044237	cellular metabolic process	NM_008490	lecithin cholesterol acyltransferase	Lcat	chr8 108463456-108467302	7.8e-99
GO:0044237	cellular metabolic process	NM_153063	zinc finger protein 472	Zfp472	chr17 33102775-33116156	7.8e-99
GO:0044237	cellular metabolic process	NM_011806	cyclin D binding myb-like transcription factor 1	Dmtf1	chr5 9118867-9161776	7.8e-99
GO:0044237	cellular metabolic process	NM_013842	X-box binding protein 1	Xbp1	chr11 5420969-5425875	7.8e-99
GO:0044237	cellular metabolic process	NM_009837	chaperonin containing Tcp1, subunit 4 (delta)	Cct4	chr11 22890592-22903336	7.8e-99
GO:0044237	cellular metabolic process	NM_010439	high mobility group box 1	Hmgb1	chr5 149858803-149864613	7.8e-99
GO:0044237	cellular metabolic process	NM_011759	zinc finger protein 41	Zfp41	chr15 75447114-75455725	7.8e-99
GO:0044237	cellular metabolic process	NM_033524	sprouty protein with EVH-1 domain 1, related sequence	Spred1	chr2 116947185-117005072	7.8e-99
GO:0044237	cellular metabolic process	NM_013910	lysine (K)-specific demethylase 2B	Kdm2b	chr5 123320684-123350359	7.8e-99
GO:0044237	cellular metabolic process	NM_027594	tubulin tyrosine ligase-like family, member 7	Ttll7	chr3 146515330-146645714	7.8e-99
GO:0044237	cellular metabolic process	NM_008628	mutS homolog 2 (E. coli)	Msh2	chr17 88071896-88123053	7.8e-99
GO:0044237	cellular metabolic process	NM_001081221	excision repair cross-complementing rodent repair deficiency, complementation group 6	Ercc6	chr14 33326706-33394175	7.8e-99
GO:0044237	cellular metabolic process	NM_008812	peptidyl arginine deiminase, type II	Padi2	chr4 140462274-140508501	7.8e-99
GO:0044237	cellular metabolic process	NM_178803	AE binding protein 2	Aebp2	chr6 140571183-140604002	7.8e-99
GO:0044237	cellular metabolic process	NM_134021	pyridoxine 5'-phosphate oxidase	Pnpo	chr11 96799129-96805333	7.8e-99
GO:0044237	cellular metabolic process	NM_177262	protein kinase N1	Pkn1	chr8 86193994-86223025	7.8e-99
GO:0044237	cellular metabolic process	NM_031404	actin-like 6B	Actl6b	chr5 137994782-138010801	7.8e-99
GO:0044237	cellular metabolic process	NM_011543	S-phase kinase-associated protein 1A	Skp1a	chr11 52045496-52060360	7.8e-99
GO:0044237	cellular metabolic process	NM_030685	stress-associated endoplasmic reticulum protein 1	Serp1	chr3 58325897-58329806	7.8e-99
GO:0044237	cellular metabolic process	NM_024209	protein phosphatase 6, catalytic subunit	Ppp6c	chr2 39052317-39081858	7.8e-99
GO:0044237	cellular metabolic process	NM_010331	GPI anchor attachment protein 1	Gpaa1	chr15 76161723-76165329	7.8e-99
GO:0044237	cellular metabolic process	NM_025356	ubiquitin-conjugating enzyme E2D 3	Ube2d3	chr3 135101722-135130142	7.8e-99
GO:0044237	cellular metabolic process	NM_018807	pleiomorphic adenoma gene-like 2	Plagl2	chr2 153053504-153067094	7.8e-99
GO:0044237	cellular metabolic process	NM_172952	gephyrin	Gphn	chr12 79327641-79785754	7.8e-99
GO:0044237	cellular metabolic process	NM_013932	DEAD (Asp-Glu-Ala-Asp) box polypeptide 25	Ddx25	chr9 35349432-35366055	7.8e-99
GO:0044237	cellular metabolic process	NM_178035	fatty acid desaturase domain family, member 6	Fads6	chr11 115144680-115158860	7.8e-99
GO:0044237	cellular metabolic process	NM_001002897	autophagy related 9B	Atg9b	chr5 23889998-23897961	7.8e-99
GO:0044237	cellular metabolic process	NM_133206	zinc and ring finger 1	Znrf1	chr8 114060539-114149930	7.8e-99
GO:0044237	cellular metabolic process	NM_001037756	breast cancer metastasis-suppressor 1-like	Brms1l	chr12 56937352-56970722	7.8e-99
GO:0044237	cellular metabolic process	NM_011026	purinergic receptor P2X, ligand-gated ion channel 4	P2rx4	chr5 123157565-123179051	7.8e-99
GO:0044237	cellular metabolic process	NM_031166	inhibitor of DNA binding 4	Id4	chr13 48356795-48359405	7.8e-99
GO:0044237	cellular metabolic process	NM_008921	DNA primase, p49 subunit	Prim1	chr10 127452270-127467086	7.8e-99
GO:0044237	cellular metabolic process	NM_028809	actin related protein 2/3 complex, subunit 5-like	Arpc5l	chr2 38863658-38871392	7.8e-99
GO:0044237	cellular metabolic process	NM_153287	cysteine-serine-rich nuclear protein 1	Csrnp1	chr9 119880283-119893776	7.8e-99
GO:0044237	cellular metabolic process	NM_009716	activating transcription factor 4	Atf4	chr15 80085613-80087971	7.8e-99
GO:0044237	cellular metabolic process	NM_146193	BTB (POZ) domain containing 1	Btbd1	chr7 88936959-88974317	7.8e-99
GO:0044237	cellular metabolic process	NM_053262	hydroxysteroid (17-beta) dehydrogenase 11	Hsd17b11	chr5 104418783-104450815	7.8e-99
GO:0044237	cellular metabolic process	NM_177710	slingshot homolog 2 (Drosophila)	Ssh2	chr11 77029926-77269050	7.8e-99
GO:0044237	cellular metabolic process	NM_010610	potassium large conductance calcium-activated channel, subfamily M, alpha member 1	Kcnma1	chr14 24117982-24823427	7.8e-99
GO:0044237	cellular metabolic process	NM_010292	glucokinase	Gck	chr11 5800825-5849602	7.8e-99
GO:0044237	cellular metabolic process	NM_181058	zinc finger and BTB domain containing 20	Zbtb20	chr16 43247396-43619223	7.8e-99
GO:0044237	cellular metabolic process	NM_013799	arginyltransferase 1	Ate1	chr7 137535007-137663053	7.8e-99
GO:0044237	cellular metabolic process	NM_153055	SEC63-like (S. cerevisiae)	Sec63	chr10 42481301-42552320	7.8e-99
GO:0044237	cellular metabolic process	NM_007648	CD3 antigen, epsilon polypeptide	Cd3e	chr9 44806825-44817673	7.8e-99
GO:0044237	cellular metabolic process	NM_028454	transmembrane 7 superfamily member 2	Tm7sf2	chr19 6062820-6067850	7.8e-99
GO:0044237	cellular metabolic process	NM_026277	NIN1/RPN12 binding protein 1 homolog (S. cerevisiae)	Nob1	chr8 109936388-109948938	7.8e-99
GO:0044237	cellular metabolic process	NM_013907	F-box and WD-40 domain protein 4	Fbxw4	chr19 45652746-45734683	7.8e-99
GO:0044237	cellular metabolic process	NM_007491	ADP-ribosyltransferase 5	Art5	chr7 109245392-109248743	7.8e-99
GO:0044237	cellular metabolic process	NM_019682	dynein light chain LC8-type 1	Dynll1	chr5 115747118-115750999	7.8e-99
GO:0044237	cellular metabolic process	NM_025362	DnaJ (Hsp40) homolog, subfamily C, member 30	Dnajc30	chr5 135540075-135541235	7.8e-99
GO:0044237	cellular metabolic process	NM_001013769	regulator of sex limited protein 1	Rsl1	chr13 67274117-67284434	7.8e-99
GO:0044237	cellular metabolic process	NM_021899	forkhead box J2	Foxj2	chr6 122770201-122795382	7.8e-99
GO:0044237	cellular metabolic process	NM_009070	ribonucleic acid binding protein S1	Rnps1	chr17 24551619-24562842	7.8e-99
GO:0044237	cellular metabolic process	NM_010938	nuclear respiratory factor 1	Nrf1	chr6 29997987-30103458	7.8e-99
GO:0044237	cellular metabolic process	NM_026922	ATPase, Ca++ transporting, type 2C, member 2	Atp2c2	chr8 122223908-122281618	7.8e-99
GO:0044237	cellular metabolic process	NM_027552	kynureninase (L-kynurenine hydrolase)	Kynu	chr2 43410848-43538235	7.8e-99
GO:0044237	cellular metabolic process	NM_027830	minichromosome maintenance complex component 9	Mcm9	chr10 53257129-53350245	7.8e-99
GO:0044237	cellular metabolic process	NM_024248	cysteinyl-tRNA synthetase 2 (mitochondrial)(putative)	Cars2	chr8 11514016-11550771	7.8e-99
GO:0044237	cellular metabolic process	NM_011548	transcription factor 3	Tcf3	chr10 79871909-79896398	7.8e-99
GO:0044237	cellular metabolic process	NM_026313	LUC7-like 3 (S. cerevisiae)	Luc7l3	chr11 94152452-94183225	7.8e-99
GO:0044237	cellular metabolic process	NM_019393	exosome component 9	Exosc9	chr3 36451527-36464649	7.8e-99
GO:0044237	cellular metabolic process	NM_030016	tRNA methyltransferase 13 homolog (S. cerevisiae)	Trmt13	chr3 116284253-116317505	7.8e-99
GO:0044237	cellular metabolic process	NM_172692	glucosidase beta 2	Gba2	chr4 43579801-43591736	7.8e-99
GO:0044237	cellular metabolic process	NM_020051	achaete-scute complex homolog 3 (Drosophila)	Ascl3	chr7 116870978-116875246	7.8e-99
GO:0044237	cellular metabolic process	NM_023230	ubiquitin-conjugating enzyme E2 variant 1	Ube2v1	chr2 167433138-167457505	7.8e-99
GO:0044237	cellular metabolic process	NM_177216	cytochrome b5 reductase 2	Cyb5r2	chr7 114891968-114901510	7.8e-99
GO:0044237	cellular metabolic process	NM_009095	ribosomal protein S5	Rps5	chr7 13507659-13512034	7.8e-99
GO:0044237	cellular metabolic process	NM_007528	B cell CLL/lymphoma 6, member B	Bcl6b	chr11 70037629-70043300	7.8e-99
GO:0044237	cellular metabolic process	NM_029786	protein O-linked mannose beta1,2-N-acetylglucosaminyltransferase	Pomgnt1	chr4 115823122-115832449	7.8e-99
GO:0044237	cellular metabolic process	NM_009482	undifferentiated embryonic cell transcription factor 1	Utf1	chr7 147129754-147131011	7.8e-99
GO:0044237	cellular metabolic process	NM_027086	ubiquitin-like 7 (bone marrow stromal cell-derived)	Ubl7	chr9 57758792-57777775	7.8e-99
GO:0044237	cellular metabolic process	NM_018749	eukaryotic translation initiation factor 3, subunit D	Eif3d	chr15 77789427-77801254	7.8e-99
GO:0044237	cellular metabolic process	NM_080434	apolipoprotein A-V	Apoa5	chr9 46076690-46080002	7.8e-99
GO:0044237	cellular metabolic process	NM_010136	eomesodermin homolog (Xenopus laevis)	Eomes	chr9 118387306-118395249	7.8e-99
GO:0044237	cellular metabolic process	NM_027914	Bardet-Biedl syndrome 10 (human)	Bbs10	chr10 110735734-110738792	7.8e-99
GO:0044237	cellular metabolic process	NM_027118	cyclin-dependent kinase 13	Cdk13	chr13 17807795-17896931	7.8e-99
GO:0044237	cellular metabolic process	NM_030080	cAMP responsive element binding protein 3-like 4	Creb3l4	chr3 90041421-90047434	7.8e-99
GO:0044237	cellular metabolic process	NM_153049	MKL (megakaryoblastic leukemia)/myocardin-like 1	Mkl1	chr15 80842717-80935449	7.8e-99
GO:0044237	cellular metabolic process	NM_054085	alpha-kinase 3	Alpk3	chr7 88202485-88250498	7.8e-99
GO:0044237	cellular metabolic process	NM_001045533	membrane-associated ring finger (C3HC4) 4	2014-03-04	chr1 72473685-72583138	7.8e-99
GO:0044237	cellular metabolic process	NM_025520	LSM5 homolog, U6 small nuclear RNA associated (S. cerevisiae)	Lsm5	chr6 56651056-56654693	7.8e-99
GO:0044237	cellular metabolic process	NM_019816	apoptosis antagonizing transcription factor	Aatf	chr11 84236357-84327003	7.8e-99
GO:0044237	cellular metabolic process	NM_008170	glutamate receptor, ionotropic, NMDA2A (epsilon 1)	Grin2a	chr16 9577802-9992626	7.8e-99
GO:0044237	cellular metabolic process	NM_172965	Sin3A associated protein	Sap130	chr18 31794036-31882715	7.8e-99
GO:0044237	cellular metabolic process	NM_001045559	zinc finger protein 952	Zfp952	chr17 33130083-33142402	7.8e-99
GO:0044237	cellular metabolic process	NM_013482	Bruton agammaglobulinemia tyrosine kinase	Btk	chrX 131076879-131117679	7.8e-99
GO:0044237	cellular metabolic process	NM_199302	leucine rich repeat and sterile alpha motif containing 1	Lrsam1	chr2 32780739-32816771	7.8e-99
GO:0044237	cellular metabolic process	NM_008378	imprinted and ancient	Impact	chr18 13130760-13151457	7.8e-99
GO:0044237	cellular metabolic process	NM_010210	fragile histidine triad gene	Fhit	chr14 10382607-11994546	7.8e-99
GO:0044237	cellular metabolic process	NM_144731	UDP-N-acetyl-alpha-D-galactosamine: polypeptide N-acetylgalactosaminyltransferase 7	Galnt7	chr8 60002622-60131852	7.8e-99
GO:0044237	cellular metabolic process	NM_028603	zinc finger and BTB domain containing 8a	Zbtb8a	chr4 129030875-129055272	7.8e-99
GO:0044237	cellular metabolic process	NM_080435	adenylate cyclase 4	Adcy4	chr14 56387928-56402856	7.8e-99
GO:0044237	cellular metabolic process	NM_029821	RIKEN cDNA 1190003J15 gene	1190003J15Rik	chr7 148021394-148023867	7.8e-99
GO:0044237	cellular metabolic process	NM_009532	X-ray repair complementing defective repair in Chinese hamster cells 1	Xrcc1	chr7 25332168-25358457	7.8e-99
GO:0044237	cellular metabolic process	NM_007938	Eph receptor A6	Epha6	chr16 59653308-60605357	7.8e-99
GO:0044237	cellular metabolic process	NM_007506	ATP synthase, H+ transporting, mitochondrial F0 complex, subunit c1 (subunit 9)	Atp5g1	chr11 95934106-95937008	7.8e-99
GO:0044237	cellular metabolic process	NM_019483	SMAD family member 9	Smad9	chr3 54559503-54605179	7.8e-99
GO:0044237	cellular metabolic process	NM_001081151	giant axonal neuropathy	Gan	chr8 119682034-119729086	7.8e-99
GO:0044237	cellular metabolic process	NM_016723	ubiquitin carboxyl-terminal esterase L3 (ubiquitin thiolesterase)	Uchl3	chr14 102053183-102095342	7.8e-99
GO:0044237	cellular metabolic process	NM_009081	ribosomal protein L28	Rpl28	chr7 4744566-4746149	7.8e-99
GO:0044237	cellular metabolic process	NM_007424	aggrecan	Acan	chr7 86198368-86259985	7.8e-99
GO:0044237	cellular metabolic process	NM_153679	carnitine palmitoyltransferase 1c	Cpt1c	chr7 52214742-52230144	7.8e-99
GO:0044237	cellular metabolic process	NM_176962	zinc finger protein 944	Zfp944	chr17 22474955-22498367	7.8e-99
GO:0044237	cellular metabolic process	NM_019811	acyl-CoA synthetase short-chain family member 2	Acss2	chr2 155343778-155388479	7.8e-99
GO:0044237	cellular metabolic process	NM_001100449	TAF4B RNA polymerase II, TATA box binding protein (TBP)-associated factor	Taf4b	chr18 14941753-15058868	7.8e-99
GO:0044237	cellular metabolic process	NM_032005	T-box 19	Tbx19	chr1 167067983-167090904	7.8e-99
GO:0044237	cellular metabolic process	NM_026032	LSM1 homolog, U6 small nuclear RNA associated (S. cerevisiae)	Lsm1	chr8 26896062-26914447	7.8e-99
GO:0044237	cellular metabolic process	NM_013507	eukaryotic translation initiation factor 4, gamma 2	Eif4g2	chr7 118211498-118226544	7.8e-99
GO:0044237	cellular metabolic process	NM_009460	SMT3 suppressor of mif two 3 homolog 1 (yeast)	Sumo1	chr1 59696277-59727678	7.8e-99
GO:0044237	cellular metabolic process	NM_198602	cut-like homeobox 1	Cux1	chr5 136724004-137043275	7.8e-99
GO:0044237	cellular metabolic process	NM_009236	SRY-box containing gene 18	Sox18	chr2 181404541-181406345	7.8e-99
GO:0044237	cellular metabolic process	NM_026632	replication protein A3	Rpa3	chr6 8205936-8209141	7.8e-99
GO:0044237	cellular metabolic process	NM_021299	adenylate kinase 3	Ak3	chr19 29095321-29122392	7.8e-99
GO:0044237	cellular metabolic process	NM_007862	discs, large homolog 1 (Drosophila)	Dlg1	chr16 31664124-31873430	7.8e-99
GO:0044237	cellular metabolic process	NM_008149	glycerol-3-phosphate acyltransferase, mitochondrial	Gpam	chr19 55144223-55173937	7.8e-99
GO:0044237	cellular metabolic process	NM_008558	Max protein	Max	chr12 78038255-78063235	7.8e-99
GO:0044237	cellular metabolic process	NM_030721	acyl-Coenzyme A oxidase 3, pristanoyl	Acox3	chr5 35925708-35956450	7.8e-99
GO:0044237	cellular metabolic process	NM_001081269	Wolf-Hirschhorn syndrome candidate 1-like 1 (human)	Whsc1l1	chr8 26750755-26830139	7.8e-99
GO:0044237	cellular metabolic process	NM_009108	nuclear receptor subfamily 1, group H, member 4	Nr1h4	chr10 88916980-88969403	7.8e-99
GO:0044237	cellular metabolic process	NM_019912	ubiquitin-conjugating enzyme E2D 2A	Ube2d2a	chr18 35931212-35966825	7.8e-99
GO:0044237	cellular metabolic process	NM_011237	RAD9 homolog (S. pombe)	Rad9	chr19 4195197-4201603	7.8e-99
GO:0044237	cellular metabolic process	NM_011439	SRY-box containing gene 13	Sox13	chr1 135278876-135320789	7.8e-99
GO:0044237	cellular metabolic process	NM_029128	queuine tRNA-ribosyltransferase domain containing 1	Qtrtd1	chr16 43861525-43889789	7.8e-99
GO:0044237	cellular metabolic process	NM_011300	ribosomal protein S7	Rps7	chr12 29315711-29320818	7.8e-99
GO:0044237	cellular metabolic process	NM_027732	doublesex and mab-3 related transcription factor like family C2	Dmrtc2	chr7 25655075-25662668	7.8e-99
GO:0044237	cellular metabolic process	NM_007805	cytochrome b-561	Cyb561	chr11 105795017-105805461	7.8e-99
GO:0044237	cellular metabolic process	NM_010422	hexosaminidase B	Hexb	chr13 97946286-97968312	7.8e-99
GO:0044237	cellular metabolic process	NM_008975	protein tyrosine phosphatase 4a3	Ptp4a3	chr15 73578455-73589196	7.8e-99
GO:0044237	cellular metabolic process	NM_053085	transcription factor 23	Tcf23	chr5 31271049-31279391	7.8e-99
GO:0044237	cellular metabolic process	NM_010907	nuclear factor of kappa light polypeptide gene enhancer in B cells inhibitor, alpha	Nfkbia	chr12 56590395-56593634	7.8e-99
GO:0044237	cellular metabolic process	NM_013457	adducin 1 (alpha)	Add1	chr5 34916362-34974954	7.8e-99
GO:0044237	cellular metabolic process	NM_007631	cyclin D1	Ccnd1	chr7 152115835-152125830	7.8e-99
GO:0044237	cellular metabolic process	NM_145477	asparagine-linked glycosylation 12 (alpha-1,6-mannosyltransferase)	Alg12	chr15 88635673-88649748	7.8e-99
GO:0044237	cellular metabolic process	NM_026810	mutL homolog 1 (E. coli)	Mlh1	chr9 111130731-111174112	7.8e-99
GO:0044237	cellular metabolic process	NM_001042651	DCN1, defective in cullin neddylation 1, domain containing 2 (S. cerevisiae)	Dcun1d2	chr8 13255962-13288126	7.8e-99
GO:0044237	cellular metabolic process	NM_011489	signal transducer and activator of transcription 5B	Stat5b	chr11 100642044-100683884	7.8e-99
GO:0044237	cellular metabolic process	NM_011909	ubiquitin specific peptidase 18	Usp18	chr6 121195923-121220935	7.8e-99
GO:0044237	cellular metabolic process	NM_013823	klotho	Kl	chr5 151755181-151796386	7.8e-99
GO:0044237	cellular metabolic process	NM_013585	proteasome (prosome, macropain) subunit, beta type 9 (large multifunctional peptidase 2)	Psmb9	chr17 34319043-34324275	7.8e-99
GO:0044237	cellular metabolic process	NM_001033496	zinc finger protein 213	Zfp213	chr17 23693735-23701193	7.8e-99
GO:0044237	cellular metabolic process	NM_172441	shroom family member 2	Shroom2	chrX 149044051-149204004	7.8e-99
GO:0044237	cellular metabolic process	NM_001005509	eukaryotic translation initiation factor 2A	Eif2a	chr3 58329742-58361423	7.8e-99
GO:0044237	cellular metabolic process	NM_148413	myosin IIIA	Myo3a	chr2 22149129-22473772	7.8e-99
GO:0044237	cellular metabolic process	NM_001034900	zinc finger protein 345	Zfp345	chr2 150296726-150310799	7.8e-99
GO:0044237	cellular metabolic process	NM_019776	staphylococcal nuclease and tudor domain containing 1	Snd1	chr6 28430347-28838832	7.8e-99
GO:0044237	cellular metabolic process	NM_007931	endonuclease G	Endog	chr2 30027043-30029589	7.8e-99
GO:0044237	cellular metabolic process	NM_020273	glucocorticoid modulatory element binding protein 1	Gmeb1	chr4 131776939-131817464	7.8e-99
GO:0044237	cellular metabolic process	NM_011523	synaptojanin 2	Synj2	chr17 5975585-6044290	7.8e-99
GO:0044237	cellular metabolic process	NM_011666	ubiquitin-like modifier activating enzyme 3	Uba3	chr6 97133809-97155636	7.8e-99
GO:0044237	cellular metabolic process	NM_019760	serine incorporator 1	Serinc1	chr10 57235583-57252335	7.8e-99
GO:0044237	cellular metabolic process	NM_182927	sprouty-related, EVH1 domain containing 3	Spred3	chr7 29943847-29953666	7.8e-99
GO:0044237	cellular metabolic process	NM_010765	MAP kinase-activated protein kinase 5	Mapkapk5	chr5 121975059-121995901	7.8e-99
GO:0044237	cellular metabolic process	NM_019872	DMRT-like family B with proline-rich C-terminal, 1	Dmrtb1	chr4 107348894-107356767	7.8e-99
GO:0044237	cellular metabolic process	NM_183294	cyclin-dependent kinase-like 1 (CDC2-related kinase)	Cdkl1	chr12 70847834-70891694	7.8e-99
GO:0044237	cellular metabolic process	NM_183086	mitochondrial ribosomal protein S10	Mrps10	chr17 47506145-47515627	7.8e-99
GO:0044237	cellular metabolic process	NM_025321	succinate dehydrogenase complex, subunit C, integral membrane protein	Sdhc	chr1 173059288-173080734	7.8e-99
GO:0044237	cellular metabolic process	NM_026337	SAFB-like, transcription modulator	Sltm	chr9 70390584-70439879	7.8e-99
GO:0044237	cellular metabolic process	NM_010420	homeobox gene expressed in ES cells	Hesx1	chr14 27813547-27815509	7.8e-99
GO:0044237	cellular metabolic process	NM_022433	sirtuin 3 (silent mating type information regulation 2, homolog) 3 (S. cerevisiae)	Sirt3	chr7 148049561-148068208	7.8e-99
GO:0044237	cellular metabolic process	NM_138747	NOP2 nucleolar protein homolog (yeast)	Nop2	chr6 125081900-125094771	7.8e-99
GO:0044237	cellular metabolic process	NM_010093	E2F transcription factor 3	E2f3	chr13 29998443-30077932	7.8e-99
GO:0044237	cellular metabolic process	NM_001014974	tubulin tyrosine ligase-like family, member 4	Ttll4	chr1 74708327-74744547	7.8e-99
GO:0044237	cellular metabolic process	NM_144886	exosome component 2	Exosc2	chr2 31526256-31536827	7.8e-99
GO:0044237	cellular metabolic process	NM_030198	GINS complex subunit 3 (Psf3 homolog)	Gins3	chr8 98157458-98168959	7.8e-99
GO:0044237	cellular metabolic process	NM_011067	period homolog 3 (Drosophila)	Per3	chr4 150377763-150418731	7.8e-99
GO:0044237	cellular metabolic process	NM_145401	protein kinase, AMP-activated, gamma 2 non-catalytic subunit	Prkag2	chr5 24368552-24606460	7.8e-99
GO:0044237	cellular metabolic process	NM_053009	zinc finger protein 91	Zfp91	chr19 12840496-12870612	7.8e-99
GO:0044237	cellular metabolic process	NM_011293	polymerase (RNA) II (DNA directed) polypeptide J	Polr2j	chr5 136592560-136598817	7.8e-99
GO:0044237	cellular metabolic process	NM_153195	F-box protein 7	Fbxo7	chr10 85484673-85511073	7.8e-99
GO:0044237	cellular metabolic process	NM_024251	aprataxin and PNKP like factor	Aplf	chr6 87578422-87622162	7.8e-99
GO:0044237	cellular metabolic process	NM_007761	calcitonin gene-related peptide-receptor component protein	Crcp	chr5 130505175-130536653	7.8e-99
GO:0044237	cellular metabolic process	NM_001081043	protein tyrosine phosphatase, non-receptor type 23	Ptpn23	chr9 110287592-110310714	7.8e-99
GO:0044237	cellular metabolic process	NM_008503	ribosomal protein S2	Rps2	chr17 24857007-24858871	7.8e-99
GO:0044237	cellular metabolic process	NM_009176	ST3 beta-galactoside alpha-2,3-sialyltransferase 3	St3gal3	chr4 117604757-117807495	7.8e-99
GO:0044237	cellular metabolic process	NM_008999	RAB23, member RAS oncogene family	Rab23	chr1 33776740-33799407	7.8e-99
GO:0044237	cellular metabolic process	NM_053092	lysyl-tRNA synthetase	Kars	chr8 114517339-114535205	7.8e-99
GO:0044237	cellular metabolic process	NM_146249	zinc finger protein 119b	Zfp119b	chr17 56077797-56084682	7.8e-99
GO:0044237	cellular metabolic process	NM_013732	CART prepropeptide	Cartpt	chr13 100668438-100670638	7.8e-99
GO:0044237	cellular metabolic process	NM_172551	polymerase (RNA) mitochondrial (DNA directed)	Polrmt	chr10 79198869-79209326	7.8e-99
GO:0044237	cellular metabolic process	NM_010176	fumarylacetoacetate hydrolase	Fah	chr7 91733669-91754452	7.8e-99
GO:0044237	cellular metabolic process	NM_007788	casein kinase 2, alpha 1 polypeptide	Csnk2a1	chr2 152052575-152107587	7.8e-99
GO:0044237	cellular metabolic process	NM_178732	zinc finger protein 324	Zfp324	chr7 13551212-13559171	7.8e-99
GO:0044237	cellular metabolic process	NM_053159	mitochondrial ribosomal protein L3	Mrpl3	chr9 104955597-104979806	7.8e-99
GO:0044237	cellular metabolic process	NM_021481	trehalase (brush-border membrane glycoprotein)	Treh	chr9 44481320-44494387	7.8e-99
GO:0044237	cellular metabolic process	NM_148935	forkhead box N4	Foxn4	chr5 114704172-114723770	7.8e-99
GO:0044237	cellular metabolic process	NM_133777	ubiquitin-conjugating enzyme E2S	Ube2s	chr7 4759615-4763942	7.8e-99
GO:0044237	cellular metabolic process	NM_016895	adenylate kinase 2	Ak2	chr4 128670557-128688773	7.8e-99
GO:0044237	cellular metabolic process	NM_145358	calcium/calmodulin-dependent protein kinase kinase 2, beta	Camkk2	chr5 123183206-123214303	7.8e-99
GO:0044237	cellular metabolic process	NM_199033	tRNA splicing endonuclease 2 homolog (S. cerevisiae)	Tsen2	chr6 115494721-115528354	7.8e-99
GO:0044237	cellular metabolic process	NM_001081214	peroxisome proliferative activated receptor, gamma, coactivator-related 1	Pprc1	chr19 46131028-46147399	7.8e-99
GO:0044237	cellular metabolic process	NM_007452	peroxiredoxin 3	Prdx3	chr19 60939968-60950441	7.8e-99
GO:0044237	cellular metabolic process	NM_009445	Ttk protein kinase	Ttk	chr9 83728295-83765997	7.8e-99
GO:0044237	cellular metabolic process	NM_138593	La ribonucleoprotein domain family, member 7	Larp7	chr3 127239631-127256267	7.8e-99
GO:0044237	cellular metabolic process	NM_011288	mitochondrial ribosomal protein L23	Mrpl23	chr7 149719021-149726647	7.8e-99
GO:0044237	cellular metabolic process	NM_172941	zinc finger with KRAB and SCAN domains 17	Zkscan17	chr11 59299022-59320142	7.8e-99
GO:0044237	cellular metabolic process	NM_011102	protein kinase C, gamma	Prkcg	chr7 3303657-3331005	7.8e-99
GO:0044237	cellular metabolic process	NM_172687	coenzyme Q3 homolog, methyltransferase (yeast)	Coq3	chr4 21806821-21839273	7.8e-99
GO:0044237	cellular metabolic process	NM_001081074	APOBEC1 complementation factor	A1cf	chr19 31943250-32023896	7.8e-99
GO:0044237	cellular metabolic process	NM_007608	carbonic anhydrase 5a, mitochondrial	Car5a	chr8 124440043-124468812	7.8e-99
GO:0044237	cellular metabolic process	NM_019668	ubiquitin-conjugating enzyme E2A	Ube2a	chrX 34414360-34424215	7.8e-99
GO:0044237	cellular metabolic process	NM_023049	ankyrin repeat and SOCS box-containing 2	Asb2	chr12 104559351-104594211	7.8e-99
GO:0044237	cellular metabolic process	NM_010262	gastrulation brain homeobox 2	Gbx2	chr1 91824536-91827751	7.8e-99
GO:0044237	cellular metabolic process	NM_009072	Rho-associated coiled-coil containing protein kinase 2	Rock2	chr12 16901783-16995080	7.8e-99
GO:0044237	cellular metabolic process	NM_133794	glutaminyl-tRNA synthetase	Qars	chr9 108410335-108418272	7.8e-99
GO:0044237	cellular metabolic process	NM_029532	small nuclear ribonucleoprotein 35 (U11/U12)	Snrnp35	chr5 124933163-124941131	7.8e-99
GO:0044237	cellular metabolic process	NM_010545	CD74 antigen (invariant polypeptide of major histocompatibility complex, class II antigen-associated)	Cd74	chr18 60963502-60972306	7.8e-99
GO:0044237	cellular metabolic process	NM_133686	quinolinate phosphoribosyltransferase	Qprt	chr7 134251283-134265543	7.8e-99
GO:0044237	cellular metabolic process	NM_148952	E2F transcription factor 4	E2f4	chr8 107821562-107829270	7.8e-99
GO:0044237	cellular metabolic process	NM_026452	coenzyme Q9 homolog (yeast)	Coq9	chr8 97362316-97378795	7.8e-99
GO:0044237	cellular metabolic process	NM_134027	mediator complex subunit 1	Med1	chr11 98013468-98054607	7.8e-99
GO:0044237	cellular metabolic process	NM_172821	mitogen-activated protein kinase kinase kinase 13	Map3k13	chr16 21892041-21931950	7.8e-99
GO:0044237	cellular metabolic process	NM_001033155	DnaJ (Hsp40) homolog, subfamily B, member 14	Dnajb14	chr3 137530638-137571895	7.8e-99
GO:0044237	cellular metabolic process	NM_021288	thymidylate synthase	Tyms	chr5 30384739-30400165	7.8e-99
GO:0044237	cellular metabolic process	NM_010957	8-oxoguanine DNA-glycosylase 1	Ogg1	chr6 113276969-113284180	7.8e-99
GO:0044237	cellular metabolic process	NM_178629	isoprenoid synthase domain containing	Ispd	chr12 37108105-37416031	7.8e-99
GO:0044237	cellular metabolic process	NM_153802	zinc finger protein 128	Zfp128	chr7 13466526-13478770	7.8e-99
GO:0044237	cellular metabolic process	NM_011213	protein tyrosine phosphatase, receptor type, F	Ptprf	chr4 117880817-117964002	7.8e-99
GO:0044237	cellular metabolic process	NM_018877	SET domain, bifurcated 1	Setdb1	chr3 95127447-95161124	7.8e-99
GO:0044237	cellular metabolic process	NM_029581	mitochondrial translational initiation factor 3	Mtif3	chr5 147766097-147775350	7.8e-99
GO:0044237	cellular metabolic process	NM_008712	nitric oxide synthase 1, neuronal	Nos1	chr5 118317127-118403820	7.8e-99
GO:0044237	cellular metabolic process	NM_011585	cytotoxic granule-associated RNA binding protein 1	Tia1	chr6 86354212-86383399	7.8e-99
GO:0044237	cellular metabolic process	NM_013675	spectrin beta 1	Spnb1	chr12 77681474-77811534	7.8e-99
GO:0044237	cellular metabolic process	NM_029696	malate dehydrogenase 1B, NAD (soluble)	Mdh1b	chr1 63745401-63776892	7.8e-99
GO:0044237	cellular metabolic process	NM_025692	ubiquitin-like modifier activating enzyme 5	Uba5	chr9 103948917-103965451	7.8e-99
GO:0044237	cellular metabolic process	NM_008036	FBJ osteosarcoma oncogene B	Fosb	chr7 19888044-19895394	7.8e-99
GO:0044237	cellular metabolic process	NM_178116	calmodulin binding transcription activator 2	Camta2	chr11 70482967-70501436	7.8e-99
GO:0044237	cellular metabolic process	NM_011578	transforming growth factor, beta receptor III	Tgfbr3	chr5 107535590-107718614	7.8e-99
GO:0044237	cellular metabolic process	NM_008846	phosphatidylinositol-4-phosphate 5-kinase, type 1 beta	Pip5k1b	chr19 24369285-24630317	7.8e-99
GO:0044237	cellular metabolic process	NM_146238	gem (nuclear organelle) associated protein 8	Gemin8	chrX 162608411-162628444	7.8e-99
GO:0044237	cellular metabolic process	NM_008525	aminolevulinate, delta-, dehydratase	Alad	chr4 62170203-62181097	7.8e-99
GO:0044237	cellular metabolic process	NM_207242	NPC1-like 1	Npc1l1	chr11 6111013-6130248	7.8e-99
GO:0044237	cellular metabolic process	NM_010192	feminization 1 homolog a (C. elegans)	Fem1a	chr17 56396215-56403031	7.8e-99
GO:0044237	cellular metabolic process	NM_029531	zinc finger protein 60	Zfp60	chr7 28516427-28536708	7.8e-99
GO:0044237	cellular metabolic process	NM_001024142	F-box protein 10	Fbxo10	chr4 45047120-45097476	7.8e-99
GO:0044237	cellular metabolic process	NM_028881	CREB regulated transcription coactivator 2	Crtc2	chr3 90058202-90068047	7.8e-99
GO:0044237	cellular metabolic process	NM_013477	ATPase, H+ transporting, lysosomal V0 subunit D1	Atp6v0d1	chr8 108048369-108089940	7.8e-99
GO:0044237	cellular metabolic process	NM_019719	STIP1 homology and U-Box containing protein 1	Stub1	chr17 25967580-25970306	7.8e-99
GO:0044237	cellular metabolic process	NM_028185	U7 snRNP-specific Sm-like protein LSM11	Lsm11	chr11 45741770-45758437	7.8e-99
GO:0044237	cellular metabolic process	NM_011072	profilin 1	Pfn1	chr11 70465350-70468152	7.8e-99
GO:0044237	cellular metabolic process	NM_001013376	ribonuclease P/MRP 38 subunit (human)	Rpp38	chr2 3246221-3249900	7.8e-99
GO:0044237	cellular metabolic process	NM_001080926	low density lipoprotein receptor-related protein 8, apolipoprotein e receptor	Lrp8	chr4 107474863-107549445	7.8e-99
GO:0044237	cellular metabolic process	NM_138745	methylenetetrahydrofolate dehydrogenase (NADP+ dependent), methenyltetrahydrofolate cyclohydrolase, formyltetrahydrofolate synthase	Mthfd1	chr12 77356218-77420807	7.8e-99
GO:0044237	cellular metabolic process	NM_011035	p21 protein (Cdc42/Rac)-activated kinase 1	Pak1	chr7 104991448-105060891	7.8e-99
GO:0044237	cellular metabolic process	NM_030241	SET domain containing (lysine methyltransferase) 8	Setd8	chr5 124889938-124912316	7.8e-99
GO:0044237	cellular metabolic process	NM_134068	dual specificity phosphatase 22	Dusp22	chr13 30751964-30803094	7.8e-99
GO:0044237	cellular metabolic process	NM_007549	B lymphoid kinase	Blk	chr14 63991673-64036024	7.8e-99
GO:0044237	cellular metabolic process	NM_183263	RNA methyltransferase like 1	Rnmtl1	chr11 76057237-76064124	7.8e-99
GO:0044237	cellular metabolic process	NM_013731	serum/glucocorticoid regulated kinase 2	Sgk2	chr2 162813216-162839862	7.8e-99
GO:0044237	cellular metabolic process	NM_027896	Coenzyme A synthase	Coasy	chr11 100943938-100947933	7.8e-99
GO:0044237	cellular metabolic process	NM_010221	FK506 binding protein 10	Fkbp10	chr11 100277007-100286153	7.8e-99
GO:0044237	cellular metabolic process	NM_178347	CDC23 cell division cycle 23	Cdc23	chr18 34791336-34811390	7.8e-99
GO:0044237	cellular metabolic process	NM_172721	F-box and WD-40 domain protein 8	Fbxw8	chr5 118514989-118605467	7.8e-99
GO:0044237	cellular metabolic process	NM_010725	LIM homeobox transcription factor 1 beta	Lmx1b	chr2 33420055-33496031	7.8e-99
GO:0044237	cellular metabolic process	NM_025468	SEC11 homolog C (S. cerevisiae)	Sec11c	chr18 65960231-65977311	7.8e-99
GO:0044237	cellular metabolic process	NM_009455	ubiquitin-conjugating enzyme E2E 1	Ube2e1	chr14 19115242-19164358	7.8e-99
GO:0044237	cellular metabolic process	NM_033568	SNF8, ESCRT-II complex subunit, homolog (S. cerevisiae)	Snf8	chr11 95896230-95908719	7.8e-99
GO:0044237	cellular metabolic process	NM_177588	threonine synthase-like 1 (bacterial)	Thnsl1	chr2 21127350-21136636	7.8e-99
GO:0044237	cellular metabolic process	NM_027879	cell division cycle 40	Cdc40	chr10 40552698-40602949	7.8e-99
GO:0044237	cellular metabolic process	NM_009454	ubiquitin-conjugating enzyme E2E 3	Ube2e3	chr2 78709203-78760740	7.8e-99
GO:0044237	cellular metabolic process	NM_178267	zinc finger protein 827	Zfp827	chr8 81552335-81717665	7.8e-99
GO:0044237	cellular metabolic process	NM_028141	zinc finger protein 661	Zfp661	chr2 127401268-127410413	7.8e-99
GO:0044237	cellular metabolic process	NR_027759	dCMP deaminase	Dctd	chr8 49195311-49227020	7.8e-99
GO:0044237	cellular metabolic process	NM_029797	meiotic nuclear divisions 1 homolog (S. cerevisiae)	Mnd1	chr3 83891855-83959708	7.8e-99
GO:0044237	cellular metabolic process	NM_175001	mitochondrial ribosomal protein L22	Mrpl22	chr11 57985155-57993080	7.8e-99
GO:0044237	cellular metabolic process	NM_001163775	TAO kinase 2	Taok2	chr7 134013016-134028481	7.8e-99
GO:0044237	cellular metabolic process	NM_133767	mitochondrial translational initiation factor 2	Mtif2	chr11 29426456-29445255	7.8e-99
GO:0044237	cellular metabolic process	NM_178900	protein kinase D2	Prkd2	chr7 17428413-17455810	7.8e-99
GO:0044237	cellular metabolic process	NM_146200	eukaryotic translation initiation factor 3, subunit C	Eif3c	chr7 133690424-133709880	7.8e-99
GO:0044237	cellular metabolic process	NM_001039115	zinc finger with KRAB and SCAN domains 4	Zkscan4	chr13 21570775-21577374	7.8e-99
GO:0044237	cellular metabolic process	NM_026684	NADH dehydrogenase (ubiquinone) 1 beta subcomplex, 10	Ndufb10	chr17 24859011-24861333	7.8e-99
GO:0044237	cellular metabolic process	NM_011919	inhibitor of growth family, member 1	Ing1	chr8 11556065-11563250	7.8e-99
GO:0044237	cellular metabolic process	NM_198421	ubiquitin specific peptidase 49	Usp49	chr17 47767638-47821016	7.8e-99
GO:0044237	cellular metabolic process	NM_027314	membrane-associated ring finger (C3HC4) 5	2014-03-05	chr19 37282034-37298945	7.8e-99
GO:0044237	cellular metabolic process	NM_001085522	predicted gene 13251	Gm13251	chr4 145728598-145749009	7.8e-99
GO:0044237	cellular metabolic process	NM_011221	purine rich element binding protein B	Purb	chr11 6374784-6375920	7.8e-99
GO:0044237	cellular metabolic process	NM_018820	SERTA domain containing 1	Sertad1	chr7 28271971-28275333	7.8e-99
GO:0044237	cellular metabolic process	NM_009632	poly (ADP-ribose) polymerase family, member 2	Parp2	chr14 51427620-51440975	7.8e-99
GO:0044237	cellular metabolic process	NM_213660	signal transducer and activator of transcription 3	Stat3	chr11 100748123-100800825	7.8e-99
GO:0044237	cellular metabolic process	NM_172761	methenyltetrahydrofolate synthetase domain containing	Mthfsd	chr8 123621456-123632279	7.8e-99
GO:0044237	cellular metabolic process	NM_001033196	zinc finger, NFX1-type containing 1	Znfx1	chr2 166861296-166888515	7.8e-99
GO:0044237	cellular metabolic process	NM_016693	mitogen-activated protein kinase kinase kinase 6	Map3k6	chr4 132796732-132808843	7.8e-99
GO:0044237	cellular metabolic process	NM_001081061	B double prime 1, subunit of RNA polymerase III transcription initiation factor IIIB	Bdp1	chr13 100787948-100874025	7.8e-99
GO:0044237	cellular metabolic process	NM_198052	T-box 3	Tbx3	chr5 120120677-120134610	7.8e-99
GO:0044237	cellular metabolic process	NM_007856	7-dehydrocholesterol reductase	Dhcr7	chr7 151009071-151034315	7.8e-99
GO:0044237	cellular metabolic process	NM_026896	mediator complex subunit 27	Med27	chr2 29202355-29380308	7.8e-99
GO:0044237	cellular metabolic process	NM_172086	ribosomal protein L32	Rpl32	chr6 115755531-115758761	7.8e-99
GO:0044237	cellular metabolic process	NM_024197	NADH dehydrogenase (ubiquinone) 1 alpha subcomplex 10	Ndufa10	chr1 94336295-94370335	7.8e-99
GO:0044237	cellular metabolic process	NM_001017985	C2 calcium-dependent domain containing 3	C2cd3	chr7 107520742-107618668	7.8e-99
GO:0044237	cellular metabolic process	NM_027013	sodium channel modifier 1, pseudogene	Scnm1-ps	chr3 94933641-94937934	7.8e-99
GO:0044237	cellular metabolic process	NM_008859	protein kinase C, theta	Prkcq	chr2 11094008-11222853	7.8e-99
GO:0044237	cellular metabolic process	NM_011629	nuclear receptor subfamily 2, group C, member 1	Nr2c1	chr10 93610675-93659959	7.8e-99
GO:0044237	cellular metabolic process	NM_023505	glutaredoxin 2 (thioltransferase)	Glrx2	chr1 145586744-145596808	7.8e-99
GO:0044237	cellular metabolic process	NM_025533	nitric oxide synthase interacting protein	Nosip	chr7 52317798-52333873	7.8e-99
GO:0044237	cellular metabolic process	NM_019642	ribophorin II	Rpn2	chr2 157104833-157152054	7.8e-99
GO:0044237	cellular metabolic process	NM_026309	LSM3 homolog, U6 small nuclear RNA associated (S. cerevisiae)	Lsm3	chr6 91466028-91472614	7.8e-99
GO:0044237	cellular metabolic process	NM_001081357	mitogen-activated protein kinase kinase kinase kinase 3	Map4k3	chr17 80979851-81127433	7.8e-99
GO:0044237	cellular metabolic process	NM_023910	TSC22 domain family, member 4	Tsc22d4	chr5 138187223-138200975	7.8e-99
GO:0044237	cellular metabolic process	NM_177342	TAF5 RNA polymerase II, TATA box binding protein (TBP)-associated factor	Taf5	chr19 47142237-47157969	7.8e-99
GO:0044237	cellular metabolic process	NM_021461	MAP kinase-interacting serine/threonine kinase 1	Mknk1	chr4 115511850-115551853	7.8e-99
GO:0044237	cellular metabolic process	NM_008901	POU domain, class 3, transcription factor 4	Pou3f4	chrX 108009803-108010889	7.8e-99
GO:0044237	cellular metabolic process	NM_028149	F-box and leucine-rich repeat protein 20	Fbxl20	chr11 97943867-98010930	7.8e-99
GO:0044237	cellular metabolic process	NM_022884	betaine-homocysteine methyltransferase 2	Bhmt2	chr13 94426051-94444257	7.8e-99
GO:0044237	cellular metabolic process	NM_001013026	transcription termination factor, RNA polymerase II	Ttf2	chr3 100742783-100773586	7.8e-99
GO:0044237	cellular metabolic process	NM_008578	myocyte enhancer factor 2B	Mef2b	chr8 72676676-72691387	7.8e-99
GO:0044237	cellular metabolic process	NM_178932	amine oxidase, copper containing 2 (retina-specific)	Aoc2	chr11 101186376-101191008	7.8e-99
GO:0044237	cellular metabolic process	NM_008952	pipecolic acid oxidase	Pipox	chr11 77694116-77707374	7.8e-99
GO:0044237	cellular metabolic process	NM_025545	aprataxin	Aptx	chr4 40629110-40649949	7.8e-99
GO:0044237	cellular metabolic process	NM_009737	branched chain aminotransferase 2, mitochondrial	Bcat2	chr7 52825732-52845078	7.8e-99
GO:0044237	cellular metabolic process	NM_177294	RNA polymerase II associated protein 1	Rpap1	chr2 119589695-119613273	7.8e-99
GO:0044237	cellular metabolic process	NM_011850	nuclear receptor subfamily 0, group B, member 2	Nr0b2	chr4 133109304-133112451	7.8e-99
GO:0044237	cellular metabolic process	NM_009068	receptor (TNFRSF)-interacting serine-threonine kinase 1	Ripk1	chr13 34094742-34127039	7.8e-99
GO:0044237	cellular metabolic process	NM_007488	aryl hydrocarbon receptor nuclear translocator 2	Arnt2	chr7 91394788-91558469	7.8e-99
GO:0044237	cellular metabolic process	NM_053168	tripartite motif-containing 11	Trim11	chr11 58791617-58804960	7.8e-99
GO:0044237	cellular metabolic process	NM_011467	sepiapterin reductase	Spr	chr6 85083673-85087758	7.8e-99
GO:0044237	cellular metabolic process	NR_001579	telomerase RNA component	Terc	chr3 96218359-96218756	7.8e-99
GO:0044237	cellular metabolic process	NM_175731	alkaline ceramidase 1	Acer1	chr17 57092912-57121549	7.8e-99
GO:0044237	cellular metabolic process	NM_011951	mitogen-activated protein kinase 14	Mapk14	chr17 28828286-28885349	7.8e-99
GO:0044237	cellular metabolic process	NM_027664	ribosomal modification protein rimK-like family member B	Rimklb	chr6 122403626-122436323	7.8e-99
GO:0044237	cellular metabolic process	NM_008288	hydroxysteroid 11-beta dehydrogenase 1	Hsd11b1	chr1 195047834-195090239	7.8e-99
GO:0044237	cellular metabolic process	NM_144860	mindbomb homolog 1 (Drosophila)	Mib1	chr18 10725622-10812215	7.8e-99
GO:0044237	cellular metabolic process	NM_010284	growth hormone receptor	Ghr	chr15 3267759-3533230	7.8e-99
GO:0044237	cellular metabolic process	NM_030004	crystallin, lambda 1	Cryl1	chr14 57893870-58017320	7.8e-99
GO:0044237	cellular metabolic process	NM_177565	zinc finger protein 3	Zfp3	chr11 70577948-70586431	7.8e-99
GO:0044237	cellular metabolic process	NM_207237	mannosidase, alpha, class 1C, member 1	Man1c1	chr4 134117604-134260205	7.8e-99
GO:0044237	cellular metabolic process	NM_009436	testis-specific serine kinase 2	Tssk2	chr16 17898729-17900117	7.8e-99
GO:0044237	cellular metabolic process	NM_011647	tuberous sclerosis 2	Tsc2	chr17 24732881-24769574	7.8e-99
GO:0044237	cellular metabolic process	NM_026561	5'-nucleotidase, cytosolic III-like	Nt5c3l	chr11 100283634-100302403	7.8e-99
GO:0044237	cellular metabolic process	NM_023128	paralemmin	Palm	chr10 79256316-79283641	7.8e-99
GO:0044237	cellular metabolic process	NM_018736	meiotic recombination 11 homolog A (S. cerevisiae)	Mre11a	chr9 14589150-14638861	7.8e-99
GO:0044237	cellular metabolic process	NM_025770	autophagy related 10	Atg10	chr13 91074953-91363592	7.8e-99
GO:0044237	cellular metabolic process	NM_017371	hemopexin	Hpx	chr7 112740124-112748630	7.8e-99
GO:0044237	cellular metabolic process	NM_133768	argininosuccinate lyase	Asl	chr5 130487372-130500201	7.8e-99
GO:0044237	cellular metabolic process	NM_024182	RIO kinase 3 (yeast)	Riok3	chr18 12287358-12315876	7.8e-99
GO:0044237	cellular metabolic process	NM_009226	small nuclear ribonucleoprotein D1	Snrpd1	chr18 10617793-10628228	7.8e-99
GO:0044237	cellular metabolic process	NM_008416	Jun-B oncogene	Junb	chr8 87500810-87502617	7.8e-99
GO:0044237	cellular metabolic process	NM_172272	prolyl-tRNA synthetase (mitochondrial)(putative)	Pars2	chr4 106323673-106327887	7.8e-99
GO:0044237	cellular metabolic process	NM_027807	cullin 5	Cul5	chr9 53422686-53475612	7.8e-99
GO:0044237	cellular metabolic process	NM_001128096	ATPase type 13A3	Atp13a3	chr16 30312509-30388616	7.8e-99
GO:0044237	cellular metabolic process	NM_011514	suppressor of variegation 3-9 homolog 1 (Drosophila)	Suv39h1	chrX 7638296-7651886	7.8e-99
GO:0044237	cellular metabolic process	NM_011769	zinc finger, imprinted 1	Zim1	chr7 6628153-6649143	7.8e-99
GO:0044237	cellular metabolic process	NM_010459	homeobox B4	Hoxb4	chr11 96179580-96182951	7.8e-99
GO:0044237	cellular metabolic process	NM_025979	microtubule associated serine/threonine kinase-like	Mastl	chr2 22972064-23011544	7.8e-99
GO:0044237	cellular metabolic process	NM_018743	1-acylglycerol-3-phosphate O-acyltransferase 6 (lysophosphatidic acid acyltransferase, zeta)	Agpat6	chr8 24283417-24318925	7.8e-99
GO:0044237	cellular metabolic process	NM_139141	zinc finger protein 192	Zfp192	chr13 21605090-21622980	7.8e-99
GO:0044237	cellular metabolic process	NM_016849	interferon regulatory factor 3	Irf3	chr7 52253029-52258218	7.8e-99
GO:0044237	cellular metabolic process	NM_207298	cerebral endothelial cell adhesion molecule	Cercam	chr2 29725013-29738360	7.8e-99
GO:0044237	cellular metabolic process	NM_173014	lysophosphatidylcholine acyltransferase 2	Lpcat2	chr8 95379248-95443178	7.8e-99
GO:0044237	cellular metabolic process	NM_011705	vaccinia related kinase 1	Vrk1	chr12 107248472-107315620	7.8e-99
GO:0044237	cellular metabolic process	NM_183017	tubulin tyrosine ligase-like family, member 12	Ttll12	chr15 83405523-83425587	7.8e-99
GO:0044237	cellular metabolic process	NM_011295	ribosomal protein S12	Rps12	chr10 23504989-23507015	7.8e-99
GO:0044237	cellular metabolic process	NM_007561	bone morphogenetic protein receptor, type II (serine/threonine kinase)	Bmpr2	chr1 59821480-59927703	7.8e-99
GO:0044237	cellular metabolic process	NM_011793	barrier to autointegration factor 1	Banf1	chr19 5364639-5366645	7.8e-99
GO:0044237	cellular metabolic process	NM_025891	SWI/SNF related, matrix associated, actin dependent regulator of chromatin, subfamily d, member 3	Smarcd3	chr5 24098439-24107820	7.8e-99
GO:0044237	cellular metabolic process	NM_026113	general transcription factor IIIC, polypeptide 6, alpha	Gtf3c6	chr10 39969008-39977471	7.8e-99
GO:0044237	cellular metabolic process	NM_009183	ST8 alpha-N-acetyl-neuraminide alpha-2,8-sialyltransferase 4	St8sia4	chr1 97484260-97564171	7.8e-99
GO:0044237	cellular metabolic process	NM_029839	TruB pseudouridine (psi) synthase homolog 1 (E. coli)	Trub1	chr19 57527395-57563396	7.8e-99
GO:0044237	cellular metabolic process	NM_009567	zinc finger protein 93	Zfp93	chr7 25055436-25062813	7.8e-99
GO:0044237	cellular metabolic process	NM_008022	forkhead box D4	Foxd4	chr19 24973454-24975799	7.8e-99
GO:0044237	cellular metabolic process	NM_172958	myotubularin related protein 12	Mtmr12	chr15 12134848-12201995	7.8e-99
GO:0044237	cellular metabolic process	NM_016966	3-phosphoglycerate dehydrogenase	Phgdh	chr3 98117093-98143892	7.8e-99
GO:0044237	cellular metabolic process	NM_011220	6-pyruvoyl-tetrahydropterin synthase	Pts	chr9 50329721-50336746	7.8e-99
GO:0044237	cellular metabolic process	NM_011506	succinate-Coenzyme A ligase, ADP-forming, beta subunit	Sucla2	chr14 73952592-73995949	7.8e-99
GO:0044237	cellular metabolic process	NM_015791	F-box protein 8	Fbxo8	chr8 59029930-59072736	7.8e-99
GO:0044237	cellular metabolic process	NM_009022	aldehyde dehydrogenase family 1, subfamily A2	Aldh1a2	chr9 71063595-71144050	7.8e-99
GO:0044237	cellular metabolic process	NM_027490	DCP2 decapping enzyme homolog (S. cerevisiae)	Dcp2	chr18 44540153-44584623	7.8e-99
GO:0044237	cellular metabolic process	NM_027290	minichromosome maintenance deficient 10 (S. cerevisiae)	Mcm10	chr2 4911770-4933837	7.8e-99
GO:0044237	cellular metabolic process	NM_019455	hematopoietic prostaglandin D synthase	Hpgds	chr6 65067287-65094724	7.8e-99
GO:0044237	cellular metabolic process	NM_001033300	guanine monophosphate synthetase	Gmps	chr3 63780064-63823000	7.8e-99
GO:0044237	cellular metabolic process	NM_020625	zinc finger and BTB domain containing 22	Zbtb22	chr17 34053120-34056270	7.8e-99
GO:0044237	cellular metabolic process	NM_027297	PRP4 pre-mRNA processing factor 4 homolog (yeast)	Prpf4	chr4 62069816-62088024	7.8e-99
GO:0044237	cellular metabolic process	NM_007406	adenylate cyclase 7	Adcy7	chr8 90796301-90853861	7.8e-99
GO:0044237	cellular metabolic process	NM_023153	CWC15 homolog (S. cerevisiae)	Cwc15	chr9 14305062-14315064	7.8e-99
GO:0044237	cellular metabolic process	NM_026464	WD repeat domain 55	Wdr55	chr18 36919892-36923362	7.8e-99
GO:0044237	cellular metabolic process	NM_010066	DNA methyltransferase (cytosine-5) 1	Dnmt1	chr9 20711652-20757317	7.8e-99
GO:0044237	cellular metabolic process	NM_134052	acireductone dioxygenase 1	Adi1	chr12 29360071-29367039	7.8e-99
GO:0044237	cellular metabolic process	NM_017381	zinc finger, RAN-binding domain containing 2	Zranb2	chr3 157197360-157211303	7.8e-99
GO:0044237	cellular metabolic process	NM_172495	nuclear receptor coactivator 7	Ncoa7	chr10 30365387-30522913	7.8e-99
GO:0044237	cellular metabolic process	NM_001082975	short chain dehydrogenase/reductase family 39U, member 1	Sdr39u1	chr14 56516121-56519069	7.8e-99
GO:0044237	cellular metabolic process	NM_009645	activation-induced cytidine deaminase	Aicda	chr6 122503826-122514198	7.8e-99
GO:0044237	cellular metabolic process	NM_173399	zinc finger and BTB domain containing 5	Zbtb5	chr4 45004116-45025284	7.8e-99
GO:0044237	cellular metabolic process	NM_033327	zinc finger protein 423	Zfp423	chr8 90185708-90483494	7.8e-99
GO:0044237	cellular metabolic process	NM_133757	phosphatidylglycerophosphate synthase 1	Pgs1	chr11 117848170-117885325	7.8e-99
GO:0044237	cellular metabolic process	NM_198416	zinc finger, ZZ domain containing 3	Zzz3	chr3 152059657-152125790	7.8e-99
GO:0044237	cellular metabolic process	NM_026952	cyclin-dependent kinase 12	Cdk12	chr11 98064618-98108018	7.8e-99
GO:0044237	cellular metabolic process	NM_172518	F-box protein 42	Fbxo42	chr4 140703836-140759977	7.8e-99
GO:0044237	cellular metabolic process	NM_177846	leucine carboxyl methyltransferase 2	Lcmt2	chr2 120963027-120966434	7.8e-99
GO:0044237	cellular metabolic process	NM_008617	malate dehydrogenase 2, NAD (mitochondrial)	Mdh2	chr5 136254518-136266256	7.8e-99
GO:0044237	cellular metabolic process	NM_178728	N-acyl phosphatidylethanolamine phospholipase D	Napepld	chr5 21168720-21207163	7.8e-99
GO:0044237	cellular metabolic process	NM_011958	origin recognition complex, subunit 4	Orc4	chr2 48758371-48804787	7.8e-99
GO:0044237	cellular metabolic process	NM_026438	pyrophosphatase (inorganic) 1	Ppa1	chr10 61111368-61136913	7.8e-99
GO:0044237	cellular metabolic process	NM_001012449	zinc finger protein 708	Zfp708	chr13 67170333-67198912	7.8e-99
GO:0044237	cellular metabolic process	NM_031868	protein phosphatase 1, catalytic subunit, alpha isoform	Ppp1ca	chr19 4192173-4195419	7.8e-99
GO:0044237	cellular metabolic process	NM_028632	FCF1 small subunit (SSU) processome component homolog (S. cerevisiae)	Fcf1	chr12 86311879-86324246	7.8e-99
GO:0044237	cellular metabolic process	NM_026055	ribosomal protein L39	Rpl39	chrX 34622514-34625179	7.8e-99
GO:0044237	cellular metabolic process	NM_028803	glucan (1,4-alpha-), branching enzyme 1	Gbe1	chr16 70314331-70569961	7.8e-99
GO:0044237	cellular metabolic process	NM_011942	lysophospholipase 2	Lypla2	chr4 135524139-135528509	7.8e-99
GO:0044237	cellular metabolic process	NM_028538	RIKEN cDNA 1700049G17 gene	1700049G17Rik	chr7 28692410-28714449	7.8e-99
GO:0044237	cellular metabolic process	NM_010864	myosin VA	Myo5a	chr9 74919012-75071494	7.8e-99
GO:0044237	cellular metabolic process	NM_177343	calcium/calmodulin-dependent protein kinase ID	Camk1d	chr2 5214502-5635710	7.8e-99
GO:0044237	cellular metabolic process	NM_133826	ATPase, H+ transporting, lysosomal V1 subunit H	Atp6v1h	chr1 5073253-5152630	7.8e-99
GO:0044237	cellular metabolic process	NM_021559	zinc finger protein 191	Zfp191	chr18 24170767-24179272	7.8e-99
GO:0044237	cellular metabolic process	NM_021510	heterogeneous nuclear ribonucleoprotein H1	Hnrnph1	chr11 50191220-50200030	7.8e-99
GO:0044237	cellular metabolic process	NM_133653	methionine adenosyltransferase I, alpha	Mat1a	chr14 41918669-41937701	7.8e-99
GO:0044237	cellular metabolic process	NM_027014	GINS complex subunit 1 (Psf1 homolog)	Gins1	chr2 150735329-150757014	7.8e-99
GO:0044237	cellular metabolic process	NM_001004365	ARP3 actin-related protein 3B	Actr3b	chr5 25265843-25356159	7.8e-99
GO:0044237	cellular metabolic process	NM_172856	LAG1 homolog, ceramide synthase 6	Lass6	chr2 68699613-68949347	7.8e-99
GO:0044237	cellular metabolic process	NM_177376	myosin IIIB	Myo3b	chr2 69877182-70267252	7.8e-99
GO:0044237	cellular metabolic process	NM_198931	protein phosphatase 1M	Ppm1m	chr9 106097283-106101270	7.8e-99
GO:0044237	cellular metabolic process	NM_172891	serine/threonine/tyrosine kinase 1	Styk1	chr6 131249161-131263845	7.8e-99
GO:0044237	cellular metabolic process	NM_008719	neuronal PAS domain protein 2	Npas2	chr1 39251116-39420085	7.8e-99
GO:0044237	cellular metabolic process	NM_146141	pyrophosphatase (inorganic) 2	Ppa2	chr3 132973079-133041033	7.8e-99
GO:0044237	cellular metabolic process	NM_011492	serine/threonine kinase 11	Stk11	chr10 79579280-79593215	7.8e-99
GO:0044237	cellular metabolic process	NM_024230	smoothelin-like 1	Smtnl1	chr2 84651332-84662809	7.8e-99
GO:0044237	cellular metabolic process	NM_011038	paired box gene 4	Pax4	chr6 28392334-28399340	7.8e-99
GO:0044237	cellular metabolic process	NM_025301	mitochondrial ribosomal protein L17	Mrpl17	chr7 112952295-112959601	7.8e-99
GO:0044237	cellular metabolic process	NM_025797	cytochrome b-5	Cyb5	chr18 85020805-85049255	7.8e-99
GO:0044237	cellular metabolic process	NM_178688	actin-binding LIM protein 1	Ablim1	chr19 57107753-57290522	7.8e-99
GO:0044237	cellular metabolic process	NM_027808	alpha-kinase 1	Alpk1	chr3 127373227-127483445	7.8e-99
GO:0044237	cellular metabolic process	NM_009542	zinc finger protein 101	Zfp101	chr17 33517123-33531582	7.8e-99
GO:0044237	cellular metabolic process	NM_172817	zinc finger protein 647	Zfp647	chr15 76740799-76755878	7.8e-99
GO:0044237	cellular metabolic process	NM_010363	glutathione transferase zeta 1 (maleylacetoacetate isomerase)	Gstz1	chr12 88488667-88505673	7.8e-99
GO:0044237	cellular metabolic process	NM_021464	protein tyrosine phosphatase, receptor type, T	Ptprt	chr2 161353358-162486883	7.8e-99
GO:0044237	cellular metabolic process	NM_012044	phospholipase A2, group IIE	Pla2g2e	chr4 138433856-138438729	7.8e-99
GO:0044237	cellular metabolic process	NM_001081383	myeloid/lymphoid or mixed-lineage leukemia 3	Mll3	chr5 24777611-25004601	7.8e-99
GO:0044237	cellular metabolic process	NM_173387	zinc finger protein 879	Zfp879	chr11 50645536-50655054	7.8e-99
GO:0044237	cellular metabolic process	NM_001013813	mastermind like 2 (Drosophila)	Maml2	chr9 13424432-13513977	7.8e-99
GO:0044237	cellular metabolic process	NM_007783	c-src tyrosine kinase	Csk	chr9 57474452-57492987	7.8e-99
GO:0044237	cellular metabolic process	NM_144786	gamma-glutamyltransferase 7	Ggt7	chr2 155316115-155340582	7.8e-99
GO:0044237	cellular metabolic process	NM_029619	methionine sulfoxide reductase B2	Msrb2	chr2 19293262-19316597	7.8e-99
GO:0044237	cellular metabolic process	NM_001081680	zinc finger protein 72	Zfp72	chr13 74508873-74514014	7.8e-99
GO:0044237	cellular metabolic process	NM_175170	pogo transposable element with KRAB domain	Pogk	chr1 168323741-168339959	7.8e-99
GO:0044237	cellular metabolic process	NM_008493	leptin	Lep	chr6 29010220-29023876	7.8e-99
GO:0044237	cellular metabolic process	NM_025450	mitochondrial ribosomal protein S17	Mrps17	chr5 130221402-130224566	7.8e-99
GO:0044237	cellular metabolic process	NM_027978	coenzyme Q2 homolog, prenyltransferase (yeast)	Coq2	chr5 101083744-101103275	7.8e-99
GO:0044237	cellular metabolic process	NM_011263	RE1-silencing transcription factor	Rest	chr5 77694518-77712722	7.8e-99
GO:0044237	cellular metabolic process	NM_133817	zinc finger protein 451	Zfp451	chr1 33818597-33871272	7.8e-99
GO:0044237	cellular metabolic process	NM_013522	FSHD region gene 1	Frg1	chr8 42482808-42502472	7.8e-99
GO:0044237	cellular metabolic process	NM_001099277	zinc finger protein 541	Zfp541	chr7 16657290-16681677	7.8e-99
GO:0044237	cellular metabolic process	NM_007422	adenylosuccinate synthetase, non muscle	Adss	chr1 179693308-179726640	7.8e-99
GO:0044237	cellular metabolic process	NM_008388	eukaryotic translation initiation factor 3, subunit E	Eif3e	chr15 43081585-43114282	7.8e-99
GO:0044237	cellular metabolic process	NM_198191	phosphatidylinositol-4-phosphate 5-kinase-like 1	Pip5kl1	chr2 32431338-32439298	7.8e-99
GO:0044237	cellular metabolic process	NM_023173	dual specificity phosphatase 12	Dusp12	chr1 172804318-172815671	7.8e-99
GO:0044237	cellular metabolic process	NM_001031667	glycogen synthase kinase 3 alpha	Gsk3a	chr7 26013277-26022870	7.8e-99
GO:0044237	cellular metabolic process	NM_080635	eukaryotic translation initiation factor 3, subunit H	Eif3h	chr15 51618108-51697007	7.8e-99
GO:0044237	cellular metabolic process	NM_008236	hairy and enhancer of split 2 (Drosophila)	Hes2	chr4 151532975-151536578	7.8e-99
GO:0044237	cellular metabolic process	NM_144901	cold shock domain containing E1, RNA binding	Csde1	chr3 102824468-102862111	7.8e-99
GO:0044237	cellular metabolic process	NM_019710	structural maintenance of chromosomes 1A	Smc1a	chrX 148450970-148496515	7.8e-99
GO:0044237	cellular metabolic process	NM_145128	mannoside acetylglucosaminyltransferase 5	Mgat5	chr1 129101562-129379549	7.8e-99
GO:0044237	cellular metabolic process	NR_028392	TSR2, 20S rRNA accumulation, homolog (S. cerevisiae)	Tsr2	chrX 147521637-147531086	7.8e-99
GO:0044237	cellular metabolic process	NM_153583	autophagy related 4D, cysteine peptidase	Atg4d	chr9 21069742-21078812	7.8e-99
GO:0044237	cellular metabolic process	NM_145941	eukaryotic translation initiation factor 4, gamma 1	Eif4g1	chr16 20672821-20692956	7.8e-99
GO:0044237	cellular metabolic process	NM_028430	peptidylprolyl isomerase (cyclophilin)-like 6	Ppil6	chr10 41210244-41234094	7.8e-99
GO:0044237	cellular metabolic process	NM_175530	F-box protein 46	Fbxo46	chr7 19705207-19723609	7.8e-99
GO:0044237	cellular metabolic process	NM_026399	WD repeat domain containing 83	Wdr83	chr8 87598933-87604645	7.8e-99
GO:0044237	cellular metabolic process	NM_011244	retinoic acid receptor, gamma	Rarg	chr15 102065370-102087914	7.8e-99
GO:0044237	cellular metabolic process	NM_010068	DNA methyltransferase 3B	Dnmt3b	chr2 153475189-153513466	7.8e-99
GO:0044237	cellular metabolic process	NM_029264	tubulin tyrosine ligase-like family, member 10	Ttll10	chr4 155408945-155424926	7.8e-99
GO:0044237	cellular metabolic process	NM_001098837	ataxin 7-like 3	Atxn7l3	chr11 102150613-102157943	7.8e-99
GO:0044237	cellular metabolic process	NM_145490	zinc finger protein 959	Zfp959	chr17 56031515-56038353	7.8e-99
GO:0044237	cellular metabolic process	NM_175456	actin-binding Rho activating protein	Abra	chr15 41696838-41701266	7.8e-99
GO:0044237	cellular metabolic process	NM_145991	cell division cycle 73, Paf1/RNA polymerase II complex component	Cdc73	chr1 145454628-145549814	7.8e-99
GO:0044237	cellular metabolic process	NM_008913	protein phosphatase 3, catalytic subunit, alpha isoform	Ppp3ca	chr3 136333733-136598743	7.8e-99
GO:0044237	cellular metabolic process	NM_025558	cytochrome b5 type B	Cyb5b	chr8 109674560-109711370	7.8e-99
GO:0044237	cellular metabolic process	NM_026364	phosphoribosyl pyrophosphate synthetase-associated protein 1	Prpsap1	chr11 116332129-116351660	7.8e-99
GO:0044237	cellular metabolic process	NM_007673	caudal type homeobox 2	Cdx2	chr5 148112475-148118825	7.8e-99
GO:0044237	cellular metabolic process	NM_011594	tissue inhibitor of metalloproteinase 2	Timp2	chr11 118162374-118216725	7.8e-99
GO:0044237	cellular metabolic process	NM_011877	protein tyrosine phosphatase, non-receptor type 21	Ptpn21	chr12 99914950-99972855	7.8e-99
GO:0044237	cellular metabolic process	NM_145378	phospholipase A2, group IVB (cytosolic)	Pla2g4b	chr2 119859168-119868768	7.8e-99
GO:0044237	cellular metabolic process	NM_009086	polymerase (RNA) I polypeptide B	Polr1b	chr2 128926731-128952330	7.8e-99
GO:0044237	cellular metabolic process	NM_011382	sine oculis-related homeobox 4	Six4	chr12 74201245-74214232	7.8e-99
GO:0044237	cellular metabolic process	NM_145622	zinc finger protein 71, related sequence	Zfp71-rs1	chr13 67806244-67830110	7.8e-99
GO:0044237	cellular metabolic process	NM_007614	catenin (cadherin associated protein), beta 1	Ctnnb1	chr9 120842517-120869624	7.8e-99
GO:0044237	cellular metabolic process	NM_033605	dachshund 2 (Drosophila)	Dach2	chrX 110411864-110949995	7.8e-99
GO:0044237	cellular metabolic process	NM_008803	phosphodiesterase 8A	Pde8a	chr7 88358689-88478508	7.8e-99
GO:0044237	cellular metabolic process	NM_175480	zinc finger protein 612	Zfp612	chr8 112603633-112616652	7.8e-99
GO:0044237	cellular metabolic process	NM_029682	STAM binding protein like 1	Stambpl1	chr19 34266759-34314818	7.8e-99
GO:0044237	cellular metabolic process	NM_025426	mediator complex subunit 7	Med7	chr11 46250462-46256223	7.8e-99
GO:0044237	cellular metabolic process	NM_013528	glutamine fructose-6-phosphate transaminase 1	Gfpt1	chr6 86992839-87042201	7.8e-99
GO:0044237	cellular metabolic process	NM_146095	RAR-related orphan receptor beta	Rorb	chr19 19011057-19075607	7.8e-99
GO:0044237	cellular metabolic process	NM_011373	ST6 (alpha-N-acetyl-neuraminyl-2,3-beta-galactosyl-1,3)-N-acetylgalactosaminide alpha-2,6-sialyltransferase 4	St6galnac4	chr2 32443009-32455994	7.8e-99
GO:0044237	cellular metabolic process	NR_028353	5'-nucleotidase, cytosolic II	Nt5c2	chr19 46961320-47036841	7.8e-99
GO:0044237	cellular metabolic process	NM_172302	cleavage and polyadenylation specific factor 7	Cpsf7	chr19 10599733-10622224	7.8e-99
GO:0044237	cellular metabolic process	NM_013559	heat shock 105kDa/110kDa protein 1	Hsph1	chr5 150419419-150438890	7.8e-99
GO:0044237	cellular metabolic process	NM_019411	protein phosphatase 2 (formerly 2A), catalytic subunit, alpha isoform	Ppp2ca	chr11 51912325-51936251	7.8e-99
GO:0044237	cellular metabolic process	NM_013935	protein tyrosine phosphatase-like (proline instead of catalytic arginine), member a	Ptpla	chr2 13948457-13977662	7.8e-99
GO:0044237	cellular metabolic process	NM_011813	Flt3 interacting zinc finger protein 1	Fiz1	chr7 4958657-4965855	7.8e-99
GO:0044237	cellular metabolic process	NM_028832	MTERF domain containing 3	Mterfd3	chr10 84582179-84590772	7.8e-99
GO:0044237	cellular metabolic process	NM_021393	cofactor of BRCA1	Cobra1	chr2 25055231-25067009	7.8e-99
GO:0044237	cellular metabolic process	NM_009211	SWI/SNF related, matrix associated, actin dependent regulator of chromatin, subfamily c, member 1	Smarcc1	chr9 110034527-110142682	7.8e-99
GO:0044237	cellular metabolic process	NM_144954	peptidylprolyl isomerase (cyclophilin)-like 2	Ppil2	chr16 17086648-17111306	7.8e-99
GO:0044237	cellular metabolic process	NM_009417	thyroid peroxidase	Tpo	chr12 30739525-30817474	7.8e-99
GO:0044237	cellular metabolic process	NM_145956	BRCA1/BRCA2-containing complex, subunit 3	Brcc3	chrX 72661966-72699339	7.8e-99
GO:0044237	cellular metabolic process	NM_001029933	zinc finger protein 114	Zfp114	chr7 24960063-24967337	7.8e-99
GO:0044237	cellular metabolic process	NM_175178	apoptosis-inducing factor, mitochondrion-associated 3	Aifm3	chr16 17489783-17507575	7.8e-99
GO:0044237	cellular metabolic process	NM_008266	homeobox B1	Hoxb1	chr11 96227071-96229567	7.8e-99
GO:0044237	cellular metabolic process	NM_001111111	autophagy related 16-like 2 (S. cerevisiae)	Atg16l2	chr7 108438129-108450602	7.8e-99
GO:0044237	cellular metabolic process	NM_173450	RNA pseudouridylate synthase domain containing 2	Rpusd2	chr2 118860525-118867931	7.8e-99
GO:0044237	cellular metabolic process	NM_207239	general transcription factor III C 1	Gtf3c1	chr7 132784467-132851202	7.8e-99
GO:0044237	cellular metabolic process	NM_013833	retina and anterior neural fold homeobox	Rax	chr18 66094292-66098743	7.8e-99
GO:0044237	cellular metabolic process	NM_172674	PHD finger protein 20	Phf20	chr2 156022382-156135689	7.8e-99
GO:0044237	cellular metabolic process	NM_017366	acyl-Coenzyme A dehydrogenase, very long chain	Acadvl	chr11 69823693-69828909	7.8e-99
GO:0044237	cellular metabolic process	NM_026053	gem (nuclear organelle) associated protein 6	Gemin6	chr17 80623828-80627837	7.8e-99
GO:0044237	cellular metabolic process	NM_007702	cell death-inducing DNA fragmentation factor, alpha subunit-like effector A	Cidea	chr18 67503217-67527448	7.8e-99
GO:0044237	cellular metabolic process	NM_016910	protein phosphatase 1D magnesium-dependent, delta isoform	Ppm1d	chr11 85124755-85160573	7.8e-99
GO:0044237	cellular metabolic process	NM_012042	cullin 1	Cul1	chr6 47404322-47476138	7.8e-99
GO:0044237	cellular metabolic process	NM_146169	poly(A) binding protein interacting protein 2B	Paip2b	chr6 83756052-83781735	7.8e-99
GO:0044237	cellular metabolic process	NM_178898	zinc finger protein 956	Zfp956	chr6 47903388-47915296	7.8e-99
GO:0044237	cellular metabolic process	NM_178775	ribosomal protein S6 kinase polypeptide 1	Rps6kc1	chr1 192596757-192735649	7.8e-99
GO:0044237	cellular metabolic process	NM_001081054	glutaminyl-tRNA synthase (glutamine-hydrolyzing)-like 1	Qrsl1	chr10 43593995-43621542	7.8e-99
GO:0044237	cellular metabolic process	NM_022811	polymerase (RNA) I polypeptide E	Polr1e	chr4 45031496-45046564	7.8e-99
GO:0044237	cellular metabolic process	NM_026623	nudix (nucleoside diphosphate linked moiety X)-type motif 21	Nudt21	chr8 96543302-96560939	7.8e-99
GO:0044237	cellular metabolic process	NR_028333	zinc finger protein 672	Zfp672	chr11 58128615-58136848	7.8e-99
GO:0044237	cellular metabolic process	NM_016710	high-mobility group nucleosome binding domain 5	Hmgn5	chrX 106199875-106208719	7.8e-99
GO:0044237	cellular metabolic process	NM_023178	DNA methyltransferase 1-associated protein 1	Dmap1	chr4 117347290-117354830	7.8e-99
GO:0044237	cellular metabolic process	NM_176838	epithelial splicing regulatory protein 2	Esrp2	chr8 108655082-108660874	7.8e-99
GO:0044237	cellular metabolic process	NM_024433	methylthioadenosine phosphorylase	Mtap	chr4 88783273-88826994	7.8e-99
GO:0044237	cellular metabolic process	NR_027488	SUMO/sentrin specific peptidase 2	Senp2	chr16 22009556-22049341	7.8e-99
GO:0044237	cellular metabolic process	NM_138306	diacylglycerol kinase zeta	Dgkz	chr2 91772978-91803720	7.8e-99
GO:0044237	cellular metabolic process	NM_172252	mitochondrial ribosomal protein L21	Mrpl21	chr19 3283046-3292837	7.8e-99
GO:0044237	cellular metabolic process	NM_016802	ras homolog gene family, member A	Rhoa	chr9 108208535-108240270	7.8e-99
GO:0044237	cellular metabolic process	NM_133196	cleavage stimulation factor, 3' pre-RNA subunit 2	Cstf2	chrX 130593887-130621360	7.8e-99
GO:0044237	cellular metabolic process	NM_177696	glycerophosphodiester phosphodiesterase domain containing 4	Gdpd4	chr7 105068467-105198173	7.8e-99
GO:0044237	cellular metabolic process	NM_008745	neurotrophic tyrosine kinase, receptor, type 2	Ntrk2	chr13 58907956-59038392	7.8e-99
GO:0044237	cellular metabolic process	NM_013546	heme binding protein 1	Hebp1	chr6 135087536-135118233	7.8e-99
GO:0044237	cellular metabolic process	NM_007971	enhancer of zeste homolog 2 (Drosophila)	Ezh2	chr6 47480274-47545029	7.8e-99
GO:0044237	cellular metabolic process	NM_029782	calreticulin 3	Calr3	chr8 74948081-74959055	7.8e-99
GO:0044237	cellular metabolic process	NM_198160	SWI/SNF related, matrix associated, actin dependent regulator of chromatin, subfamily c, member 2	Smarcc2	chr10 127896291-127927230	7.8e-99
GO:0044237	cellular metabolic process	NM_007566	baculoviral IAP repeat-containing 6	Birc6	chr17 74927634-75103113	7.8e-99
GO:0044237	cellular metabolic process	NM_080856	ankyrin repeat and SOCS box-containing 14	Asb14	chr14 27707789-27727602	7.8e-99
GO:0044237	cellular metabolic process	NM_053084	tripartite motif-containing 32	Trim32	chr4 65266019-65277274	7.8e-99
GO:0044237	cellular metabolic process	NM_175004	peptidyl-tRNA hydrolase 2	Ptrh2	chr11 86497484-86505825	7.8e-99
GO:0044237	cellular metabolic process	NM_008131	glutamate-ammonia ligase (glutamine synthetase)	Glul	chr1 155747074-155756844	7.8e-99
GO:0044237	cellular metabolic process	NM_007563	2,3-bisphosphoglycerate mutase	Bpgm	chr6 34426355-34455610	7.8e-99
GO:0044237	cellular metabolic process	NM_145612	zinc finger protein 810	Zfp810	chr9 22081191-22112082	7.8e-99
GO:0044237	cellular metabolic process	NM_175638	WNK lysine deficient protein kinase 4	Wnk4	chr11 101121880-101138723	7.8e-99
GO:0044237	cellular metabolic process	NM_013513	erythrocyte protein band 4.2	Epb4.2	chr2 120843952-120862491	7.8e-99
GO:0044237	cellular metabolic process	NM_146151	testis-specific kinase 2	Tesk2	chr4 116393559-116476853	7.8e-99
GO:0044237	cellular metabolic process	NM_011970	proteasome (prosome, macropain) subunit, beta type 2	Psmb2	chr4 126354886-126386959	7.8e-99
GO:0044237	cellular metabolic process	NM_011146	peroxisome proliferator activated receptor gamma	Pparg	chr6 115372083-115440419	7.8e-99
GO:0044237	cellular metabolic process	NM_178651	solute carrier family 30 (zinc transporter), member 9	Slc30a9	chr5 67698195-67747384	7.8e-99
GO:0044237	cellular metabolic process	NM_172301	cyclin B1	Ccnb1	chr13 101548693-101556441	7.8e-99
GO:0044237	cellular metabolic process	NM_028130	zinc finger protein 157	Zfp157	chr5 138882703-138901922	7.8e-99
GO:0044237	cellular metabolic process	NM_023418	phosphoglycerate mutase 1	Pgam1	chr19 41986360-41993155	7.8e-99
GO:0044237	cellular metabolic process	NM_027862	ATP synthase, H+ transporting, mitochondrial F0 complex, subunit d	Atp5h	chr11 115277010-115281233	7.8e-99
GO:0044237	cellular metabolic process	NM_139059	casein kinase 1, delta	Csnk1d	chr11 120823054-120852647	7.8e-99
GO:0044237	cellular metabolic process	NM_025567	cytochrome c-1	Cyc1	chr15 76173952-76176364	7.8e-99
GO:0044237	cellular metabolic process	NM_019794	DnaJ (Hsp40) homolog, subfamily A, member 2	Dnaja2	chr8 88061538-88079170	7.8e-99
GO:0044237	cellular metabolic process	NM_007713	CDC-like kinase 3	Clk3	chr9 57598517-57613667	7.8e-99
GO:0044237	cellular metabolic process	NM_144788	HECT domain containing 1	Hectd1	chr12 52844708-52930523	7.8e-99
GO:0044237	cellular metabolic process	NM_172154	ligand dependent nuclear receptor corepressor	Lcor	chr19 41624128-41634271	7.8e-99
GO:0044237	cellular metabolic process	NM_177167	protein phosphatase 1E (PP2C domain containing)	Ppm1e	chr11 87040407-87172496	7.8e-99
GO:0044237	cellular metabolic process	NM_148945	ribosomal protein S6 kinase polypeptide 3	Rps6ka3	chrX 155694051-155801417	7.8e-99
GO:0044237	cellular metabolic process	NM_021372	SERTA domain containing 2	Sertad2	chr11 20443255-20553026	7.8e-99
GO:0044237	cellular metabolic process	NM_145492	zinc finger protein 521	Zfp521	chr18 13845524-14131242	7.8e-99
GO:0044237	cellular metabolic process	NM_023719	thioredoxin interacting protein	Txnip	chr3 96361879-96365780	7.8e-99
GO:0044237	cellular metabolic process	NM_199308	microtubule associated serine/threonine kinase 3	Mast3	chr8 73302016-73316332	7.8e-99
GO:0044237	cellular metabolic process	NM_001024806	CCAAT/enhancer binding protein zeta	Cebpz	chr17 79318342-79336410	7.8e-99
GO:0044237	cellular metabolic process	NM_013924	activator of basal transcription 1	Abt1	chr13 23510229-23515735	7.8e-99
GO:0044237	cellular metabolic process	NM_010324	glutamate oxaloacetate transaminase 1, soluble	Got1	chr19 43574242-43599095	7.8e-99
GO:0044237	cellular metabolic process	NM_007595	calcium/calmodulin-dependent protein kinase II, beta	Camk2b	chr11 5869669-5965751	7.8e-99
GO:0044237	cellular metabolic process	NM_178750	synovial sarcoma translocation gene on chromosome 18-like 1	Ss18l1	chr2 179777187-179804905	7.8e-99
GO:0044237	cellular metabolic process	NM_146215	FtsJ methyltransferase domain containing 1	Ftsjd1	chr8 112741859-112748389	7.8e-99
GO:0044237	cellular metabolic process	NM_008092	GATA binding protein 4	Gata4	chr14 63817751-63864097	7.8e-99
GO:0044237	cellular metabolic process	NM_026876	RIKEN cDNA 1190005F20 gene	1190005F20Rik	chr1 153275777-153305312	7.8e-99
GO:0044237	cellular metabolic process	NM_133354	SMT3 suppressor of mif two 3 homolog 2 (yeast)	Sumo2	chr11 115384422-115397544	7.8e-99
GO:0044237	cellular metabolic process	NM_025804	transcription factor 25 (basic helix-loop-helix)	Tcf25	chr8 125897652-125927712	7.8e-99
GO:0044237	cellular metabolic process	NM_177103	SUMO/sentrin specific peptidase 5	Senp5	chr16 31959755-32003373	7.8e-99
GO:0044237	cellular metabolic process	NM_027348	phosphomevalonate kinase	Pmvk	chr3 89263492-89272930	7.8e-99
GO:0044237	cellular metabolic process	NM_012055	asparagine synthetase	Asns	chr6 7625170-7643182	7.8e-99
GO:0044237	cellular metabolic process	NM_133247	ubiquitin specific peptidase 33	Usp33	chr3 152009444-152056578	7.8e-99
GO:0044237	cellular metabolic process	NM_175494	zinc finger protein 367	Zfp367	chr13 64234364-64254507	7.8e-99
GO:0044237	cellular metabolic process	NM_001029983	mannosidase, alpha, class 1B, member 1	Man1b1	chr2 25188262-25207733	7.8e-99
GO:0044237	cellular metabolic process	NM_029580	TRM5 tRNA methyltransferase 5 homolog (S. cerevisiae)	Trmt5	chr12 74381396-74387698	7.8e-99
GO:0044237	cellular metabolic process	NM_134111	ELL associated factor 2	Eaf2	chr16 36792969-36874912	7.8e-99
GO:0044237	cellular metabolic process	NM_019651	protein tyrosine phosphatase, non-receptor type 9	Ptpn9	chr9 56842774-56910614	7.8e-99
GO:0044237	cellular metabolic process	NM_145480	replication factor C (activator 1) 4	Rfc4	chr16 23114020-23127803	7.8e-99
GO:0044237	cellular metabolic process	NM_008700	NK2 transcription factor related, locus 5 (Drosophila)	Nkx2-5	chr17 26975609-26978510	7.8e-99
GO:0044237	cellular metabolic process	NM_001008427	predicted gene 5595	Gm5595	chr7 49915477-49948088	7.8e-99
GO:0044237	cellular metabolic process	NM_029657	mahogunin, ring finger 1	Mgrn1	chr16 4886251-4938296	7.8e-99
GO:0044237	cellular metabolic process	NM_198438	single-stranded DNA binding protein 3	Ssbp3	chr4 106584074-106722299	7.8e-99
GO:0044237	cellular metabolic process	NM_015826	doublesex and mab-3 related transcription factor 1	Dmrt1	chr19 25580195-25678818	7.8e-99
GO:0044237	cellular metabolic process	NM_011728	xeroderma pigmentosum, complementation group A	Xpa	chr4 46188093-46209183	7.8e-99
GO:0044237	cellular metabolic process	NM_181650	PR domain containing 4	Prdm4	chr10 85354712-85379690	7.8e-99
GO:0044237	cellular metabolic process	NM_053124	SWI/SNF related, matrix associated, actin dependent regulator of chromatin, subfamily a, member 5	Smarca5	chr8 83223842-83263358	7.8e-99
GO:0044237	cellular metabolic process	NM_145067	guanylate cyclase 2c	Gucy2c	chr6 136645804-136730263	7.8e-99
GO:0044237	cellular metabolic process	NM_007434	thymoma viral proto-oncogene 2	Akt2	chr7 28390878-28424472	7.8e-99
GO:0044237	cellular metabolic process	NM_133933	ribophorin I	Rpn1	chr6 88034466-88055298	7.8e-99
GO:0044237	cellular metabolic process	NM_198308	pyruvate dehydrogenase phosphatase regulatory subunit	Pdpr	chr8 113618644-113659044	7.8e-99
GO:0044237	cellular metabolic process	NM_019951	SEC11 homolog A (S. cerevisiae)	Sec11a	chr7 88060264-88092436	7.8e-99
GO:0044237	cellular metabolic process	NM_175399	exosome component 4	Exosc4	chr15 76157826-76161100	7.8e-99
GO:0044237	cellular metabolic process	NM_016922	galactose-3-O-sulfotransferase 1	Gal3st1	chr11 3883638-3899331	7.8e-99
GO:0044237	cellular metabolic process	NM_011882	ribonuclease L (2', 5'-oligoisoadenylate synthetase-dependent)	Rnasel	chr1 155596555-155611350	7.8e-99
GO:0044237	cellular metabolic process	NM_144843	myotubularin related protein 6	Mtmr6	chr14 60884064-60921207	7.8e-99
GO:0044237	cellular metabolic process	NM_133673	torsin family 1, member B	Tor1b	chr2 30808520-30814535	7.8e-99
GO:0044237	cellular metabolic process	NM_026508	TNF receptor-associated protein 1	Trap1	chr16 4039976-4077810	7.8e-99
GO:0044237	cellular metabolic process	NM_009870	cyclin-dependent kinase 4	Cdk4	chr10 126500658-126504338	7.8e-99
GO:0044237	cellular metabolic process	NM_008944	proteasome (prosome, macropain) subunit, alpha type 2	Psma2	chr13 14705508-14717940	7.8e-99
GO:0044237	cellular metabolic process	NM_010905	nuclear factor I/A	Nfia	chr4 97444316-97785567	7.8e-99
GO:0044237	cellular metabolic process	NM_011757	zinc finger and SCAN domain containing 21	Zscan21	chr5 138558132-138575487	7.8e-99
GO:0044237	cellular metabolic process	NM_001164268	kalirin, RhoGEF kinase	Kalrn	chr16 34152110-34514113	7.8e-99
GO:0044237	cellular metabolic process	NM_001080818	CDC14 cell division cycle 14A	Cdc14a	chr3 115975471-116126950	7.8e-99
GO:0044237	cellular metabolic process	NM_007638	chaperonin containing Tcp1, subunit 7 (eta)	Cct7	chr6 85401498-85418471	7.8e-99
GO:0044237	cellular metabolic process	NM_027554	ubiquitin specific peptidase 38	Usp38	chr8 83504631-83538805	7.8e-99
GO:0044237	cellular metabolic process	NM_018794	ATPase, H+ transporting, lysosomal accessory protein 1	Atp6ap1	chrX 71542435-71550060	7.8e-99
GO:0044237	cellular metabolic process	NM_178848	sirtuin 5 (silent mating type information regulation 2 homolog) 5 (S. cerevisiae)	Sirt5	chr13 43466084-43490572	7.8e-99
GO:0044237	cellular metabolic process	NM_023363	zinc finger protein 788	Zfp788	chr7 48888900-48906902	7.8e-99
GO:0044237	cellular metabolic process	NM_011513	mediator complex subunit 22	Med22	chr2 26760786-26766162	7.8e-99
GO:0044237	cellular metabolic process	NM_027276	CDC16 cell division cycle 16	Cdc16	chr8 13757689-13781882	7.8e-99
GO:0044237	cellular metabolic process	NM_008269	homeobox B6	Hoxb6	chr11 96160484-96162883	7.8e-99
GO:0044237	cellular metabolic process	NM_010386	histocompatibility 2, class II, locus DMa	H2-DMa	chr17 34272615-34275480	7.8e-99
GO:0044237	cellular metabolic process	NM_028189	UDP-GlcNAc:betaGal beta-1,3-N-acetylglucosaminyltransferase 3	B3gnt3	chr8 74215617-74225699	7.8e-99
GO:0044237	cellular metabolic process	NM_198023	REST corepressor 1	Rcor1	chr12 112278008-112351597	7.8e-99
GO:0044237	cellular metabolic process	NM_177304	ectonucleotide pyrophosphatase/phosphodiesterase 6	Enpp6	chr8 48072278-48180249	7.8e-99
GO:0044237	cellular metabolic process	NM_008587	c-mer proto-oncogene tyrosine kinase	Mertk	chr2 128524732-128627924	7.8e-99
GO:0044237	cellular metabolic process	NM_029949	small nuclear RNA activating complex, polypeptide 3	Snapc3	chr4 83063647-83099244	7.8e-99
GO:0044237	cellular metabolic process	NM_175460	nicotinamide nucleotide adenylyltransferase 2	Nmnat2	chr1 154802230-154966391	7.8e-99
GO:0044237	cellular metabolic process	NM_021335	U2 small nuclear ribonucleoprotein B	Snrpb2	chr2 142888804-142897788	7.8e-99
GO:0044237	cellular metabolic process	NM_024199	cleavage stimulation factor, 3' pre-RNA, subunit 1	Cstf1	chr2 172196502-172206586	7.8e-99
GO:0044237	cellular metabolic process	NM_013891	SAM pointed domain containing ets transcription factor	Spdef	chr17 27851391-27865896	7.8e-99
GO:0044237	cellular metabolic process	NM_011934	estrogen related receptor, beta	Esrrb	chr12 87762593-87862577	7.8e-99
GO:0044237	cellular metabolic process	NM_001033416	galactose-3-O-sulfotransferase 4	Gal3st4	chr5 138706152-138713982	7.8e-99
GO:0044237	cellular metabolic process	NR_024025	myotubularin related protein 2	Mtmr2	chr9 13553624-13610925	7.8e-99
GO:0044237	cellular metabolic process	NM_009890	cholesterol 25-hydroxylase	Ch25h	chr19 34548273-34549625	7.8e-99
GO:0044237	cellular metabolic process	NM_001167777	additional sex combs like 3 (Drosophila)	Asxl3	chr18 22503589-22688728	7.8e-99
GO:0044237	cellular metabolic process	NM_013415	ATPase, Na+/K+ transporting, beta 2 polypeptide	Atp1b2	chr11 69413251-69419462	7.8e-99
GO:0044237	cellular metabolic process	NM_026045	PRP18 pre-mRNA processing factor 18 homolog (yeast)	Prpf18	chr2 4543212-4573132	7.8e-99
GO:0044237	cellular metabolic process	NM_023137	ubiquitin D	Ubd	chr17 37330836-37333046	7.8e-99
GO:0044237	cellular metabolic process	NM_007661	cyclin-dependent kinase 11B	Cdk11b	chr4 154998977-155024041	7.8e-99
GO:0044237	cellular metabolic process	NM_011304	RuvB-like protein 2	Ruvbl2	chr7 52677267-52689834	7.8e-99
GO:0044237	cellular metabolic process	NM_009336	vacuolar protein sorting 72 (yeast)	Vps72	chr3 94914963-94926973	7.8e-99
GO:0044237	cellular metabolic process	NM_009874	cyclin-dependent kinase 7	Cdk7	chr13 101466979-101500897	7.8e-99
GO:0044237	cellular metabolic process	NM_007913	early growth response 1	Egr1	chr18 35020860-35024610	7.8e-99
GO:0044237	cellular metabolic process	NM_025474	mitochondrial ribosomal protein S14	Mrps14	chr1 162125390-162131317	7.8e-99
GO:0044237	cellular metabolic process	NM_139227	ataxin 7	Atxn7	chr14 14845004-14939815	7.8e-99
GO:0044237	cellular metabolic process	NM_009626	alcohol dehydrogenase 7 (class IV), mu or sigma polypeptide	Adh7	chr3 137880736-137895006	7.8e-99
GO:0044237	cellular metabolic process	NM_013819	histocompatibility 2, M region locus 3	H2-M3	chr17 37407178-37411430	7.8e-99
GO:0044237	cellular metabolic process	NM_008019	FK506 binding protein 1a	Fkbp1a	chr2 151368234-151387427	7.8e-99
GO:0044237	cellular metabolic process	NM_001145978	poly (ADP-ribose) polymerase family, member 4	Parp4	chr14 57194455-57278635	7.8e-99
GO:0044237	cellular metabolic process	NM_030139	zinc finger protein 449	Zfp449	chrX 53599576-53618851	7.8e-99
GO:0044237	cellular metabolic process	NM_028325	zinc finger, CCHC domain containing 12	Zcchc12	chrX 33735898-33739153	7.8e-99
GO:0044237	cellular metabolic process	NM_007623	chromobox 2	Cbx2	chr11 118884342-118892584	7.8e-99
GO:0044237	cellular metabolic process	NM_011981	zinc finger protein 260	Zfp260	chr7 30880094-30892633	7.8e-99
GO:0044237	cellular metabolic process	NM_145591	zinc finger protein 958	Zfp958	chr8 4613169-4630231	7.8e-99
GO:0044237	cellular metabolic process	NM_029573	isocitrate dehydrogenase 3 (NAD+) alpha	Idh3a	chr9 54434317-54452469	7.8e-99
GO:0044237	cellular metabolic process	NM_138754	CDP-diacylglycerol--inositol 3-phosphatidyltransferase (phosphatidylinositol synthase)	Cdipt	chr7 134119901-134124015	7.8e-99
GO:0044237	cellular metabolic process	NM_007587	calcitonin/calcitonin-related polypeptide, alpha	Calca	chr7 121776804-121779871	7.8e-99
GO:0044237	cellular metabolic process	NM_029219	ring finger protein 19B	Rnf19b	chr4 128735514-128761769	7.8e-99
GO:0044237	cellular metabolic process	NM_133916	eukaryotic translation initiation factor 3, subunit B	Eif3b	chr5 140895258-140919312	7.8e-99
GO:0044237	cellular metabolic process	NM_172502	DDB1 and CUL4 associated factor 15	Dcaf15	chr8 86620970-86628661	7.8e-99
GO:0044237	cellular metabolic process	NM_173780	Kruppel-like factor 8	Klf8	chrX 149672587-149830677	7.8e-99
GO:0044237	cellular metabolic process	NM_001002008	zinc finger protein 948	Zfp948	chr17 21704009-21725649	7.8e-99
GO:0044237	cellular metabolic process	NM_177263	zinc fingers and homeoboxes 3	Zhx3	chr2 160596182-160698726	7.8e-99
GO:0044237	cellular metabolic process	NM_028108	N(alpha)-acetyltransferase 50, NatE catalytic subunit	Naa50	chr16 44139921-44163477	7.8e-99
GO:0044237	cellular metabolic process	NM_016980			chr5 108329608-108337069	7.8e-99
GO:0044237	cellular metabolic process	NM_010773	methyl-CpG binding domain protein 2	Mbd2	chr18 70727945-70785785	7.8e-99
GO:0044237	cellular metabolic process	NM_001014390	dual-specificity tyrosine-(Y)-phosphorylation regulated kinase 2	Dyrk2	chr10 118296404-118305959	7.8e-99
GO:0044237	cellular metabolic process	NM_025597	NADH dehydrogenase (ubiquinone) 1 beta subcomplex 3	Ndufb3	chr1 58643442-58652792	7.8e-99
GO:0044237	cellular metabolic process	NM_145524	methyltransferase like 8	Mettl8	chr2 70802619-70893663	7.8e-99
GO:0044237	cellular metabolic process	NM_029569	ankyrin repeat and SOCs box-containing 5	Asb5	chr8 55635683-55673189	7.8e-99
GO:0044237	cellular metabolic process	NM_011396	solute carrier family 22 (organic cation transporter), member 5	Slc22a5	chr11 53678047-53705205	7.8e-99
GO:0044237	cellular metabolic process	NM_145588	kinesin family member 22	Kif22	chr7 134171244-134185934	7.8e-99
GO:0044237	cellular metabolic process	NM_001085502	5'-nucleotidase, cytosolic IA	Nt5c1a	chr4 122878795-122893450	7.8e-99
GO:0044237	cellular metabolic process	NM_029763	polymerase (RNA) III (DNA directed) polypeptide F	Polr3f	chr2 144353480-144367515	7.8e-99
GO:0044237	cellular metabolic process	NM_153808	structural maintenance of chromosomes 5	Smc5	chr19 23283221-23348367	7.8e-99
GO:0044237	cellular metabolic process	NM_029633	CLIP associating protein 2	Clasp2	chr9 113721703-113828815	7.8e-99
GO:0044237	cellular metabolic process	NM_008380	inhibin beta-A	Inhba	chr13 16106307-16119044	7.8e-99
GO:0044237	cellular metabolic process	NM_028718	TRAF3 interacting protein 1	Traf3ip1	chr1 93391244-93425882	7.8e-99
GO:0044237	cellular metabolic process	NM_153806	deoxynucleotidyltransferase, terminal, interacting protein 2	Dnttip2	chr3 121977331-121988189	7.8e-99
GO:0044237	cellular metabolic process	NM_009703	v-raf murine sarcoma 3611 viral oncogene homolog	Araf	chrX 20425668-20437647	7.8e-99
GO:0044237	cellular metabolic process	NM_001081217	zinc finger protein 174	Zfp174	chr16 3847222-3858880	7.8e-99
GO:0044237	cellular metabolic process	NM_010113	epidermal growth factor	Egf	chr3 129380492-129458240	7.8e-99
GO:0044237	cellular metabolic process	NM_007828	death-associated protein kinase 3	Dapk3	chr10 80646749-80655743	7.8e-99
GO:0044237	cellular metabolic process	NM_028059	zinc finger protein 654	Zfp654	chr16 64780172-64786147	7.8e-99
GO:0044237	cellular metabolic process	NM_177845	phospholipase A2, group IVE	Pla2g4e	chr2 119992147-120071071	7.8e-99
GO:0044237	cellular metabolic process	NM_007922	ELK1, member of ETS oncogene family	Elk1	chrX 20510520-20527726	7.8e-99
GO:0044237	cellular metabolic process	NM_153083	thiamine triphosphatase	Thtpa	chr14 55713620-55717832	7.8e-99
GO:0044237	cellular metabolic process	NM_001013012	zinc finger protein 787	Zfp787	chr7 6083090-6107573	7.8e-99
GO:0044237	cellular metabolic process	NM_029365	mediator of RNA polymerase II transcription, subunit 25 homolog (yeast)	Med25	chr7 52134755-52147736	7.8e-99
GO:0044237	cellular metabolic process	NM_011832	insulin receptor-related receptor	Insrr	chr3 87600872-87620023	7.8e-99
GO:0044237	cellular metabolic process	NM_019715	potassium channel modulatory factor 1	Kcmf1	chr6 72791107-72849973	7.8e-99
GO:0044237	cellular metabolic process	NM_007382	acyl-Coenzyme A dehydrogenase, medium chain	Acadm	chr3 153585322-153607396	7.8e-99
GO:0044237	cellular metabolic process	NM_011186	proteasome (prosome, macropain) subunit, beta type 5	Psmb5	chr14 55232956-55236832	7.8e-99
GO:0044237	cellular metabolic process	NM_009772	budding uninhibited by benzimidazoles 1 homolog (S. cerevisiae)	Bub1	chr2 127625935-127657595	7.8e-99
GO:0044237	cellular metabolic process	NM_146006	lanosterol synthase	Lss	chr10 75994371-76016679	7.8e-99
GO:0044237	cellular metabolic process	NM_172309	aryl hydrocarbon receptor nuclear translocator-like 2	Arntl2	chr6 146754051-146781168	7.8e-99
GO:0044237	cellular metabolic process	NM_177352	glycerol kinase 5 (putative)	Gk5	chr9 96019847-96083372	7.8e-99
GO:0044237	cellular metabolic process	NM_009568	zinc finger protein 94	Zfp94	chr7 25086814-25101623	7.8e-99
GO:0044237	cellular metabolic process	NM_133832	retinol dehydrogenase 10 (all-trans)	Rdh10	chr1 16095962-16122631	7.8e-99
GO:0044237	cellular metabolic process	NM_177625	tetratricopeptide repeat domain 5	Ttc5	chr14 51395124-51405193	7.8e-99
GO:0044237	cellular metabolic process	NM_153133	retinol dehydrogenase 9	Rdh9	chr10 127213460-127229753	7.8e-99
GO:0044237	cellular metabolic process	NM_010497	isocitrate dehydrogenase 1 (NADP+), soluble	Idh1	chr1 65205189-65225716	7.8e-99
GO:0044237	cellular metabolic process	NM_025380	eukaryotic translation elongation factor 1 epsilon 1	Eef1e1	chr13 38737559-38750897	7.8e-99
GO:0044237	cellular metabolic process	NM_019873	FK506 binding protein-like	Fkbpl	chr17 34781827-34783272	7.8e-99
GO:0044237	cellular metabolic process	NM_032003	ectonucleotide pyrophosphatase/phosphodiesterase 5	Enpp5	chr17 44215794-44223508	7.8e-99
GO:0044237	cellular metabolic process	NM_001081131	dehydrogenase E1 and transketolase domain containing 1	Dhtkd1	chr2 5819105-5863838	7.8e-99
GO:0044237	cellular metabolic process	NM_007578	calcium channel, voltage-dependent, P/Q type, alpha 1A subunit	Cacna1a	chr8 86939262-87164148	7.8e-99
GO:0044237	cellular metabolic process	NM_172382	lysine (K)-specific demethylase 4A	Kdm4a	chr4 117814648-117852648	7.8e-99
GO:0044237	cellular metabolic process	NM_008000	fer (fms/fps related) protein kinase, testis specific 2	Fert2	chr17 64287320-64488843	7.8e-99
GO:0044237	cellular metabolic process	NM_019464	SH3-domain GRB2-like B1 (endophilin)	Sh3glb1	chr3 144351807-144383287	7.8e-99
GO:0044237	cellular metabolic process	NM_009099	tripartite motif-containing 30A	Trim30a	chr7 111557539-111613707	7.8e-99
GO:0044237	cellular metabolic process	NM_007386	aconitase 1	Aco1	chr4 40090297-40146042	7.8e-99
GO:0044237	cellular metabolic process	NM_144925	trinucleotide repeat containing 6a	Tnrc6a	chr7 130267398-130338810	7.8e-99
GO:0044237	cellular metabolic process	NM_001024726	zinc finger proten 607	Zfp607	chr7 28645603-28665844	7.8e-99
GO:0044237	cellular metabolic process	NM_009595	v-abl Abelson murine leukemia viral oncogene 2 (arg, Abelson-related gene)	Abl2	chr1 158488917-158579750	7.8e-99
GO:0044237	cellular metabolic process	NM_033523	sprouty-related, EVH1 domain containing 2	Spred2	chr11 19824444-19922600	7.8e-99
GO:0044237	cellular metabolic process	NM_019929	SMT3 suppressor of mif two 3 homolog 3 (yeast)	Sumo3	chr10 77068978-77081076	7.8e-99
GO:0044237	cellular metabolic process	NM_145994	abl-interactor 1	Abi1	chr2 22795508-22895760	7.8e-99
GO:0044237	cellular metabolic process	NM_011772	IKAROS family zinc finger 4	Ikzf4	chr10 128069470-128083049	7.8e-99
GO:0044237	cellular metabolic process	NM_007463	SPEG complex locus	Speg	chr1 75371871-75428881	7.8e-99
GO:0044237	cellular metabolic process	NM_029787	cytochrome b5 reductase 3	Cyb5r3	chr15 82983931-83002638	7.8e-99
GO:0044237	cellular metabolic process	NM_030168	RPTOR independent companion of MTOR, complex 2	Rictor	chr15 6658380-6750400	7.8e-99
GO:0044237	cellular metabolic process	NM_177101	methyltransferase like 20	Mettl20	chr6 149090118-149099692	7.8e-99
GO:0044237	cellular metabolic process	NM_212468	single-stranded DNA binding protein 1	Ssbp1	chr6 40421413-40431822	7.8e-99
GO:0044237	cellular metabolic process	NM_018783	tuftelin interacting protein 11	Tfip11	chr5 112755388-112767093	7.8e-99
GO:0044237	cellular metabolic process	NM_008905	PTPRF interacting protein, binding protein 2 (liprin beta 2)	Ppfibp2	chr7 114738564-114888408	7.8e-99
GO:0044237	cellular metabolic process	NM_029019	StAR-related lipid transfer (START) domain containing 6	Stard6	chr18 70632198-70660717	7.8e-99
GO:0044237	cellular metabolic process	NM_001013777	zinc finger protein 488	Zfp488	chr14 34780257-34791950	7.8e-99
GO:0044237	cellular metabolic process	NM_008868	phospholipase A2, group IIC	Pla2g2c	chr4 138281239-138300488	7.8e-99
GO:0044237	cellular metabolic process	NM_011968	proteasome (prosome, macropain) subunit, alpha type 6	Psma6	chr12 56499811-56519446	7.8e-99
GO:0044237	cellular metabolic process	NM_177359	zinc finger protein 799	Zfp799	chr17 32954148-32967193	7.8e-99
GO:0044237	cellular metabolic process	NM_024272	single-stranded DNA binding protein 2	Ssbp2	chr13 91600701-91845780	7.8e-99
GO:0044237	cellular metabolic process	NM_025645	small nuclear ribonucleoprotein 40 (U5)	Snrnp40	chr4 130037378-130067278	7.8e-99
GO:0044237	cellular metabolic process	NM_172281	ring finger protein 40	Rnf40	chr7 134732211-134747119	7.8e-99
GO:0044237	cellular metabolic process	NM_023167	mitochondrial ribosomal protein L4	Mrpl4	chr9 20807180-20813281	7.8e-99
GO:0044237	cellular metabolic process	NM_147201	nuclear receptor binding protein 1	Nrbp1	chr5 31543290-31553935	7.8e-99
GO:0044237	cellular metabolic process	NM_025919	ribosomal protein L11	Rpl11	chr4 135605862-135609286	7.8e-99
GO:0044237	cellular metabolic process	NM_001081112	ankyrin repeat domain 26	Ankrd26	chr6 118452581-118512274	7.8e-99
GO:0044237	cellular metabolic process	NM_027445	ring finger protein 167	Rnf167	chr11 70461090-70464916	7.8e-99
GO:0044237	cellular metabolic process	NM_139294	Braf transforming gene	Braf	chr6 39553236-39675462	7.8e-99
GO:0044237	cellular metabolic process	NM_133892	L-amino acid oxidase 1	Lao1	chr4 118634571-118641515	7.8e-99
GO:0044237	cellular metabolic process	NM_026159	retinol saturase (all trans retinol 13,14 reductase)	Retsat	chr6 72548621-72557482	7.8e-99
GO:0044237	cellular metabolic process	NM_199197	ribosome binding factor A	Rbfa	chr18 80389002-80397358	7.8e-99
GO:0044237	cellular metabolic process	NM_001030014	malonyl CoA:ACP acyltransferase (mitochondrial)	Mcat	chr15 83377226-83386141	7.8e-99
GO:0044237	cellular metabolic process	NM_183089	defective in sister chromatid cohesion 1 homolog (S. cerevisiae)	Dscc1	chr15 54907655-54922033	7.8e-99
GO:0044237	cellular metabolic process	NM_138949	zinc finger protein 286	Zfp286	chr11 62591888-62602919	7.8e-99
GO:0044237	cellular metabolic process	NM_001167873	zinc finger protein 568	Zfp568	chr7 30768973-30813300	7.8e-99
GO:0044237	cellular metabolic process	NM_028782	lon peptidase 1, mitochondrial	Lonp1	chr17 56753721-56766326	7.8e-99
GO:0044237	cellular metabolic process	NM_010281	gamma-glutamyl hydrolase	Ggh	chr4 19969198-19993258	7.8e-99
GO:0044237	cellular metabolic process	NM_025444	TAF13 RNA polymerase II, TATA box binding protein (TBP)-associated factor	Taf13	chr3 108374616-108384986	7.8e-99
GO:0044237	cellular metabolic process	NM_010748	lysosomal trafficking regulator	Lyst	chr13 13682675-13869707	7.8e-99
GO:0044237	cellular metabolic process	NM_008173	nuclear receptor subfamily 3, group C, member 1	Nr3c1	chr18 39570198-39646899	7.8e-99
GO:0044237	cellular metabolic process	NM_015772	sal-like 2 (Drosophila)	Sall2	chr14 52930855-52948345	7.8e-99
GO:0044237	cellular metabolic process	NM_011642	transformation related protein 73	Trp73	chr4 153430357-153514317	7.8e-99
GO:0044237	cellular metabolic process	NM_021414	S-adenosylhomocysteine hydrolase-like 2	Ahcyl2	chr6 29718442-29862309	7.8e-99
GO:0044237	cellular metabolic process	NM_007714	CDC like kinase 4	Clk4	chr11 51076672-51095266	7.8e-99
GO:0044237	cellular metabolic process	NM_021402	ubiquitin-conjugating enzyme E2J 2	Ube2j2	chr4 155317939-155333713	7.8e-99
GO:0044237	cellular metabolic process	NM_172637	HECT domain containing 2	Hectd2	chr19 36629128-36695625	7.8e-99
GO:0044237	cellular metabolic process	NM_183014	zinc finger protein 184 (Kruppel-like)	Zfp184	chr13 22036962-22052354	7.8e-99
GO:0044237	cellular metabolic process	NM_025494	ATPase, H+ transporting, lysosomal V1 subunit C1	Atp6v1c1	chr15 38591658-38622199	7.8e-99
GO:0044237	cellular metabolic process	NM_172867	zinc finger protein 462	Zfp462	chr4 54960816-55096435	7.8e-99
GO:0044237	cellular metabolic process	NM_173443	valosin containing protein (p97)/p47 complex interacting protein 1	Vcpip1	chr1 9713277-9738463	7.8e-99
GO:0044237	cellular metabolic process	NM_028316	zinc finger protein 444	Zfp444	chr7 6124114-6144706	7.8e-99
GO:0044237	cellular metabolic process	NM_007499	ataxia telangiectasia mutated homolog (human)	Atm	chr9 53245226-53344776	7.8e-99
GO:0044237	cellular metabolic process	NM_028679	interleukin-1 receptor-associated kinase 3	Irak3	chr10 119578709-119638593	7.8e-99
GO:0044237	cellular metabolic process	NM_133907	ubiquitin protein ligase E3C	Ube3c	chr5 29895781-30002617	7.8e-99
GO:0044237	cellular metabolic process	NM_170778	dihydropyrimidine dehydrogenase	Dpyd	chr3 118265095-119135836	7.8e-99
GO:0044237	cellular metabolic process	NM_008893	polymerase (DNA directed), alpha 2	Pola2	chr19 5940542-5964206	7.8e-99
GO:0044237	cellular metabolic process	NM_175247	zinc finger protein 28	Zfp28	chr7 6336027-6349347	7.8e-99
GO:0044237	cellular metabolic process	NM_175246	Smad nuclear interacting protein 1	Snip1	chr4 124743936-124751289	7.8e-99
GO:0044237	cellular metabolic process	NM_145554	low density lipoprotein receptor adaptor protein 1	Ldlrap1	chr4 134301326-134323919	7.8e-99
GO:0044237	cellular metabolic process	NM_007533	branched chain ketoacid dehydrogenase E1, alpha polypeptide	Bckdha	chr7 26414870-26443780	7.8e-99
GO:0044237	cellular metabolic process	NM_001159519	phosphoribosylformylglycinamidine synthase (FGAR amidotransferase)	Pfas	chr11 68799202-68821962	7.8e-99
GO:0044237	cellular metabolic process	NM_007428	angiotensinogen (serpin peptidase inhibitor, clade A, member 8)	Agt	chr8 127080486-127093607	7.8e-99
GO:0044237	cellular metabolic process	NM_011786	arachidonate lipoxygenase 3	Aloxe3	chr11 68939878-68962616	7.8e-99
GO:0044237	cellular metabolic process	NM_080468	relaxin/insulin-like family peptide receptor 2	Rxfp2	chr5 150821249-150884761	7.8e-99
GO:0044237	cellular metabolic process	NM_008908	peptidylprolyl isomerase C	Ppic	chr18 53565994-53577661	7.8e-99
GO:0044237	cellular metabolic process	NM_017401	polymerase (DNA directed), mu	Polm	chr11 5727863-5738019	7.8e-99
GO:0044237	cellular metabolic process	NM_026993	dimethylarginine dimethylaminohydrolase 1	Ddah1	chr3 145421655-145557241	7.8e-99
GO:0044237	cellular metabolic process	NM_017465	sulfotransferase family, cytosolic, 2B, member 1	Sult2b1	chr7 52985353-53014925	7.8e-99
GO:0044237	cellular metabolic process	NM_013784	phosphatidylinositol glycan anchor biosynthesis, class N	Pign	chr1 107417716-107560253	7.8e-99
GO:0044237	cellular metabolic process	NM_009030	retinoblastoma binding protein 4	Rbbp4	chr4 128984343-129012614	7.8e-99
GO:0044237	cellular metabolic process	NM_010160	CUGBP, Elav-like family member 2	Celf2	chr2 6460743-6806042	7.8e-99
GO:0044237	cellular metabolic process	NM_028913	zinc finger protein 819	Zfp819	chr7 50862538-50873649	7.8e-99
GO:0044237	cellular metabolic process	NM_001013381	radical S-adenosyl methionine domain containing 1	Rsad1	chr11 94401111-94410521	7.8e-99
GO:0044237	cellular metabolic process	NM_134042	aldehyde dehydrogenase family 6, subfamily A1	Aldh6a1	chr12 85771667-85791900	7.8e-99
GO:0044237	cellular metabolic process	NM_021537	serine/threonine kinase 25 (yeast)	Stk25	chr1 95517327-95532304	7.8e-99
GO:0044237	cellular metabolic process	NM_021480	L-threonine dehydrogenase	Tdh	chr14 64111185-64127929	7.8e-99
GO:0044237	cellular metabolic process	NM_013778	aldo-keto reductase family 1, member C13	Akr1c13	chr13 4190432-4204849	7.8e-99
GO:0044237	cellular metabolic process	NM_013735	transformation related protein 53 binding protein 1	Trp53bp1	chr2 121022464-121097122	7.8e-99
GO:0044237	cellular metabolic process	NM_021782	interleukin 21	Il21	chr3 37121680-37131540	7.8e-99
GO:0044237	cellular metabolic process	NM_178396	carbonic anyhydrase 12	Car12	chr9 66561492-66614651	7.8e-99
GO:0044237	cellular metabolic process	NM_001013745	zinc finger protein 57	Zfp57	chr17 37139469-37147674	7.8e-99
GO:0044237	cellular metabolic process	NM_009230	sterol O-acyltransferase 1	Soat1	chr1 158358238-158404459	7.8e-99
GO:0044237	cellular metabolic process	NM_001033041	amino carboxymuconate semialdehyde decarboxylase	Acmsd	chr1 129625989-129664141	7.8e-99
GO:0044237	cellular metabolic process	NM_172644	aspartyl-tRNA synthetase 2 (mitochondrial)	Dars2	chr1 162970743-163000763	7.8e-99
GO:0044237	cellular metabolic process	NM_207302	zinc finger, RAN-binding domain containing 1	Zranb1	chr7 140141304-140175634	7.8e-99
GO:0044237	cellular metabolic process	NM_138659	pre-mRNA processing factor 8	Prpf8	chr11 75300278-75322949	7.8e-99
GO:0044237	cellular metabolic process	NM_011488	signal transducer and activator of transcription 5A	Stat5a	chr11 100720664-100746482	7.8e-99
GO:0044237	cellular metabolic process	NM_013464	aryl-hydrocarbon receptor	Ahr	chr12 36182650-36219661	7.8e-99
GO:0044237	cellular metabolic process	NM_007395	activin A receptor, type 1B	Acvr1b	chr15 101004555-101043032	7.8e-99
GO:0044237	cellular metabolic process	NM_012054	acyloxyacyl hydrolase	Aoah	chr13 20885987-21116121	7.8e-99
GO:0044237	cellular metabolic process	NM_001033379	DCP1 decapping enzyme homolog B (S. cerevisiae)	Dcp1b	chr6 119125270-119171632	7.8e-99
GO:0044237	cellular metabolic process	NM_133666	NADH dehydrogenase (ubiquinone) flavoprotein 1	Ndufv1	chr19 4007504-4012725	7.8e-99
GO:0044237	cellular metabolic process	NM_011249	retinoblastoma-like 1 (p107)	Rbl1	chr2 156971638-157030270	7.8e-99
GO:0044237	cellular metabolic process	NM_178710	salt inducible kinase 2	Sik2	chr9 50700905-50817178	7.8e-99
GO:0044237	cellular metabolic process	NM_178640	UDP-GalNAc:betaGlcNAc beta 1,3-galactosaminyltransferase, polypeptide 2	B3galnt2	chr13 14046940-14091335	7.8e-99
GO:0044237	cellular metabolic process	NM_183167	expressed sequence AI987944	AI987944	chr7 48629157-48648630	7.8e-99
GO:0044237	cellular metabolic process	NM_001045529	microrchidia 3	Morc3	chr16 93832365-93876317	7.8e-99
GO:0044237	cellular metabolic process	NM_175683	DNA cross-link repair 1C, PSO2 homolog (S. cerevisiae)	Dclre1c	chr2 3341402-3378389	7.8e-99
GO:0044237	cellular metabolic process	NM_013914	snail homolog 3 (Drosophila)	Snai3	chr8 124978105-124984592	7.8e-99
GO:0044237	cellular metabolic process	NM_001162864	tau tubulin kinase 1	Ttbk1	chr17 46579396-46624624	7.8e-99
GO:0044237	cellular metabolic process	NM_008235	hairy and enhancer of split 1 (Drosophila)	Hes1	chr16 30065442-30067882	7.8e-99
GO:0044237	cellular metabolic process	NM_010751	MAX dimerization protein 1	Mxd1	chr6 86597038-86619153	7.8e-99
GO:0044237	cellular metabolic process	NM_008956	polypyrimidine tract binding protein 1	Ptbp1	chr10 79317349-79327178	7.8e-99
GO:0044237	cellular metabolic process	NM_172310	threonyl-tRNA synthetase-like 2	Tarsl2	chr7 72789783-72836979	7.8e-99
GO:0044237	cellular metabolic process	NM_010885	NADH dehydrogenase (ubiquinone) 1 alpha subcomplex, 2	Ndufa2	chr18 36902019-36904202	7.8e-99
GO:0044237	cellular metabolic process	NM_009569	zinc finger protein, multitype 1	Zfpm1	chr8 124806040-124861147	7.8e-99
GO:0044237	cellular metabolic process	NM_025684	nephrocan	Nepn	chr10 52111413-52124410	7.8e-99
GO:0044237	cellular metabolic process	NM_007955	protein tyrosine phosphatase, receptor type, V	Ptprv	chr1 137005074-137029152	7.8e-99
GO:0044237	cellular metabolic process	NM_029934	membrane bound O-acyltransferase domain containing 7	Mboat7	chr7 3629390-3645127	7.8e-99
GO:0044237	cellular metabolic process	NM_010724	proteasome (prosome, macropain) subunit, beta type 8 (large multifunctional peptidase 7)	Psmb8	chr17 34335139-34338399	7.8e-99
GO:0044237	cellular metabolic process	NM_009088	polymerase (RNA) I polypeptide A	Polr1a	chr6 71859046-71929352	7.8e-99
GO:0044237	cellular metabolic process	NM_020572	aurora kinase C	Aurkc	chr7 6948095-6955802	7.8e-99
GO:0044237	cellular metabolic process	NM_029502	calcium activated nucleotidase 1	Cant1	chr11 118267602-118280366	7.8e-99
GO:0044237	cellular metabolic process	NM_019497	G protein-coupled receptor kinase 4	Grk4	chr5 35003027-35097952	7.8e-99
GO:0044237	cellular metabolic process	NM_012012	exonuclease 1	Exo1	chr1 177810908-177841527	7.8e-99
GO:0044237	cellular metabolic process	NM_153398	zinc finger and BTB domain containing 24	Zbtb24	chr10 41170201-41185380	7.8e-99
GO:0044237	cellular metabolic process	NM_212433	F-box protein 3	Fbxo3	chr2 103867955-103903394	7.8e-99
GO:0044237	cellular metabolic process	NM_007377	apoptosis-associated tyrosine kinase	Aatk	chr11 119868631-119908029	7.8e-99
GO:0044237	cellular metabolic process	NM_011065	period homolog 1 (Drosophila)	Per1	chr11 68912457-68923457	7.8e-99
GO:0044237	cellular metabolic process	NM_028932	ELL associated factor 1	Eaf1	chr14 32308264-32323043	7.8e-99
GO:0044237	cellular metabolic process	NM_019655	adenosine deaminase, RNA-specific	Adar	chr3 89534639-89557376	7.8e-99
GO:0044237	cellular metabolic process	NM_007423	alpha fetoprotein	Afp	chr5 90919739-90937933	7.8e-99
GO:0044237	cellular metabolic process	NM_019461	ubiquitin specific peptidase 27, X chromosome	Usp27x	chrX 6949718-6952956	7.8e-99
GO:0044237	cellular metabolic process	NM_026430	UDP-glucuronate decarboxylase 1	Uxs1	chr1 43807075-43884553	7.8e-99
GO:0044237	cellular metabolic process	NM_025437	eukaryotic translation initiation factor 1A, X-linked	Eif1ax	chrX 155810126-155823631	7.8e-99
GO:0044237	cellular metabolic process	NM_175419	ARP5 actin-related protein 5	Actr5	chr2 158450648-158464947	7.8e-99
GO:0044237	cellular metabolic process	NM_016703	prolactin regulatory element binding	Preb	chr5 31254039-31262734	7.8e-99
GO:0044237	cellular metabolic process	NM_011057	platelet derived growth factor, B polypeptide	Pdgfb	chr15 79826305-79845238	7.8e-99
GO:0044237	cellular metabolic process	NM_026095	small nuclear ribonucleoprotein D3	Snrpd3	chr10 74980786-74998185	7.8e-99
GO:0044237	cellular metabolic process	NM_029943	apurinic/apyrimidinic endonuclease 2	Apex2	chrX 147006049-147022692	7.8e-99
GO:0044237	cellular metabolic process	NM_144940	urocanase domain containing 1	Uroc1	chr6 90283282-90314542	7.8e-99
GO:0044237	cellular metabolic process	NM_018799	eukaryotic translation initiation factor 3, subunit I	Eif3i	chr4 129269220-129277892	7.8e-99
GO:0044237	cellular metabolic process	NM_009832	cyclin K	Ccnk	chr12 109417947-109441569	7.8e-99
GO:0044237	cellular metabolic process	NM_009020	recombination activating gene 2	Rag2	chr2 101464904-101472685	7.8e-99
GO:0044237	cellular metabolic process	NM_053272	24-dehydrocholesterol reductase	Dhcr24	chr4 106233642-106261718	7.8e-99
GO:0044237	cellular metabolic process	NM_199446	phosphorylase kinase beta	Phkb	chr8 88364900-88584541	7.8e-99
GO:0044237	cellular metabolic process	NM_019976	proline/serine-rich coiled-coil 1	Psrc1	chr3 108186755-108191149	7.8e-99
GO:0044237	cellular metabolic process	NM_018862	1-acylglycerol-3-phosphate O-acyltransferase 1 (lysophosphatidic acid acyltransferase, alpha)	Agpat1	chr17 34745958-34750393	7.8e-99
GO:0044237	cellular metabolic process	NM_145151	CREB/ATF bZIP transcription factor	Crebzf	chr7 97591290-97596229	7.8e-99
GO:0044237	cellular metabolic process	NM_146217	alanyl-tRNA synthetase	Aars	chr8 113557866-113580770	7.8e-99
GO:0044237	cellular metabolic process	NM_177646	diacylglycerol kinase, delta	Dgkd	chr1 89749861-89841064	7.8e-99
GO:0044237	cellular metabolic process	NM_010479	heat shock protein 1A	Hspa1a	chr17 35106303-35109101	7.8e-99
GO:0044237	cellular metabolic process	NM_028802	glycerophosphocholine phosphodiesterase GDE1 homolog (S. cerevisiae)	Gpcpd1	chr2 132354818-132403984	7.8e-99
GO:0044237	cellular metabolic process	NM_001030291	ectonucleotide pyrophosphatase/phosphodiesterase 7	Enpp7	chr11 118849501-118854155	7.8e-99
GO:0044237	cellular metabolic process	NM_011287	ribosomal protein L10A	Rpl10a	chr17 28465415-28467978	7.8e-99
GO:0044237	cellular metabolic process	NM_011279	ring finger protein 7	Rnf7	chr9 96371375-96379014	7.8e-99
GO:0044237	cellular metabolic process	NM_026156	XPA binding protein 2	Xab2	chr8 3610089-3621296	7.8e-99
GO:0044237	cellular metabolic process	NM_054082	metastasis associated 3	Mta3	chr17 84105502-84214245	7.8e-99
GO:0044237	cellular metabolic process	NM_178882	D-2-hydroxyglutarate dehydrogenase	D2hgdh	chr1 95721816-95748751	7.8e-99
GO:0044237	cellular metabolic process	NM_016967	oligodendrocyte transcription factor 2	Olig2	chr16 91225794-91228922	7.8e-99
GO:0044237	cellular metabolic process	NM_183298	forkhead box E1	Foxe1	chr4 46357065-46358181	7.8e-99
GO:0044237	cellular metabolic process	NM_016795	serine/arginine-rich protein specific kinase 1	Srpk1	chr17 28726536-28759399	7.8e-99
GO:0044237	cellular metabolic process	NM_010304	guanine nucleotide binding protein, alpha 15	Gna15	chr10 80965058-80986970	7.8e-99
GO:0044237	cellular metabolic process	NM_001017426	KDM1 lysine (K)-specific demethylase 6B	Kdm6b	chr11 69212019-69227177	7.8e-99
GO:0044237	cellular metabolic process	NM_177898	NIMA (never in mitosis gene a)-related expressed kinase 5	Nek5	chr8 23184087-23235525	7.8e-99
GO:0044237	cellular metabolic process	NM_022011	general transcription factor II H, polypeptide 2	Gtf2h2	chr13 101238531-101262564	7.8e-99
GO:0044237	cellular metabolic process	NM_152947	ovo-like 2 (Drosophila)	Ovol2	chr2 144130911-144157098	7.8e-99
GO:0044237	cellular metabolic process	NM_177137	guanine nucleotide binding protein, alpha stimulating, olfactory type	Gnal	chr18 67247989-67386445	7.8e-99
GO:0044237	cellular metabolic process	NM_001167964	G2/M-phase specific E3 ubiquitin ligase	G2e3	chr12 52449216-52477973	7.8e-99
GO:0044237	cellular metabolic process	NM_172405	family with sequence similarity 175, member A	Fam175a	chr5 101233820-101249954	7.8e-99
GO:0044237	cellular metabolic process	NM_001037918	lipoyltransferase 1	Lipt1	chr1 37929050-37933143	7.8e-99
GO:0044237	cellular metabolic process	NM_011015	origin recognition complex, subunit 1	Orc1	chr4 108252058-108287436	7.8e-99
GO:0044237	cellular metabolic process	NM_028118	WD repeat, SAM and U-box domain containing 1	Wdsub1	chr2 59690423-59720663	7.8e-99
GO:0044237	cellular metabolic process	NM_007440	arachidonate 12-lipoxygenase	Alox12	chr11 70054956-70068843	7.8e-99
GO:0044237	cellular metabolic process	NM_019435	NADH dehydrogenase (ubiquinone) 1 beta subcomplex, 11	Ndufb11	chrX 20192451-20194690	7.8e-99
GO:0044237	cellular metabolic process	NM_009317	T cell acute lymphocytic leukemia 2	Tal2	chr4 53792576-53799757	7.8e-99
GO:0044237	cellular metabolic process	NM_008394	interferon regulatory factor 9	Irf9	chr14 56222821-56228866	7.8e-99
GO:0044237	cellular metabolic process	NM_022416	serine/threonine kinase 32B	Stk32b	chr5 37838064-38108392	7.8e-99
GO:0044237	cellular metabolic process	NM_008689	nuclear factor of kappa light polypeptide gene enhancer in B cells 1, p105	Nfkb1	chr3 135247618-135354511	7.8e-99
GO:0044237	cellular metabolic process	NM_010892	NIMA (never in mitosis gene a)-related expressed kinase 2	Nek2	chr1 193645351-193656928	7.8e-99
GO:0044237	cellular metabolic process	NM_009862	cell division cycle 45	Cdc45	chr16 18780539-18812065	7.8e-99
GO:0044237	cellular metabolic process	NM_010792	methyltransferase like 1	Mettl1	chr10 126478987-126482517	7.8e-99
GO:0044237	cellular metabolic process	NM_010466	homeobox C8	Hoxc8	chr15 102820969-102824683	7.8e-99
GO:0044237	cellular metabolic process	NM_007853	degenerative spermatocyte homolog 1 (Drosophila)	Degs1	chr1 184205900-184212890	7.8e-99
GO:0044237	cellular metabolic process	NM_175934	protein phosphatase 1, regulatory subunit 10	Ppp1r10	chr17 36053855-36069226	7.8e-99
GO:0044237	cellular metabolic process	NM_001008501	zinc finger protein 760	Zfp760	chr17 21844707-21862603	7.8e-99
GO:0044237	cellular metabolic process	NM_024222	STT3, subunit of the oligosaccharyltransferase complex, homolog B (S. cerevisiae)	Stt3b	chr9 115151699-115219539	7.8e-99
GO:0044237	cellular metabolic process	NM_026075	splicing regulatory glutamine/lysine-rich protein 1interacting protein 1	Srek1ip1	chr13 105607318-105628739	7.8e-99
GO:0044237	cellular metabolic process	NM_001033342	CDC42 binding protein kinase gamma (DMPK-like)	Cdc42bpg	chr19 6306456-6325652	7.8e-99
GO:0044237	cellular metabolic process	NM_001081088	low density lipoprotein receptor-related protein 2	Lrp2	chr2 69262391-69424124	7.8e-99
GO:0044237	cellular metabolic process	NM_026236	WD repeat domain 48	Wdr48	chr9 119804012-119835697	7.8e-99
GO:0044237	cellular metabolic process	NM_177115	membrane-associated ring finger (C3HC4) 3	2014-03-03	chr18 56921369-57085202	7.8e-99
GO:0044237	cellular metabolic process	NM_013919	ubiquitin specific peptidase 21	Usp21	chr1 173212085-173218092	7.8e-99
GO:0044237	cellular metabolic process	NM_133701	PRP6 pre-mRNA splicing factor 6 homolog (yeast)	Prpf6	chr2 181336023-181390366	7.8e-99
GO:0044237	cellular metabolic process	NM_011562	teratocarcinoma-derived growth factor 1	Tdgf1	chr9 110842111-110848662	7.8e-99
GO:0044237	cellular metabolic process	NM_008635	microtubule-associated protein 7	Mtap7	chr10 19868725-20001396	7.8e-99
GO:0044237	cellular metabolic process	NM_177752	essential meiotic endonuclease 1 homolog 1 (S. pombe)	Eme1	chr11 94506315-94515068	7.8e-99
GO:0044237	cellular metabolic process	NM_029274	WW domain binding protein 7	Wbp7	chr7 31353873-31373745	7.8e-99
GO:0044237	cellular metabolic process	NM_001033469	forkhead box R1	Foxr1	chr9 44242316-44248951	7.8e-99
GO:0044237	cellular metabolic process	NM_130864	acetyl-Coenzyme A acyltransferase 1A	Acaa1a	chr9 119250411-119259413	7.8e-99
GO:0044237	cellular metabolic process	NM_010755	v-maf musculoaponeurotic fibrosarcoma oncogene family, protein F (avian)	Maff	chr15 79178107-79189506	7.8e-99
GO:0044237	cellular metabolic process	NM_001081373	centrosomal protein 164	Cep164	chr9 45575028-45636721	7.8e-99
GO:0044237	cellular metabolic process	NM_019978	doublecortin-like kinase 1	Dclk1	chr3 55046447-55342990	7.8e-99
GO:0044237	cellular metabolic process	NM_026737	PHD finger protein 5A	Phf5a	chr15 81694945-81702322	7.8e-99
GO:0044237	cellular metabolic process	NM_026602	breast carcinoma amplified sequence 2	Bcas2	chr3 102975633-102983077	7.8e-99
GO:0044237	cellular metabolic process	NM_139305	carbonic anhydrase 9	Car9	chr4 43519897-43526597	7.8e-99
GO:0044237	cellular metabolic process	NM_019688	Rap guanine nucleotide exchange factor (GEF) 4	Rapgef4	chr2 71819343-72094433	7.8e-99
GO:0044237	cellular metabolic process	NM_145547	zinc finger protein 189	Zfp189	chr4 49534088-49544417	7.8e-99
GO:0044237	cellular metabolic process	NM_010444	nuclear receptor subfamily 4, group A, member 1	Nr4a1	chr15 101097276-101105223	7.8e-99
GO:0044237	cellular metabolic process	NM_008102	GTP cyclohydrolase 1	Gch1	chr14 47773569-47809077	7.8e-99
GO:0044237	cellular metabolic process	NR_027414	F-box protein 34	Fbxo34	chr14 48092235-48151637	7.8e-99
GO:0044237	cellular metabolic process	NM_010412	histone deacetylase 5	Hdac5	chr11 102057060-102091486	7.8e-99
GO:0044237	cellular metabolic process	NM_013844	zinc finger protein 68	Zfp68	chr5 139044879-139060971	7.8e-99
GO:0044237	cellular metabolic process	NM_029254	speedy homolog A (Xenopus laevis)	Spdya	chr17 71901400-71938873	7.8e-99
GO:0044237	cellular metabolic process	NM_011215	protein tyrosine phosphatase, receptor type, N polypeptide 2	Ptprn2	chr12 117724192-118516639	7.8e-99
GO:0044237	cellular metabolic process	NM_152818	oxysterol binding protein 2	Osbp2	chr11 3603733-3763906	7.8e-99
GO:0044237	cellular metabolic process	NM_145979	chromodomain helicase DNA binding protein 4	Chd4	chr6 125046180-125080519	7.8e-99
GO:0044237	cellular metabolic process	NM_001111030	activin A receptor, type IC	Acvr1c	chr2 58119863-58210169	7.8e-99
GO:0044237	cellular metabolic process	NM_009186	transformer 2 beta homolog (Drosophila)	Tra2b	chr16 22245813-22266002	7.8e-99
GO:0044237	cellular metabolic process	NM_172285	phospholipase C, gamma 2	Plcg2	chr8 120022190-120159042	7.8e-99
GO:0044237	cellular metabolic process	NM_194446	cyclin-dependent kinase 10	Cdk10	chr8 125748740-125756155	7.8e-99
GO:0044237	cellular metabolic process	NM_025389	anaphase promoting complex subunit 11	Anapc11	chr11 120459734-120469512	7.8e-99
GO:0044237	cellular metabolic process	NM_023292	pseudouridine synthase 3	Pus3	chr9 35367050-35374985	7.8e-99
GO:0044237	cellular metabolic process	NM_001081125	GLI-Kruppel family member GLI2	Gli2	chr1 120730637-120950196	7.8e-99
GO:0044237	cellular metabolic process	NM_028177	NADH dehydrogenase (ubiquinone) 1, alpha/beta subcomplex, 1	Ndufab1	chr7 129231557-129245362	7.8e-99
GO:0044237	cellular metabolic process	NM_025648	phenylalanyl-tRNA synthetase, alpha subunit	Farsa	chr8 87380884-87393156	7.8e-99
GO:0044237	cellular metabolic process	NM_019824	actin related protein 2/3 complex, subunit 3	Arpc3	chr5 122841936-122856187	7.8e-99
GO:0044237	cellular metabolic process	NM_010286	TSC22 domain family, member 3	Tsc22d3	chrX 137074067-137077724	7.8e-99
GO:0044237	cellular metabolic process	NM_198628	predicted gene 711	Gm711	chr2 26789588-26809016	7.8e-99
GO:0044237	cellular metabolic process	NM_178604	thioredoxin-like 4A	Txnl4a	chr18 80403584-80409471	7.8e-99
GO:0044237	cellular metabolic process	NM_175770	TAF7 RNA polymerase II, TATA box binding protein (TBP)-associated factor	Taf7	chr18 37800144-37803858	7.8e-99
GO:0044237	cellular metabolic process	NM_026250	gypsy retrotransposon integrase 1	Gin1	chr1 99666755-99689548	7.8e-99
GO:0044237	cellular metabolic process	NM_027423	polymerase (RNA) III (DNA directed) polypeptide B	Polr3b	chr10 84085181-84189923	7.8e-99
GO:0044237	cellular metabolic process	NM_009797	capping protein (actin filament) muscle Z-line, alpha 1	Capza1	chr3 104625702-104667423	7.8e-99
GO:0044237	cellular metabolic process	NM_008260	forkhead box A3	Foxa3	chr7 19598631-19608888	7.8e-99
GO:0044237	cellular metabolic process	NM_011885	mitochondrial ribosomal protein S12	Mrps12	chr7 29524659-29526800	7.8e-99
GO:0044237	cellular metabolic process	NM_172472	transcription factor E3	Tfe3	chrX 7339786-7352328	7.8e-99
GO:0044237	cellular metabolic process	NM_010215	interleukin 4 induced 1	Il4i1	chr7 52091657-52096178	7.8e-99
GO:0044237	cellular metabolic process	NM_133945	vaccinia related kinase 3	Vrk3	chr7 52003998-52032884	7.8e-99
GO:0044237	cellular metabolic process	NM_007640	CD1d2 antigen	Cd1d2	chr3 86790507-86793454	7.8e-99
GO:0044237	cellular metabolic process	NM_007643	CD36 antigen	Cd36	chr5 17287507-17341714	7.8e-99
GO:0044237	cellular metabolic process	NM_194263	T-box 20	Tbx20	chr9 24527647-24578746	7.8e-99
GO:0044237	cellular metabolic process	NM_024262	smg-8 homolog, nonsense mediated mRNA decay factor (C. elegans)	Smg8	chr11 86891233-86900279	7.8e-99
GO:0044237	cellular metabolic process	NM_033476	transcription factor CP2	Tfcp2	chr15 100333226-100382378	7.8e-99
GO:0044237	cellular metabolic process	NM_026921	iron-sulfur cluster assembly 1 homolog (S. cerevisiae)	Isca1	chr13 59856775-59871150	7.8e-99
GO:0044237	cellular metabolic process	NM_027444	bobby sox homolog (Drosophila)	Bbx	chr16 50191957-50432502	7.8e-99
GO:0044237	cellular metabolic process	NM_145139	eukaryotic translation initiation factor 3, subunit L	Eif3l	chr15 78905652-78924830	7.8e-99
GO:0044237	cellular metabolic process	NM_016985	myotubularin related protein 1	Mtmr1	chrX 68617934-68672371	7.8e-99
GO:0044237	cellular metabolic process	NM_177239	myb-like, SWIRM and MPN domains 1	Mysm1	chr4 94608731-94645791	7.8e-99
GO:0044237	cellular metabolic process	NM_007616	caveolin 1, caveolae protein	Cav1	chr6 17256369-17291324	7.8e-99
GO:0044237	cellular metabolic process	NM_030121	ankyrin repeat and SOCS box-containing 8	Asb8	chr15 97965070-97976133	7.8e-99
GO:0044237	cellular metabolic process	NM_008748	dual specificity phosphatase 8	Dusp8	chr7 149267400-149276175	7.8e-99
GO:0044237	cellular metabolic process	NM_178595	peptidyl-tRNA hydrolase 1 homolog (S. cerevisiae)	Ptrh1	chr2 32631340-32633113	7.8e-99
GO:0044237	cellular metabolic process	NM_001163564	nuclear assembly factor 1 homolog (S. cerevisiae)	Naf1	chr8 69384115-69414463	7.8e-99
GO:0044237	cellular metabolic process	NM_053081	Fanconi anemia, complementation group G	Fancg	chr4 43015210-43023173	7.8e-99
GO:0044237	cellular metabolic process	NM_021463	phosphoribosyl pyrophosphate synthetase 1	Prps1	chrX 136991141-137010678	7.8e-99
GO:0044237	cellular metabolic process	NM_172552	thymine DNA glycosylase	Tdg	chr10 82092582-82113239	7.8e-99
GO:0044237	cellular metabolic process	NM_009189	sine oculis-related homeobox 1	Six1	chr12 74142813-74147699	7.8e-99
GO:0044237	cellular metabolic process	NM_008498	LIM homeobox protein 1	Lhx1	chr11 84332880-84339036	7.8e-99
GO:0044237	cellular metabolic process	NM_013909	F-box and leucine-rich repeat protein 6	Fbxl6	chr15 76366159-76369176	7.8e-99
GO:0044237	cellular metabolic process	NM_010167	eyes absent 4 homolog (Drosophila)	Eya4	chr10 22823973-23069709	7.8e-99
GO:0044237	cellular metabolic process	NM_010731	zinc finger and BTB domain containing 7a	Zbtb7a	chr10 80599015-80614402	7.8e-99
GO:0044237	cellular metabolic process	NM_026454	ubiquitin-conjugating enzyme E2F (putative)	Ube2f	chr1 93146895-93182602	7.8e-99
GO:0044237	cellular metabolic process	NM_138651	CDP-diacylglycerol synthase (phosphatidate cytidylyltransferase) 2	Cds2	chr2 132088992-132137777	7.8e-99
GO:0044237	cellular metabolic process	NM_025958	cullin-associated and neddylation-dissociated 2 (putative)	Cand2	chr6 115724574-115755573	7.8e-99
GO:0044237	cellular metabolic process	NM_133808	high density lipoprotein (HDL) binding protein	Hdlbp	chr1 95302516-95375385	7.8e-99
GO:0044237	cellular metabolic process	NM_001003817	v-erb-b2 erythroblastic leukemia viral oncogene homolog 2, neuro/glioblastoma derived oncogene homolog (avian)	Erbb2	chr11 98273797-98299030	7.8e-99
GO:0044237	cellular metabolic process	NM_198417	RIKEN cDNA C030039L03 gene	C030039L03Rik	chr7 28459679-28491501	7.8e-99
GO:0044237	cellular metabolic process	NM_011232	RAD1 homolog (S. pombe)	Rad1	chr15 10415788-10423446	7.8e-99
GO:0044237	cellular metabolic process	NM_001109661	BTB and CNC homology 2	Bach2	chr4 32504409-32673083	7.8e-99
GO:0044237	cellular metabolic process	NM_001036293	nuclear receptor binding factor 2	Nrbf2	chr10 66729436-66748029	7.8e-99
GO:0044237	cellular metabolic process	NR_027778	homogentisate 1, 2-dioxygenase	Hgd	chr16 37580238-37632111	7.8e-99
GO:0044237	cellular metabolic process	NM_145916	zinc finger protein 7	Zfp7	chr15 76709705-76722824	7.8e-99
GO:0044237	cellular metabolic process	NM_011027	purinergic receptor P2X, ligand-gated ion channel, 7	P2rx7	chr5 123093919-123134293	7.8e-99
GO:0044237	cellular metabolic process	NM_175935	glucose 6 phosphatase, catalytic, 3	G6pc3	chr11 102051012-102055396	7.8e-99
GO:0044237	cellular metabolic process	NM_010811	N-deacetylase/N-sulfotransferase (heparan glucosaminyl) 2	Ndst2	chr14 21542951-21553784	7.8e-99
GO:0044237	cellular metabolic process	NM_016772	enoyl coenzyme A hydratase 1, peroxisomal	Ech1	chr7 29610356-29617258	7.8e-99
GO:0044237	cellular metabolic process	NM_009327	HNF1 homeobox A	Hnf1a	chr5 115398988-115421071	7.8e-99
GO:0044237	cellular metabolic process	NM_009017	retinoic acid early transcript beta	Raet1b	chr10 21893680-22093919	7.8e-99
GO:0044237	cellular metabolic process	NM_025481	SMAD specific E3 ubiquitin protein ligase 2	Smurf2	chr11 106681379-106782029	7.8e-99
GO:0044237	cellular metabolic process	NM_144933	mediator complex subunit 17	Med17	chr9 15064794-15084311	7.8e-99
GO:0044237	cellular metabolic process	NM_026725	dual specificity phosphatase 23	Dusp23	chr1 174560899-174563105	7.8e-99
GO:0044237	cellular metabolic process	NM_146214	tyrosine aminotransferase	Tat	chr8 112514335-112523704	7.8e-99
GO:0044237	cellular metabolic process	NM_010321	glycine N-methyltransferase	Gnmt	chr17 46862612-46866114	7.8e-99
GO:0044237	cellular metabolic process	NM_001010836	protein phosphatase 1, regulatory (inhibitor) subunit 13 like	Ppp1r13l	chr7 19946564-19963882	7.8e-99
GO:0044237	cellular metabolic process	NM_025686	BRF2, subunit of RNA polymerase III transcription initiation factor, BRF1-like	Brf2	chr8 28234303-28239104	7.8e-99
GO:0044237	cellular metabolic process	NM_001166021	calmodulin binding transcription activator 1	Camta1	chr4 150433632-151235866	7.8e-99
GO:0044237	cellular metabolic process	NM_138952	receptor (TNFRSF)-interacting serine-threonine kinase 2	Ripk2	chr4 16050521-16090645	7.8e-99
GO:0044237	cellular metabolic process	NM_008705	NME/NM23 nucleoside diphosphate kinase 2	Nme2	chr11 93811128-93817321	7.8e-99
GO:0044237	cellular metabolic process	NM_030560	CWC22 spliceosome-associated protein homolog (S. cerevisiae)	Cwc22	chr2 77733709-77784240	7.8e-99
GO:0044237	cellular metabolic process	NM_007381	acyl-Coenzyme A dehydrogenase, long-chain	Acadl	chr1 66877426-66909841	7.8e-99
GO:0044237	cellular metabolic process	NM_013543	H2-K region expressed gene 6	H2-Ke6	chr17 34162977-34165000	7.8e-99
GO:0044237	cellular metabolic process	NM_029645	glutamyl-tRNA(Gln) amidotransferase, subunit C homolog (bacterial)	Gatc	chr5 115783250-115791170	7.8e-99
GO:0044237	cellular metabolic process	NM_133992	PAN2 polyA specific ribonuclease subunit homolog (S. cerevisiae)	Pan2	chr10 127740390-127758403	7.8e-99
GO:0044237	cellular metabolic process	NM_026167	kelch-like 13 (Drosophila)	Klhl13	chrX 22796396-22942179	7.8e-99
GO:0044237	cellular metabolic process	NM_015803	ATPase, aminophospholipid transporter-like, class I, type 8A, member 2	Atp8a2	chr14 60266577-60705671	7.8e-99
GO:0044237	cellular metabolic process	NM_021556	mitochondrial ribosomal protein S30	Mrps30	chr13 119168916-119176059	7.8e-99
GO:0044237	cellular metabolic process	NM_010790	maternal embryonic leucine zipper kinase	Melk	chr4 44313788-44377547	7.8e-99
GO:0044237	cellular metabolic process	NM_009193	stem-loop binding protein	Slbp	chr5 33982710-33994955	7.8e-99
GO:0044237	cellular metabolic process	NM_015770	nonagouti	a	chr2 154839305-154876748	7.8e-99
GO:0044237	cellular metabolic process	NM_175226	ring finger protein 139	Rnf139	chr15 58720783-58733945	7.8e-99
GO:0044237	cellular metabolic process	NM_139150	calcium response factor	Carf	chr1 60155124-60207878	7.8e-99
GO:0044237	cellular metabolic process	NM_009685	amyloid beta (A4) precursor protein-binding, family B, member 1	Apbb1	chr7 112706997-112730049	7.8e-99
GO:0044237	cellular metabolic process	NM_153541	zinc finger and BTB domain containing 8b	Zbtb8b	chr4 129103008-129118062	7.8e-99
GO:0044237	cellular metabolic process	NM_019484	Aly/REF export factor 2	Alyref2	chr1 173433608-173434881	7.8e-99
GO:0044237	cellular metabolic process	NM_026369	actin related protein 2/3 complex, subunit 5	Arpc5	chr1 154613671-154622708	7.8e-99
GO:0044237	cellular metabolic process	NM_053181	pyridoxal-dependent decarboxylase domain containing 1	Pdxdc1	chr16 13835792-13903228	7.8e-99
GO:0044237	cellular metabolic process	NM_011742	zinc finger protein 1	Zfp1	chr8 114167342-114194911	7.8e-99
GO:0044237	cellular metabolic process	NM_010407	hemopoietic cell kinase	Hck	chr2 152934203-152977175	7.8e-99
GO:0044237	cellular metabolic process	NM_009557	zinc finger protein 46	Zfp46	chr4 135841983-135849857	7.8e-99
GO:0044237	cellular metabolic process	NM_145975	DEAD (Asp-Glu-Ala-Asp) box polypeptide 46	Ddx46	chr13 55736387-55782617	7.8e-99
GO:0044237	cellular metabolic process	NM_010454	homeobox A6	Hoxa6	chr6 52156363-52158623	7.8e-99
GO:0044237	cellular metabolic process	NM_001001160	F-box protein 41	Fbxo41	chr6 85419571-85452880	7.8e-99
GO:0044237	cellular metabolic process	NM_025710	ubiquinol-cytochrome c reductase, Rieske iron-sulfur polypeptide 1	Uqcrfs1	chr13 30632180-30637185	7.8e-99
GO:0044237	cellular metabolic process	NM_008890	phenylethanolamine-N-methyltransferase	Pnmt	chr11 98247945-98249411	7.8e-99
GO:0044237	cellular metabolic process	NM_013676	suppressor of Ty 5 homolog (S. cerevisiae)	Supt5h	chr7 29099914-29123738	7.8e-99
GO:0044237	cellular metabolic process	NM_173762	centromere protein E	Cenpe	chr3 134875526-134936504	7.8e-99
GO:0044237	cellular metabolic process	NM_018784	ST3 beta-galactoside alpha-2,3-sialyltransferase 6	St3gal6	chr16 58470654-58523425	7.8e-99
GO:0044237	cellular metabolic process	NM_153194	zinc finger protein 740	Zfp740	chr15 102038697-102046032	7.8e-99
GO:0044237	cellular metabolic process	NM_146256	4-hydroxyphenylpyruvate dioxygenase-like	Hpdl	chr4 116492511-116494113	7.8e-99
GO:0044237	cellular metabolic process	NM_146208	nei like 3 (E. coli)	Neil3	chr8 54672220-54724419	7.8e-99
GO:0044237	cellular metabolic process	NM_007898	phenylalkylamine Ca2+ antagonist (emopamil) binding protein	Ebp	chrX 7762456-7770638	7.8e-99
GO:0044237	cellular metabolic process	NM_001164483	synaptojanin 1	Synj1	chr16 90936342-91011553	7.8e-99
GO:0044237	cellular metabolic process	NM_027156	DEAD (Asp-Glu-Ala-Asp) box polypeptide 51	Ddx51	chr5 111082469-111089515	7.8e-99
GO:0044237	cellular metabolic process	NM_007924	elongation factor RNA polymerase II	Ell	chr8 73063573-73116757	7.8e-99
GO:0044237	cellular metabolic process	NM_025313	ATP synthase, H+ transporting, mitochondrial F1 complex, delta subunit	Atp5d	chr10 79605059-79608563	7.8e-99
GO:0044237	cellular metabolic process	NM_133198	liver glycogen phosphorylase	Pygl	chr12 71291801-71328670	7.8e-99
GO:0044237	cellular metabolic process	NM_146154	protein phosphatase 1, regulatory (inhibitor) subunit 8	Ppp1r8	chr4 132382839-132399084	7.8e-99
GO:0044237	cellular metabolic process	NM_008638	methylenetetrahydrofolate dehydrogenase (NAD+ dependent), methenyltetrahydrofolate cyclohydrolase	Mthfd2	chr6 83255697-83267598	7.8e-99
GO:0044237	cellular metabolic process	NM_080463	protein O-fucosyltransferase 1	Pofut1	chr2 153067267-153095985	7.8e-99
GO:0044237	cellular metabolic process	NM_010562	integrin linked kinase	Ilk	chr7 112885238-112891439	7.8e-99
GO:0044237	cellular metabolic process	NM_008298	DnaJ (Hsp40) homolog, subfamily A, member 1	Dnaja1	chr4 40669500-40684182	7.8e-99
GO:0044237	cellular metabolic process	NM_198683	CUGBP, Elav-like family member 1	Celf1	chr2 90780614-90857210	7.8e-99
GO:0044237	cellular metabolic process	NM_009461	ubiquitin protein ligase E3 component n-recognin 1	Ubr1	chr2 120686011-120796451	7.8e-99
GO:0044237	cellular metabolic process	NM_025541	ASF1 anti-silencing function 1 homolog A (S. cerevisiae)	Asf1a	chr10 53316766-53329021	7.8e-99
GO:0044237	cellular metabolic process	NM_001039514	deoxyhypusine synthase	Dhps	chr8 87595655-87599060	7.8e-99
GO:0044237	cellular metabolic process	NM_026678	biliverdin reductase A	Blvra	chr2 126896392-126922820	7.8e-99
GO:0044237	cellular metabolic process	NM_025447	DIM1 dimethyladenosine transferase 1-like (S. cerevisiae)	Dimt1	chr13 107737208-107750304	7.8e-99
GO:0044237	cellular metabolic process	NM_015816	LSM4 homolog, U6 small nuclear RNA associated (S. cerevisiae)	Lsm4	chr8 73197129-73202651	7.8e-99
GO:0044237	cellular metabolic process	NM_008685	nuclear factor, erythroid derived 2	Nfe2	chr15 103078648-103085847	7.8e-99
GO:0044237	cellular metabolic process	NM_021901	T cell leukemia, homeobox 1	Tlx1	chr19 45225204-45231432	7.8e-99
GO:0044237	cellular metabolic process	NM_028638	glutamate decarboxylase-like 1	Gadl1	chr9 115818572-115985294	7.8e-99
GO:0044237	cellular metabolic process	NM_153556	postmeiotic segregation increased 1 (S. cerevisiae)	Pms1	chr1 53246031-53353840	7.8e-99
GO:0044237	cellular metabolic process	NM_009849	ectonucleoside triphosphate diphosphohydrolase 2	Entpd2	chr2 25251393-25256843	7.8e-99
GO:0044237	cellular metabolic process	NM_172605	tudor domain containing 3	Tdrd3	chr14 87816389-87945315	7.8e-99
GO:0044237	cellular metabolic process	NM_029555	glutathione S-transferase kappa 1	Gstk1	chr6 42195933-42200440	7.8e-99
GO:0044237	cellular metabolic process	NM_010583	IL2 inducible T cell kinase	Itk	chr11 46138651-46203017	7.8e-99
GO:0044237	cellular metabolic process	NM_181414	phosphoinositide-3-kinase, class 3	Pik3c3	chr18 30432549-30507774	7.8e-99
GO:0044237	cellular metabolic process	NM_133779	phosphatidylinositol glycan anchor biosynthesis, class T	Pigt	chr2 164323024-164333801	7.8e-99
GO:0044237	cellular metabolic process	NM_032544	GTP binding protein 3	Gtpbp3	chr8 74012001-74017299	7.8e-99
GO:0044237	cellular metabolic process	NM_053161	mitochondrial ribosomal protein L27	Mrpl27	chr11 94515104-94521401	7.8e-99
GO:0044237	cellular metabolic process	NM_153141	coactivator-associated arginine methyltransferase 1	Carm1	chr9 21351337-21393909	7.8e-99
GO:0044237	cellular metabolic process	NM_133857	ubiquitin specific peptidase 53	Usp53	chr3 122636518-122687365	7.8e-99
GO:0044237	cellular metabolic process	NM_178246	Smg-5 homolog, nonsense mediated mRNA decay factor (C. elegans)	Smg5	chr3 88140181-88166259	7.8e-99
GO:0044237	cellular metabolic process	NM_031249	cleavage stimulation factor, 3' pre-RNA subunit 2, tau	Cstf2t	chr19 31157330-31161082	7.8e-99
GO:0044237	cellular metabolic process	NM_009885	carboxyl ester lipase	Cel	chr2 28411339-28418882	7.8e-99
GO:0044237	cellular metabolic process	NM_025304	leucine carboxyl methyltransferase 1	Lcmt1	chr7 130521495-130573872	7.8e-99
GO:0044237	cellular metabolic process	NM_009296	suppressor of Ty 4 homolog 1 (S. cerevisiae)	Supt4h1	chr11 87551066-87557119	7.8e-99
GO:0044237	cellular metabolic process	NM_009473	nuclear receptor subfamily 1, group H, member 2	Nr1h2	chr7 51805002-51809293	7.8e-99
GO:0044237	cellular metabolic process	NM_011615	death effector domain-containing	Dedd	chr1 173259275-173272632	7.8e-99
GO:0044237	cellular metabolic process	NM_011292	ribosomal protein L9	Rpl9	chr5 65779602-65782670	7.8e-99
GO:0044237	cellular metabolic process	NM_001081274	phosphogluconate dehydrogenase	Pgd	chr4 148524093-148540816	7.8e-99
GO:0044237	cellular metabolic process	NM_152824	RNA binding motif protein 17	Rbm17	chr2 11507065-11524826	7.8e-99
GO:0044237	cellular metabolic process	NM_007998	ferrochelatase	Fech	chr18 64616203-64648720	7.8e-99
GO:0044237	cellular metabolic process	NM_180678	glycyl-tRNA synthetase	Gars	chr6 54987994-55029498	7.8e-99
GO:0044237	cellular metabolic process	NM_183146	RIKEN cDNA A530054K11 gene	A530054K11Rik	chr13 67717937-67738690	7.8e-99
GO:0044237	cellular metabolic process	NM_028769	synovial apoptosis inhibitor 1, synoviolin	Syvn1	chr19 6046575-6053717	7.8e-99
GO:0044237	cellular metabolic process	NM_010282	geranylgeranyl diphosphate synthase 1	Ggps1	chr13 14144713-14155668	7.8e-99
GO:0044237	cellular metabolic process	NM_027015	ribosomal protein S27	Rps27	chr3 90016589-90017570	7.8e-99
GO:0044237	cellular metabolic process	NM_198934	POU domain, class 2, transcription factor 1	Pou2f1	chr1 167805604-167865031	7.8e-99
GO:0044237	cellular metabolic process	NM_134097	topoisomerase I binding, arginine/serine-rich	Topors	chr4 40206638-40216874	7.8e-99
GO:0044237	cellular metabolic process	NM_172697	PRP38 pre-mRNA processing factor 38 (yeast) domain containing A	Prpf38a	chr4 108237471-108251941	7.8e-99
GO:0044237	cellular metabolic process	NM_146259	zinc finger protein 668	Zfp668	chr7 135008872-135020337	7.8e-99
GO:0044237	cellular metabolic process	NM_027186	RPA interacting protein	Rpain	chr11 70783714-70791306	7.8e-99
GO:0044237	cellular metabolic process	NM_019747	zinc finger protein 113	Zfp113	chr5 138580929-138596972	7.8e-99
GO:0044237	cellular metabolic process	NM_024431	mortality factor 4 like 1	Morf4l1	chr9 89986508-90009658	7.8e-99
GO:0044237	cellular metabolic process	NM_175358	zinc finger, DHHC domain containing 15	Zdhhc15	chrX 101732310-101866403	7.8e-99
GO:0044237	cellular metabolic process	NM_009471	uridine monophosphate synthetase	Umps	chr16 33955097-33967089	7.8e-99
GO:0044237	cellular metabolic process	NM_023605	f-box protein 9	Fbxo9	chr9 77929305-77956463	7.8e-99
GO:0044237	cellular metabolic process	NM_139234	FYVE, RhoGEF and PH domain containing 4	Fgd4	chr16 16453566-16560289	7.8e-99
GO:0044237	cellular metabolic process	NM_031163	collagen, type II, alpha 1	Col2a1	chr15 97806032-97835155	7.8e-99
GO:0044237	cellular metabolic process	NM_008683	neural precursor cell expressed, developmentally down-regulated gene 8	Nedd8	chr14 56281103-56290743	7.8e-99
GO:0044237	cellular metabolic process	NM_001033499	SH2 domain protein 1B2	Sh2d1b2	chr1 172163001-172181718	7.8e-99
GO:0044237	cellular metabolic process	NM_145497	nicotinamide riboside kinase 1	Nmrk1	chr19 18706505-18726674	7.8e-99
GO:0044237	cellular metabolic process	NM_009045	v-rel reticuloendotheliosis viral oncogene homolog A (avian)	Rela	chr19 5637489-5648130	7.8e-99
GO:0044237	cellular metabolic process	NM_011755	zinc finger protein 35	Zfp35	chr18 24148134-24163872	7.8e-99
GO:0044237	cellular metabolic process	NM_027947	zinc finger and BTB domain containing 43	Zbtb43	chr2 33305807-33324052	7.8e-99
GO:0044237	cellular metabolic process	NM_009646	autoimmune regulator (autoimmune polyendocrinopathy candidiasis ectodermal dystrophy)	Aire	chr10 77492775-77506325	7.8e-99
GO:0044237	cellular metabolic process	NM_011637	three prime repair exonuclease 1	Trex1	chr9 108960445-108962237	7.8e-99
GO:0044237	cellular metabolic process	NM_080467	ATPase, H+ transporting, lysosomal V0 subunit A4	Atp6v0a4	chr6 37998482-38074586	7.8e-99
GO:0044237	cellular metabolic process	NM_029428	adenosine deaminase domain containing 2	Adad2	chr8 122136646-122140825	7.8e-99
GO:0044237	cellular metabolic process	NM_011630	nuclear receptor subfamily 2, group C, member 2	Nr2c2	chr6 92041411-92123051	7.8e-99
GO:0044237	cellular metabolic process	NM_026175	splicing factor 3a, subunit 1	Sf3a1	chr11 4060356-4082544	7.8e-99
GO:0044237	cellular metabolic process	NM_144892	nuclear receptor coactivator 5	Ncoa5	chr2 164825856-164860279	7.8e-99
GO:0044237	cellular metabolic process	NM_026217	autophagy related 12	Atg12	chr18 46892070-46901233	7.8e-99
GO:0044237	cellular metabolic process	NM_008989	purine rich element binding protein A	Pura	chr18 36440815-36447896	7.8e-99
GO:0044237	cellular metabolic process	NM_028061	cytochrome b-561 domain containing 1	Cyb561d1	chr3 107998688-108003752	7.8e-99
GO:0044237	cellular metabolic process	NM_009480	upstream transcription factor 1	Usf1	chr1 173341811-173348873	7.8e-99
GO:0044237	cellular metabolic process	NM_007421	adenylosuccinate synthetase like 1	Adssl1	chr12 113858257-113879566	7.8e-99
GO:0044237	cellular metabolic process	NM_010513	insulin-like growth factor I receptor	Igf1r	chr7 75097142-75378553	7.8e-99
GO:0044237	cellular metabolic process	NM_010956	oxoglutarate dehydrogenase (lipoamide)	Ogdh	chr11 6191599-6259096	7.8e-99
GO:0044237	cellular metabolic process	NM_008238	forkhead box N1	Foxn1	chr11 78171789-78200060	7.8e-99
GO:0044237	cellular metabolic process	NM_211357	eyes absent 3 homolog (Drosophila)	Eya3	chr4 132194960-132280678	7.8e-99
GO:0044237	cellular metabolic process	NM_028388	NADH dehydrogenase (ubiquinone) flavoprotein 2	Ndufv2	chr17 66428134-66450831	7.8e-99
GO:0044237	cellular metabolic process	NM_153787	BCL2-associated transcription factor 1	Bclaf1	chr10 20032274-20062307	7.8e-99
GO:0044237	cellular metabolic process	NM_177613	cell division cycle 34	Cdc34	chr10 79144939-79151143	7.8e-99
GO:0044237	cellular metabolic process	NM_178372	protease, serine, 34	Prss34	chr17 25435338-25437106	7.8e-99
GO:0044237	cellular metabolic process	NM_010894	neurogenic differentiation 1	Neurod1	chr2 79292797-79296793	7.8e-99
GO:0044237	cellular metabolic process	NM_009599	acetylcholinesterase	Ache	chr5 137729504-137735691	7.8e-99
GO:0044237	cellular metabolic process	NM_009723	ATPase, Ca++ transporting, plasma membrane 2	Atp2b2	chr6 113695661-113992020	7.8e-99
GO:0044237	cellular metabolic process	NM_010636	Kruppel-like factor 12	Klf12	chr14 100269861-100549015	7.8e-99
GO:0044237	cellular metabolic process	NM_026890	neuroguidin, EIF4E binding protein	Ngdn	chr14 55634290-55642972	7.8e-99
GO:0044237	cellular metabolic process	NM_054095	N-terminal EF-hand calcium binding protein 2	Necab2	chr8 121970618-121996535	7.8e-99
GO:0044237	cellular metabolic process	NM_026474	SGT1, suppressor of G2 allele of SKP1 (S. cerevisiae)	Sugt1	chr14 79987497-80029562	7.8e-99
GO:0044237	cellular metabolic process	NM_023048	ankyrin repeat and SOCS box-containing 4	Asb4	chr6 5333385-5383021	7.8e-99
GO:0044237	cellular metabolic process	NM_027696	mesoderm induction early response 1 homolog (Xenopus laevis	Mier1	chr4 102787069-102838354	7.8e-99
GO:0044237	cellular metabolic process	NM_013649	receptor-like tyrosine kinase	Ryk	chr9 102737249-102810637	7.8e-99
GO:0044237	cellular metabolic process	NM_025401	ubiquitin-like 5	Ubl5	chr9 20447761-20451233	7.8e-99
GO:0044237	cellular metabolic process	NM_008267	homeobox B13	Hoxb13	chr11 96055674-96057913	7.8e-99
GO:0044237	cellular metabolic process	NM_170759	zinc finger protein 628	Zfp628	chr7 4866818-4873605	7.8e-99
GO:0044237	cellular metabolic process	NM_028593	cytochrome b reductase 1	Cybrd1	chr2 70956110-70980983	7.8e-99
GO:0044237	cellular metabolic process	NM_027878	DNA-damage regulated autophagy modulator 1	Dram1	chr10 87785548-87819820	7.8e-99
GO:0044237	cellular metabolic process	NM_026384	diacylglycerol O-acyltransferase 2	Dgat2	chr7 106302172-106331223	7.8e-99
GO:0044237	cellular metabolic process	NM_011700	villin-like	Vill	chr9 118961895-118980643	7.8e-99
GO:0044237	cellular metabolic process	NM_053245	aryl hydrocarbon receptor-interacting protein-like 1	Aipl1	chr11 71842223-71851011	7.8e-99
GO:0044237	cellular metabolic process	NM_172150	intraflagellar transport 52	Ift52	chr2 162843207-162871871	7.8e-99
GO:0044237	cellular metabolic process	NM_016768	pre B cell leukemia homeobox 3	Pbx3	chr2 34027428-34227556	7.8e-99
GO:0044237	cellular metabolic process	NM_133760	sirtuin 4 (silent mating type information regulation 2 homolog) 4 (S. cerevisiae)	Sirt4	chr5 115928020-115934493	7.8e-99
GO:0044237	cellular metabolic process	NM_145921	oleoyl-ACP hydrolase	Olah	chr2 3259259-3283841	7.8e-99
GO:0044237	cellular metabolic process	NM_172860	core-binding factor, runt domain, alpha subunit 2, translocated to, 2 (human)	Cbfa2t2	chr2 154262219-154365092	7.8e-99
GO:0044237	cellular metabolic process	NM_025848	succinate dehydrogenase complex, subunit D, integral membrane protein	Sdhd	chr9 50404445-50411954	7.8e-99
GO:0044237	cellular metabolic process	NM_001081092	TAF4A RNA polymerase II, TATA box binding protein (TBP)-associated factor	Taf4a	chr2 179646850-179711351	7.8e-99
GO:0044237	cellular metabolic process	NM_007946	eosinophil peroxidase	Epx	chr11 87677499-87689038	7.8e-99
GO:0044237	cellular metabolic process	NM_009019	recombination activating gene 1	Rag1	chr2 101478410-101489689	7.8e-99
GO:0044237	cellular metabolic process	NM_008924	protein kinase, cAMP dependent regulatory, type II alpha	Prkar2a	chr9 108594473-108651842	7.8e-99
GO:0044237	cellular metabolic process	NM_198010	ankyrin repeat domain 17	Ankrd17	chr5 90656190-90795211	7.8e-99
GO:0044237	cellular metabolic process	NM_025866	cell division cycle associated 7	Cdca7	chr2 72314275-72324947	7.8e-99
GO:0044237	cellular metabolic process	NM_007928	MAP/microtubule affinity-regulating kinase 2	Mark2	chr19 7349885-7416334	7.8e-99
GO:0044237	cellular metabolic process	NM_008753	ornithine decarboxylase antizyme 1	Oaz1	chr10 80289400-80292035	7.8e-99
GO:0044237	cellular metabolic process	NM_153532	zinc finger protein 280C	Zfp280c	chrX 45894803-45945310	7.8e-99
GO:0044237	cellular metabolic process	NM_026506	small nuclear ribonucleoprotein polypeptide G	Snrpg	chr6 86321533-86328896	7.8e-99
GO:0044237	cellular metabolic process	NM_020558	C1D nuclear receptor co-repressor	C1d	chr11 17157620-17169179	7.8e-99
GO:0044237	cellular metabolic process	NM_010927	nitric oxide synthase 2, inducible	Nos2	chr11 78734360-78773626	7.8e-99
GO:0044237	cellular metabolic process	NM_019586	ubiquitin-conjugating enzyme E2J 1	Ube2j1	chr4 33118399-33139339	7.8e-99
GO:0044237	cellular metabolic process	NM_009996	cytochrome P450, family 24, subfamily a, polypeptide 1	Cyp24a1	chr2 170308464-170322638	7.8e-99
GO:0044237	cellular metabolic process	NM_001003666	zinc finger protein 457	Zfp457	chr13 67393386-67407348	7.8e-99
GO:0044237	cellular metabolic process	NM_027819	gamma-glutamyltransferase 6	Ggt6	chr11 72249027-72251906	7.8e-99
GO:0044237	cellular metabolic process	NM_026873	pentatricopeptide repeat domain 2	Ptcd2	chr13 100089603-100114633	7.8e-99
GO:0044237	cellular metabolic process	NM_026408	synuclein, alpha interacting protein (synphilin)	Sncaip	chr18 52927362-53075584	7.8e-99
GO:0044237	cellular metabolic process	NM_025985	ubiquitin-conjugating enzyme E2G 1	Ube2g1	chr11 72420762-72499983	7.8e-99
GO:0044237	cellular metabolic process	NM_008263	homeobox A10	Hoxa10	chr6 52181197-52184938	7.8e-99
GO:0044237	cellular metabolic process	NM_178590	inhibitor of kappaB kinase gamma	Ikbkg	chrX 71675019-71699117	7.8e-99
GO:0044237	cellular metabolic process	NM_146083	serine/arginine-rich splicing factor 7	Srsf7	chr17 80599419-80606625	7.8e-99
GO:0044237	cellular metabolic process	NM_026400	DnaJ (Hsp40) homolog, subfamily B, member 11	Dnajb11	chr16 22857938-22879707	7.8e-99
GO:0044237	cellular metabolic process	NM_145578	ubiquitin-conjugating enzyme E2M	Ube2m	chr7 13620587-13623327	7.8e-99
GO:0044237	cellular metabolic process	NM_028259	ribosomal protein S6 kinase, polypeptide 1	Rps6kb1	chr11 86327484-86358309	7.8e-99
GO:0044237	cellular metabolic process	NM_027101	polymerase (RNA) II (DNA directed) polypeptide D	Polr2d	chr18 31948829-31956355	7.8e-99
GO:0044237	cellular metabolic process	NM_027498	SIK family kinase 3	Sik3	chr9 45820902-46032277	7.8e-99
GO:0044237	cellular metabolic process	NM_009456	ubiquitin-conjugating enzyme E2L 3	Ube2l3	chr16 17152107-17201585	7.8e-99
GO:0044237	cellular metabolic process	NM_019420	UDP-Gal:betaGlcNAc beta 1,3-galactosyltransferase, polypeptide 4	B3galt4	chr17 34086856-34088433	7.8e-99
GO:0044237	cellular metabolic process	NM_175099	replication initiator 1	Repin1	chr6 48543881-48549081	7.8e-99
GO:0044237	cellular metabolic process	NM_021549	polynucleotide kinase 3'- phosphatase	Pnkp	chr7 52112550-52118299	7.8e-99
GO:0044237	cellular metabolic process	NM_146079	guanylate cyclase activator 1B	Guca1b	chr17 47522341-47529916	7.8e-99
GO:0044237	cellular metabolic process	NM_009891	choline acetyltransferase	Chat	chr14 33221388-33279095	7.8e-99
GO:0044237	cellular metabolic process	NM_133235	KH domain containing, RNA binding, signal transduction associated 2	Khdrbs2	chr1 32229650-32714583	7.8e-99
GO:0044237	cellular metabolic process	NM_001031814	SMG1 homolog, phosphatidylinositol 3-kinase-related kinase (C. elegans)	Smg1	chr7 125274825-125387151	7.8e-99
GO:0044237	cellular metabolic process	NM_009055	regulatory factor X, 1 (influences HLA class II expression)	Rfx1	chr8 86590734-86620891	7.8e-99
GO:0044237	cellular metabolic process	NM_198609	ribosomal L24 domain containing 1	Rsl24d1	chr9 72961275-72971140	7.8e-99
GO:0044237	cellular metabolic process	NM_139149	fusion, derived from t(12;16) malignant liposarcoma (human)	Fus	chr7 135110992-135125545	7.8e-99
GO:0044237	cellular metabolic process	NM_146087	casein kinase 1, alpha 1	Csnk1a1	chr18 61715235-61747953	7.8e-99
GO:0044237	cellular metabolic process	NM_026378	DALR anticodon binding domain containing 3	Dalrd3	chr9 108472222-108475102	7.8e-99
GO:0044237	cellular metabolic process	NM_031183	trans-acting transcription factor 6	Sp6	chr11 96874882-96886052	7.8e-99
GO:0044237	cellular metabolic process	NM_016918	nudix (nucleoside diphosphate linked moiety X)-type motif 5	Nudt5	chr2 5766079-5789782	7.8e-99
GO:0044237	cellular metabolic process	NM_025544	mitochondrial ribosomal protein S15	Mrps15	chr4 125724171-125732780	7.8e-99
GO:0044237	cellular metabolic process	NM_173374	serine/arginine-rich splicing factor 1	Srsf1	chr11 87861172-87867259	7.8e-99
GO:0044237	cellular metabolic process	NM_011760	zinc finger protein 54	Zfp54	chr17 21560190-21572348	7.8e-99
GO:0044237	cellular metabolic process	NM_013905	hairy/enhancer-of-split related with YRPW motif-like	Heyl	chr4 122910798-122927113	7.8e-99
GO:0044237	cellular metabolic process	NM_172558	gem (nuclear organelle) associated protein 5	Gemin5	chr11 57933503-57982041	7.8e-99
GO:0044237	cellular metabolic process	NM_025593	polymerase (RNA) II (DNA directed) polypeptide L	Polr2l	chr7 148657758-148661052	7.8e-99
GO:0044237	cellular metabolic process	NM_011753	zinc finger protein 26	Zfp26	chr9 20232761-20264604	7.8e-99
GO:0044237	cellular metabolic process	NM_011791	ash2 (absent, small, or homeotic)-like (Drosophila)	Ash2l	chr8 26927341-26951251	7.8e-99
GO:0044237	cellular metabolic process	NM_001004139	zinc finger protein 619	Zfp619	chr7 46773135-46795785	7.8e-99
GO:0044237	cellular metabolic process	NM_026402	autophagy related 3	Atg3	chr16 45158941-45188651	7.8e-99
GO:0044237	cellular metabolic process	NM_152229	nuclear receptor subfamily 2, group E, member 1	Nr2e1	chr10 42281776-42303394	7.8e-99
GO:0044237	cellular metabolic process	NM_172339	small nuclear RNA activating complex, polypeptide 4	Snapc4	chr2 26218293-26236173	7.8e-99
GO:0044237	cellular metabolic process	NM_175311	zinc finger protein 513	Zfp513	chr5 31501354-31504676	7.8e-99
GO:0044237	cellular metabolic process	NM_025822	arginine/serine-rich coiled-coil 1	Rsrc1	chr3 66789593-67162325	7.8e-99
GO:0044237	cellular metabolic process	NM_013922	zinc finger protein 354C	Zfp354c	chr11 50624586-50641233	7.8e-99
GO:0044237	cellular metabolic process	NM_012005	mediator complex subunit 14	Med14	chrX 12256869-12339099	7.8e-99
GO:0044237	cellular metabolic process	NM_008709	v-myc myelocytomatosis viral related oncogene, neuroblastoma derived (avian)	Mycn	chr12 12942898-12948642	7.8e-99
GO:0044237	cellular metabolic process	NM_011103	protein kinase C, delta	Prkcd	chr14 31408554-31423498	7.8e-99
GO:0044237	cellular metabolic process	NM_175300	anaphase promoting complex subunit 2	Anapc2	chr2 25127985-25141435	7.8e-99
GO:0044237	cellular metabolic process	NM_178279	PX domain containing serine/threonine kinase	Pxk	chr14 8930726-8997625	7.8e-99
GO:0044237	cellular metabolic process	NM_010911	nitrogen fixation gene 1 (S. cerevisiae)	Nfs1	chr2 155949372-155969922	7.8e-99
GO:0044237	cellular metabolic process	NM_011497	aurora kinase A	Aurka	chr2 172181695-172196006	7.8e-99
GO:0044237	cellular metabolic process	NM_175402	RNA binding motif protein 15B	Rbm15b	chr9 106786317-106789331	7.8e-99
GO:0044237	cellular metabolic process	NM_133997	apolipoprotein F	Apof	chr10 127705052-127707207	7.8e-99
GO:0044237	cellular metabolic process	NM_013782	phosphatidylserine synthase 2	Ptdss2	chr7 148317184-148342053	7.8e-99
GO:0044237	cellular metabolic process	NM_009121	spermidine/spermine N1-acetyl transferase 1	Sat1	chrX 151647681-151650952	7.8e-99
GO:0044237	cellular metabolic process	NM_009726	ATPase, Cu++ transporting, alpha polypeptide	Atp7a	chrX 103222614-103323499	7.8e-99
GO:0044237	cellular metabolic process	NM_028083	chromatin assembly factor 1, subunit B (p60)	Chaf1b	chr16 93884145-93906351	7.8e-99
GO:0044237	cellular metabolic process	NM_026046	zinc finger protein 329	Zfp329	chr7 13389126-13404209	7.8e-99
GO:0044237	cellular metabolic process	NM_008280	lipase, hepatic	Lipc	chr9 70645934-70782615	7.8e-99
GO:0044237	cellular metabolic process	NM_011420	survival motor neuron 1	Smn1	chr13 100894809-100907653	7.8e-99
GO:0044237	cellular metabolic process	NM_023633	RIKEN cDNA 2410016O06 gene	2410016O06Rik	chr12 85291557-85293903	7.8e-99
GO:0044237	cellular metabolic process	NM_173432	protein serine kinase H1	Pskh1	chr8 108424373-108455702	7.8e-99
GO:0044237	cellular metabolic process	NM_033610	synuclein, beta	Sncb	chr13 54860220-54867801	7.8e-99
GO:0044237	cellular metabolic process	NM_011989	solute carrier family 27 (fatty acid transporter), member 4	Slc27a4	chr2 29658199-29673042	7.8e-99
GO:0044237	cellular metabolic process	NM_178071	NME/NM23 family member 7	Nme7	chr1 166237805-166279566	7.8e-99
GO:0044237	cellular metabolic process	NM_009007	RAS-related C3 botulinum substrate 1	Rac1	chr5 144266348-144288861	7.8e-99
GO:0044237	cellular metabolic process	NM_027371	ribosome production factor 1 homolog (S. cerevisiae)	Rpf1	chr3 146169309-146184387	7.8e-99
GO:0044237	cellular metabolic process	NM_028230	serine hydroxymethyltransferase 2 (mitochondrial)	Shmt2	chr10 126954194-126959491	7.8e-99
GO:0044237	cellular metabolic process	NM_174852	PHD finger protein 12	Phf12	chr11 77796317-77844035	7.8e-99
GO:0044237	cellular metabolic process	NM_008622	MpV17 mitochondrial inner membrane protein	Mpv17	chr5 31443033-31456615	7.8e-99
GO:0044237	cellular metabolic process	NM_145997	lysine (K)-specific demethylase 5A	Kdm5a	chr6 120314116-120394592	7.8e-99
GO:0044237	cellular metabolic process	NM_172482	zinc finger protein 719	Zfp719	chr7 50834955-50849080	7.8e-99
GO:0044237	cellular metabolic process	NM_177899	zinc finger protein 866	Zfp866	chr8 72285222-72298810	7.8e-99
GO:0044237	cellular metabolic process	NM_024240	GINS complex subunit 4 (Sld5 homolog)	Gins4	chr8 24337081-24348140	7.8e-99
GO:0044237	cellular metabolic process	NM_027494	zinc finger, CCHC domain containing 8	Zcchc8	chr5 124148310-124171053	7.8e-99
GO:0044237	cellular metabolic process	NM_021326	RB-associated KRAB repressor	Rbak	chr5 143933867-143942422	7.8e-99
GO:0044237	cellular metabolic process	NM_010230	formin 1	Fmn1	chr2 113167892-113556924	7.8e-99
GO:0044237	cellular metabolic process	NM_182809	neurotrophic tyrosine kinase, receptor, type 3	Ntrk3	chr7 85445576-85722724	7.8e-99
GO:0044237	cellular metabolic process	NM_133923	tubulin tyrosine ligase-like family, member 3	Ttll3	chr6 113342490-113364563	7.8e-99
GO:0044237	cellular metabolic process	NM_153484	thyrotroph embryonic factor	Tef	chr15 81633102-81657291	7.8e-99
GO:0044237	cellular metabolic process	NM_080788	tau tubulin kinase 2	Ttbk2	chr2 120558551-120676320	7.8e-99
GO:0044237	cellular metabolic process	NM_001081168	SAP30-like	Sap30l	chr11 57615138-57624117	7.8e-99
GO:0044237	cellular metabolic process	NM_023637	seryl-aminoacyl-tRNA synthetase 2	Sars2	chr7 29527009-29538873	7.8e-99
GO:0044237	cellular metabolic process	NM_194055	epithelial splicing regulatory protein 1	Esrp1	chr4 11259184-11313930	7.8e-99
GO:0044237	cellular metabolic process	NM_026703	NADH dehydrogenase (ubiquinone) 1 alpha subcomplex, 8	Ndufa8	chr2 35891853-35904812	7.8e-99
GO:0044237	cellular metabolic process	NM_023587	protein tyrosine phosphatase-like (proline instead of catalytic arginine), member b	Ptplb	chr16 35022506-35109261	7.8e-99
GO:0044237	cellular metabolic process	NM_031869	protein kinase, AMP-activated, beta 1 non-catalytic subunit	Prkab1	chr5 116463598-116474437	7.8e-99
GO:0044237	cellular metabolic process	NM_025523	NADH dehydrogenase (ubiquinone) 1, subcomplex unknown, 1	Ndufc1	chr3 51209400-51212877	7.8e-99
GO:0044237	cellular metabolic process	NM_011070	prefoldin 2	Pfdn2	chr1 173275829-173288301	7.8e-99
GO:0044237	cellular metabolic process	NM_010059	DMC1 dosage suppressor of mck1 homolog, meiosis-specific homologous recombination	Dmc1	chr15 79391929-79435514	7.8e-99
GO:0044237	cellular metabolic process	NM_145533	spermine oxidase	Smox	chr2 131317597-131350919	7.8e-99
GO:0044237	cellular metabolic process	NM_008777	phenylalanine hydroxylase	Pah	chr10 86984539-87046882	7.8e-99
GO:0044237	cellular metabolic process	NM_020329	dolichyl pyrophosphate phosphatase 1	Dolpp1	chr2 30247935-30256047	7.8e-99
GO:0044237	cellular metabolic process	NM_019489	peptidylprolyl isomerase E (cyclophilin E)	Ppie	chr4 122804367-122817184	7.8e-99
GO:0044237	cellular metabolic process	NM_011480	sterol regulatory element binding transcription factor 1	Srebf1	chr11 60012590-60034106	7.8e-99
GO:0044237	cellular metabolic process	NM_010024	dopachrome tautomerase	Dct	chr14 118412011-118451468	7.8e-99
GO:0044237	cellular metabolic process	NM_011898	sprouty homolog 4 (Drosophila)	Spry4	chr18 38745918-38760922	7.8e-99
GO:0044237	cellular metabolic process	NR_027351	tRNA phosphotransferase 1	Trpt1	chr19 7070620-7073536	7.8e-99
GO:0044237	cellular metabolic process	NM_016679	kelch-like ECH-associated protein 1	Keap1	chr9 21034173-21043776	7.8e-99
GO:0044237	cellular metabolic process	NM_007948	excision repair cross-complementing rodent repair deficiency, complementation group 1	Ercc1	chr7 19930419-19941873	7.8e-99
GO:0044237	cellular metabolic process	NM_001033149	tetratricopeptide repeat domain 9	Ttc9	chr12 82732355-82765928	7.8e-99
GO:0044237	cellular metabolic process	NM_028459	Wiskott-Aldrich syndrome-like (human)	Wasl	chr6 24563810-24614995	7.8e-99
GO:0044237	cellular metabolic process	NM_010508	interferon (alpha and beta) receptor 1	Ifnar1	chr16 91485459-91510767	7.8e-99
GO:0044237	cellular metabolic process	NM_019994	Ral GTPase activating protein, alpha subunit 1	Ralgapa1	chr12 56703885-56922154	7.8e-99
GO:0044237	cellular metabolic process	NM_009096	ribosomal protein S6	Rps6	chr4 86500002-86503271	7.8e-99
GO:0044237	cellular metabolic process	NM_009292	stimulated by retinoic acid gene 8	Stra8	chr6 34870959-34889342	7.8e-99
GO:0044237	cellular metabolic process	NM_018782	calcitonin receptor-like	Calcrl	chr2 84170790-84265423	7.8e-99
GO:0044237	cellular metabolic process	NM_001145854	p21 protein (Cdc42/Rac)-activated kinase 6	Pak6	chr2 118502981-118523754	7.8e-99
GO:0044237	cellular metabolic process	NM_028761	poly(A)-specific ribonuclease (deadenylation nuclease)	Parn	chr16 13538056-13668263	7.8e-99
GO:0044237	cellular metabolic process	NM_175204	proteasome (prosome, macropain) subunit, beta type, 11	Psmb11	chr14 55244146-55248393	7.8e-99
GO:0044237	cellular metabolic process	NM_013557	eukaryotic translation initiation factor 2 alpha kinase 1	Eif2ak1	chr5 144578660-144663586	7.8e-99
GO:0044237	cellular metabolic process	NM_013719	eukaryotic translation initiation factor 2 alpha kinase 4	Eif2ak4	chr2 118214352-118300969	7.8e-99
GO:0044237	cellular metabolic process	NM_013514	erythrocyte protein band 4.9	Epb4.9	chr14 71003477-71029961	7.8e-99
GO:0044237	cellular metabolic process	NM_139300	myosin, light polypeptide kinase	Mylk	chr16 34785035-35002520	7.8e-99
GO:0044237	cellular metabolic process	NM_009115	S100 protein, beta polypeptide, neural	S100b	chr10 75716580-75724064	7.8e-99
GO:0044237	cellular metabolic process	NM_008566	minichromosome maintenance deficient 5, cell division cycle 46 (S. cerevisiae)	Mcm5	chr8 77633426-77652338	7.8e-99
GO:0044237	cellular metabolic process	NM_133667	pyruvate dehydrogenase kinase, isoenzyme 2	Pdk2	chr11 94887572-94902685	7.8e-99
GO:0044237	cellular metabolic process	NM_145630	pyruvate dehydrogenase kinase, isoenzyme 3	Pdk3	chrX 91009954-91077434	7.8e-99
GO:0044237	cellular metabolic process	NM_008321	inhibitor of DNA binding 3	Id3	chr4 135699736-135701307	7.8e-99
GO:0044237	cellular metabolic process	NM_145558	hydroxyacyl-Coenzyme A dehydrogenase/3-ketoacyl-Coenzyme A thiolase/enoyl-Coenzyme A hydratase (trifunctional protein), beta subunit	Hadhb	chr5 30481861-30511123	7.8e-99
GO:0044237	cellular metabolic process	NM_010123	eukaryotic translation initiation factor 3, subunit A	Eif3a	chr19 60837018-60866596	7.8e-99
GO:0044237	cellular metabolic process	NM_020559	aminolevulinic acid synthase 1	Alas1	chr9 106135785-106150285	7.8e-99
GO:0044237	cellular metabolic process	NM_013839	nuclear receptor subfamily 1, group H, member 3	Nr1h3	chr2 91024218-91035192	7.8e-99
GO:0044237	cellular metabolic process	NM_008103	glial cells missing homolog 1 (Drosophila)	Gcm1	chr9 77899764-77913431	7.8e-99
GO:0044237	cellular metabolic process	NM_134189	UDP-N-acetyl-alpha-D-galactosamine:polypeptide N-acetylgalactosaminyltransferase 10	Galnt10	chr11 57458943-57601002	7.8e-99
GO:0044237	cellular metabolic process	NM_001037747	caspase recruitment domain family, member 9	Card9	chr2 26207831-26215067	7.8e-99
GO:0044237	cellular metabolic process	NM_033552	solute carrier family 4, sodium bicarbonate cotransporter-like, member 10	Slc4a10	chr2 61884596-62164800	7.8e-99
GO:0044237	cellular metabolic process	NM_183029	insulin-like growth factor 2 mRNA binding protein 2	Igf2bp2	chr16 22059081-22163372	7.8e-99
GO:0044237	cellular metabolic process	NM_001081034	F-box protein 11	Fbxo11	chr17 88390198-88464625	7.8e-99
GO:0044237	cellular metabolic process	NM_001033244	Fanconi anemia, complementation group D2	Fancd2	chr6 113481675-113546279	7.8e-99
GO:0044237	cellular metabolic process	NM_007961	ets variant gene 6 (TEL oncogene)	Etv6	chr6 133985724-134220165	7.8e-99
GO:0044237	cellular metabolic process	NM_001163609	proteasome (prosome, macropain) subunit, alpha type, 8	Psma8	chr18 14864659-14920808	7.8e-99
GO:0044237	cellular metabolic process	NM_178078	CCR4-NOT transcription complex, subunit 1	Cnot1	chr8 98243350-98331366	7.8e-99
GO:0044237	cellular metabolic process	NM_001135019	zinc finger protein 266	Zfp266	chr9 20299519-20325863	7.8e-99
GO:0044237	cellular metabolic process	NM_013628	proprotein convertase subtilisin/kexin type 1	Pcsk1	chr13 75227434-75269946	7.8e-99
GO:0044237	cellular metabolic process	NM_008986	polymerase I and transcript release factor	Ptrf	chr11 100818050-100831931	7.8e-99
GO:0044237	cellular metabolic process	NM_025641	ubiquinol-cytochrome c reductase hinge protein	Uqcrh	chr4 115739569-115747675	7.8e-99
GO:0044237	cellular metabolic process	NM_198102	transformer 2 alpha homolog (Drosophila)	Tra2a	chr6 49193919-49214051	7.8e-99
GO:0044237	cellular metabolic process	NM_181407	malic enzyme 3, NADP(+)-dependent, mitochondrial	Me3	chr7 96781327-97002869	7.8e-99
GO:0044237	cellular metabolic process	NM_009504	vitamin D receptor	Vdr	chr15 97684857-97738727	7.8e-99
GO:0044237	cellular metabolic process	NM_144809	PR domain containing 9	Prdm9	chr17 15680043-15700287	7.8e-99
GO:0044237	cellular metabolic process	NM_198303	eukaryotic translation initiation factor 5B	Eif5b	chr1 38054854-38112424	7.8e-99
GO:0044237	cellular metabolic process	NM_001039532	zinc finger protein 784	Zfp784	chr7 4986047-4990048	7.8e-99
GO:0044237	cellular metabolic process	NM_182650	heterogeneous nuclear ribonucleoprotein A2/B1	Hnrnpa2b1	chr6 51410930-51419893	7.8e-99
GO:0044237	cellular metabolic process	NM_172805	potassium voltage-gated channel, subfamily H (eag-related), member 5	Kcnh5	chr12 75998203-76278319	7.8e-99
GO:0044237	cellular metabolic process	NM_080850	PAS domain containing serine/threonine kinase	Pask	chr1 95206013-95239365	7.8e-99
GO:0044237	cellular metabolic process	NM_007626	chromobox 5	Cbx5	chr15 103021976-103045783	7.8e-99
GO:0044237	cellular metabolic process	NM_021296	GrpE-like 2, mitochondrial	Grpel2	chr18 61872077-61885985	7.8e-99
GO:0044237	cellular metabolic process	NM_010838	microtubule-associated protein tau	Mapt	chr11 104092749-104193407	7.8e-99
GO:0044237	cellular metabolic process	NM_174875	autophagy related 4A, cysteine peptidase	Atg4a	chrX 137491455-137598813	7.8e-99
GO:0044237	cellular metabolic process	NM_009833	cyclin T1	Ccnt1	chr15 98373641-98398067	7.8e-99
GO:0044237	cellular metabolic process	NM_009759	BMX non-receptor tyrosine kinase	Bmx	chrX 160630773-160696125	7.8e-99
GO:0044237	cellular metabolic process	NM_031878	SWI/SNF related, matrix associated, actin dependent regulator of chromatin, subfamily d, member 2	Smarcd2	chr11 106124484-106128946	7.8e-99
GO:0044237	cellular metabolic process	NM_009995	cytochrome P450, family 21, subfamily a, polypeptide 1	Cyp21a1	chr17 34938292-34941371	7.8e-99
GO:0044237	cellular metabolic process	NM_027259	polymerase (RNA) II (DNA directed) polypeptide I	Polr2i	chr7 31017092-31018406	7.8e-99
GO:0044237	cellular metabolic process	NM_177582	MLX interacting protein	Mlxip	chr5 123844827-123896495	7.8e-99
GO:0044237	cellular metabolic process	NM_172928	doublecortin-like kinase 3	Dclk3	chr9 111341584-111392115	7.8e-99
GO:0044237	cellular metabolic process	NM_001029934	ubiquitin specific peptidase 32	Usp32	chr11 84797989-84953457	7.8e-99
GO:0044237	cellular metabolic process	NM_016851	interferon regulatory factor 6	Irf6	chr1 194979305-194998229	7.8e-99
GO:0044237	cellular metabolic process	NM_016865	HIV-1 tat interactive protein 2, homolog (human)	Htatip2	chr7 57014475-57029369	7.8e-99
GO:0044237	cellular metabolic process	NM_013495	carnitine palmitoyltransferase 1a, liver	Cpt1a	chr19 3323300-3385733	7.8e-99
GO:0044237	cellular metabolic process	NM_175137	valyl-tRNA synthetase 2, mitochondrial (putative)	Vars2	chr17 35792579-35804537	7.8e-99
GO:0044237	cellular metabolic process	NM_011871	protein kinase, interferon inducible double stranded RNA dependent activator	Prkra	chr2 76467993-76486051	7.8e-99
GO:0044237	cellular metabolic process	NM_016893	fucosyltransferase 8	Fut8	chr12 78340007-78576974	7.8e-99
GO:0044237	cellular metabolic process	NM_028002	dihydrouridine synthase 4-like (S. cerevisiae)	Dus4l	chr12 32324919-32339691	7.8e-99
GO:0044237	cellular metabolic process	NM_026533	ribosomal protein S13	Rps13	chr7 123475020-123477704	7.8e-99
GO:0044237	cellular metabolic process	NM_054051	phosphatidylinositol-5-phosphate 4-kinase, type II, beta	Pip4k2b	chr11 97576470-97606018	7.8e-99
GO:0044237	cellular metabolic process	NM_027181	protein (peptidyl-prolyl cis/trans isomerase) NIMA-interacting, 4 (parvulin)	Pin4	chrX 99314803-99323012	7.8e-99
GO:0044237	cellular metabolic process	NM_175554	claspin	Clspn	chr4 126234223-126271146	7.8e-99
GO:0044237	cellular metabolic process	NM_183216	stearoyl-coenzyme A desaturase 4	Scd4	chr19 44407815-44421233	7.8e-99
GO:0044237	cellular metabolic process	NM_007708	citron	Cit	chr5 116295664-116456350	7.8e-99
GO:0044237	cellular metabolic process	NM_177993	high mobility group box transcription factor 1	Hbp1	chr12 32614247-32635400	7.8e-99
GO:0044237	cellular metabolic process	NM_133758	ubiquitin specific peptidase 47	Usp47	chr7 119167019-119254894	7.8e-99
GO:0044237	cellular metabolic process	NM_010434	homeodomain interacting protein kinase 3	Hipk3	chr2 104266638-104334646	7.8e-99
GO:0044237	cellular metabolic process	NM_019767	actin related protein 2/3 complex, subunit 1A	Arpc1a	chr5 145844737-145869625	7.8e-99
GO:0044237	cellular metabolic process	NM_008974	protein tyrosine phosphatase 4a2	Ptp4a2	chr4 129497722-129527247	7.8e-99
GO:0044237	cellular metabolic process	NM_175374	mitochondrial translational release factor 1-like	Mtrf1l	chr10 4522597-4534654	7.8e-99
GO:0044237	cellular metabolic process	NM_001004363	NUAK family, SNF1-like kinase, 1	Nuak1	chr10 83834063-83903216	7.8e-99
GO:0044237	cellular metabolic process	NM_177548	CLIP associating protein 1	Clasp1	chr1 120285634-120506039	7.8e-99
GO:0044237	cellular metabolic process	NM_010458	homeobox B3	Hoxb3	chr11 96205082-96209244	7.8e-99
GO:0044237	cellular metabolic process	NM_026115	histone aminotransferase 1	Hat1	chr2 71227316-71279679	7.8e-99
GO:0044237	cellular metabolic process	NM_013826	molybdenum cofactor synthesis 2	Mocs2	chr13 115608444-115619628	7.8e-99
GO:0044237	cellular metabolic process	NM_177092	methionine sulfoxide reductase B3	Msrb3	chr10 120218156-120336027	7.8e-99
GO:0044237	cellular metabolic process	NM_008852	paired-like homeodomain transcription factor 3	Pitx3	chr19 46210175-46222815	7.8e-99
GO:0044237	cellular metabolic process	NR_027852	CD40 antigen	Cd40	chr2 164881135-164897152	7.8e-99
GO:0044237	cellular metabolic process	NM_001039239	zinc finger protein 80	Zfp808	chr13 62231249-62275296	7.8e-99
GO:0044237	cellular metabolic process	NM_133723	aspartate-beta-hydroxylase	Asph	chr4 9548056-9570864	7.8e-99
GO:0044237	cellular metabolic process	NM_172715	1-acylglycerol-3-phosphate O-acyltransferase 9	Agpat9	chr5 101275247-101328121	7.8e-99
GO:0044237	cellular metabolic process	NM_009122	special AT-rich sequence binding protein 1	Satb1	chr17 51875512-51971972	7.8e-99
GO:0044237	cellular metabolic process	NM_020570	X-ray repair complementing defective repair in Chinese hamster cells 2	Xrcc2	chr5 25195633-25211615	7.8e-99
GO:0044237	cellular metabolic process	NM_009050	ret proto-oncogene	Ret	chr6 118101765-118147762	7.8e-99
GO:0044237	cellular metabolic process	NM_008213	heart and neural crest derivatives expressed transcript 1	Hand1	chr11 57642214-57645649	7.8e-99
GO:0044237	cellular metabolic process	NM_023514	mitochondrial ribosomal protein S9	Mrps9	chr1 42908077-42962528	7.8e-99
GO:0044237	cellular metabolic process	NM_145077	urocortin 2	Ucn2	chr9 108888207-108889209	7.8e-99
GO:0044237	cellular metabolic process	NM_146177	suppressor of variegation 4-20 homolog 2 (Drosophila)	Suv420h2	chr7 4691728-4699116	7.8e-99
GO:0044237	cellular metabolic process	NM_138586	exosome component 5	Exosc5	chr7 26444171-26453050	7.8e-99
GO:0044237	cellular metabolic process	NM_020566	DnaJ (Hsp40) homolog, subfamily C, member 4	Dnajc4	chr19 7062400-7066762	7.8e-99
GO:0044237	cellular metabolic process	NM_009090	polymerase (RNA) II (DNA directed) polypeptide C	Polr2c	chr8 97381349-97388138	7.8e-99
GO:0044237	cellular metabolic process	NM_177360	doublesex and mab-3 related transcription factor 3	Dmrt3	chr19 25685026-25698410	7.8e-99
GO:0044237	cellular metabolic process	NM_031386	testis expressed gene 14	Tex14	chr11 87218566-87369325	7.8e-99
GO:0044237	cellular metabolic process	NM_008936	paired like homeodomain factor 1	Prop1	chr11 50764307-50767134	7.8e-99
GO:0044237	cellular metabolic process	NM_029596	testis-specific serine kinase 4	Tssk4	chr14 56269128-56271369	7.8e-99
GO:0044237	cellular metabolic process	NM_016784	pleiotropic regulator 1, PRL1 homolog (Arabidopsis)	Plrg1	chr3 82859459-82876213	7.8e-99
GO:0044237	cellular metabolic process	NR_027344	TruB pseudouridine (psi) synthase homolog 2 (E. coli)	Trub2	chr2 29631630-29643191	7.8e-99
GO:0044237	cellular metabolic process	NM_010890	neural precursor cell expressed, developmentally down-regulated 4	Nedd4	chr9 72510153-72597655	7.8e-99
GO:0044237	cellular metabolic process	NM_001081086	peptidyl-prolyl isomerase G (cyclophilin G)	Ppig	chr2 69561144-69592116	7.8e-99
GO:0044237	cellular metabolic process	NM_022408	DiGeorge syndrome critical region gene 14	Dgcr14	chr16 17900801-17911441	7.8e-99
GO:0044237	cellular metabolic process	NM_019712	ring-box 1	Rbx1	chr15 81296745-81306799	7.8e-99
GO:0044237	cellular metabolic process	NM_028099	dual specificity phosphatase 11 (RNA/RNP complex 1-interacting)	Dusp11	chr6 85892264-85911661	7.8e-99
GO:0044237	cellular metabolic process	NM_008796	phosphatidylcholine transfer protein	Pctp	chr11 89844730-89864208	7.8e-99
GO:0044237	cellular metabolic process	NM_001039521	RRN3 RNA polymerase I transcription factor homolog (yeast)	Rrn3	chr16 13780791-13814934	7.8e-99
GO:0044237	cellular metabolic process	NM_025878	mitochondrial ribosomal protein S18B	Mrps18b	chr17 36047329-36053314	7.8e-99
GO:0044237	cellular metabolic process	NM_134469	farnesyl diphosphate synthetase	Fdps	chr3 88897509-88905867	7.8e-99
GO:0044237	cellular metabolic process	NM_007832	deoxycytidine kinase	Dck	chr5 89194037-89212302	7.8e-99
GO:0044237	cellular metabolic process	NM_009163	sphingosine phosphate lyase 1	Sgpl1	chr10 60561391-60610413	7.8e-99
GO:0044237	cellular metabolic process	NM_001033813	zinc finger protein 872	Zfp872	chr9 21992609-22006567	7.8e-99
GO:0044237	cellular metabolic process	NM_011692	von Hippel-Lindau binding protein 1	Vbp1	chrX 72759635-72780285	7.8e-99
GO:0044237	cellular metabolic process	NM_030197	CDK2 associated, cullin domain 1	Cacul1	chr19 60600598-60656926	7.8e-99
GO:0044237	cellular metabolic process	NM_008889	protein phosphatase 1, regulatory (inhibitor) subunit 14B	Ppp1r14b	chr19 7049537-7051814	7.8e-99
GO:0044237	cellular metabolic process	NM_026780	SYF2 homolog, RNA splicing factor (S. cerevisiae)	Syf2	chr4 134486894-134493452	7.8e-99
GO:0044237	cellular metabolic process	NM_029048	speedy homolog B (Xenopus laevis)	Spdyb	chr5 143977994-143987561	7.8e-99
GO:0044237	cellular metabolic process	NM_027196	polymerase (DNA-directed), delta 4	Pold4	chr19 4231898-4233633	7.8e-99
GO:0044237	cellular metabolic process	NM_175337	mutL homolog 3 (E coli)	Mlh3	chr12 86575469-86611514	7.8e-99
GO:0044237	cellular metabolic process	NM_178878	hydroxyacyl-Coenzyme A dehydrogenase/3-ketoacyl-Coenzyme A thiolase/enoyl-Coenzyme A hydratase (trifunctional protein), alpha subunit	Hadha	chr5 30444843-30481520	7.8e-99
GO:0044237	cellular metabolic process	NM_026031	UTP11-like, U3 small nucleolar ribonucleoprotein, (yeast)	Utp11l	chr4 124356007-124370798	7.8e-99
GO:0044237	cellular metabolic process	NM_011914	Wolf-Hirschhorn syndrome candidate 2 (human)	Whsc2	chr5 34240828-34278907	7.8e-99
GO:0044237	cellular metabolic process	NM_025587	ribosomal protein S21	Rps21	chr2 179992083-179993149	7.8e-99
GO:0044237	cellular metabolic process	NM_028767	forkhead box P4	Foxp4	chr17 48004081-48061581	7.8e-99
GO:0044237	cellular metabolic process	NM_175380	glycerol-3-phosphate dehydrogenase 1-like	Gpd1l	chr9 114808457-114843105	7.8e-99
GO:0044237	cellular metabolic process	NM_027920	membrane-associated ring finger (C3HC4) 8	2014-03-08	chr6 116288140-116359558	7.8e-99
GO:0044237	cellular metabolic process	NM_133210	SERTA domain containing 3	Sertad3	chr7 28258858-28262383	7.8e-99
GO:0044237	cellular metabolic process	NM_133835	ubiquitin associated domain containing 1	Ubac1	chr2 25852477-25877280	7.8e-99
GO:0044237	cellular metabolic process	NM_025945	polymerase (RNA) III (DNA directed) polypeptide D	Polr3d	chr14 70838556-70843278	7.8e-99
GO:0044237	cellular metabolic process	NM_172403	RIKEN cDNA 2810021J22 gene	2810021J22Rik	chr11 58680741-58697840	7.8e-99
GO:0044237	cellular metabolic process	NM_019501	prenyl (solanesyl) diphosphate synthase, subunit 1	Pdss1	chr2 22751041-22795779	7.8e-99
GO:0044237	cellular metabolic process	NM_175466	zinc finger protein 770	Zfp770	chr2 114019198-114027168	7.8e-99
GO:0044237	cellular metabolic process	NM_009803	nuclear receptor subfamily 1, group I, member 3	Nr1i3	chr1 173144100-173148975	7.8e-99
GO:0044237	cellular metabolic process	NM_009332	transcription factor 7 like 1 (T cell specific, HMG box)	Tcf7l1	chr6 72576373-72738950	7.8e-99
GO:0044237	cellular metabolic process	NM_001024624	cyclin-dependent kinase-like 5	Cdkl5	chrX 157222239-157432613	7.8e-99
GO:0044237	cellular metabolic process	NM_007592	carbonic anhydrase 8	Car8	chr4 8068639-8166188	7.8e-99
GO:0044237	cellular metabolic process	NM_146123	calcium channel, voltage-dependent, beta 4 subunit	Cacnb4	chr2 52283839-52414087	7.8e-99
GO:0044237	cellular metabolic process	NM_023371	protein (peptidyl-prolyl cis/trans isomerase) NIMA-interacting 1	Pin1	chr9 20456573-20471028	7.8e-99
GO:0044237	cellular metabolic process	NM_009657	aldolase C, fructose-bisphosphate	Aldoc	chr11 78137699-78140262	7.8e-99
GO:0044237	cellular metabolic process	NM_178240	tripartite motif-containing 50	Trim50	chr5 135829165-135843524	7.8e-99
GO:0044237	cellular metabolic process	NM_130893	scratch homolog 1, zinc finger protein (Drosophila)	Scrt1	chr15 76346632-76352559	7.8e-99
GO:0044237	cellular metabolic process	NM_010022	dihydrolipoamide branched chain transacylase E2	Dbt	chr3 116215996-116252899	7.8e-99
GO:0044237	cellular metabolic process	NM_178854	CCR4-NOT transcription complex, subunit 6-like	Cnot6l	chr5 96504756-96590774	7.8e-99
GO:0044237	cellular metabolic process	NM_145478	proviral integration site 3	Pim3	chr15 88692623-88696156	7.8e-99
GO:0044237	cellular metabolic process	NM_026079	inhibitor of kappa light polypeptide enhancer in B cells, kinase complex-associated protein	Ikbkap	chr4 56762551-56815203	7.8e-99
GO:0044237	cellular metabolic process	NM_175093	tribbles homolog 3 (Drosophila)	Trib3	chr2 152163160-152169796	7.8e-99
GO:0044237	cellular metabolic process	NM_010234	FBJ osteosarcoma oncogene	Fos	chr12 86814850-86818219	7.8e-99
GO:0044237	cellular metabolic process	NM_145546	general transcription factor IIB	Gtf2b	chr3 142428210-142446569	7.8e-99
GO:0044237	cellular metabolic process	NM_001162932	RMI2, RecQ mediated genome instability 2, homolog (S. cerevisiae)	Rmi2	chr16 10835151-10843328	7.8e-99
GO:0044237	cellular metabolic process	NM_175933	peroxisomal biogenesis factor 5	Pex5	chr6 124346833-124365085	7.8e-99
GO:0044237	cellular metabolic process	NM_001081408	agmatine ureohydrolase (agmatinase)	Agmat	chr4 141302589-141315178	7.8e-99
GO:0044237	cellular metabolic process	NM_178757	interferon regulatory factor 2 binding protein 1	Irf2bp1	chr7 19589413-19592112	7.8e-99
GO:0044237	cellular metabolic process	NM_198113	slingshot homolog 3 (Drosophila)	Ssh3	chr19 4261667-4269172	7.8e-99
GO:0044237	cellular metabolic process	NM_008044	frataxin	Fxn	chr19 24335942-24355076	7.8e-99
GO:0044237	cellular metabolic process	NM_011808	E26 avian leukemia oncogene 1, 5' domain	Ets1	chr9 32503626-32565405	7.8e-99
GO:0044237	cellular metabolic process	NM_133967	zinc finger, DHHC domain containing 7	Zdhhc7	chr8 122604994-122625372	7.8e-99
GO:0044237	cellular metabolic process	NM_207206	lysophosphatidylcholine acyltransferase 4	Lpcat4	chr2 112079997-112087268	7.8e-99
GO:0044237	cellular metabolic process	NM_011941	mitogen-activated protein kinase binding protein 1	Mapkbp1	chr2 119798434-119853138	7.8e-99
GO:0044237	cellular metabolic process	NM_030220	Sp2 transcription factor	Sp2	chr11 96814651-96839002	7.8e-99
GO:0044237	cellular metabolic process	NM_001076554	spectrin alpha 2	Spna2	chr2 29821079-29886968	7.8e-99
GO:0044237	cellular metabolic process	NM_203280	sphingosine kinase 2	Sphk2	chr7 52964834-52973372	7.8e-99
GO:0044237	cellular metabolic process	NM_010353	germ cell-specific gene 2	Gsg2	chr11 72948986-72951796	7.8e-99
GO:0044237	cellular metabolic process	NM_172392	zinc finger protein 759	Zfp759	chr13 67229163-67242723	7.8e-99
GO:0044237	cellular metabolic process	NM_009442	transcription termination factor, RNA polymerase I	Ttf1	chr2 28915782-28943170	7.8e-99
GO:0044237	cellular metabolic process	NM_078479	mitochondrial ribosomal protein S21	Mrps21	chr3 95666574-95674542	7.8e-99
GO:0044237	cellular metabolic process	NM_024181	DnaJ (Hsp40) homolog, subfamily C, member 10	Dnajc10	chr2 80155622-80194212	7.8e-99
GO:0044237	cellular metabolic process	NM_134136	F-box protein 38	Fbxo38	chr18 62663712-62708397	7.8e-99
GO:0044237	cellular metabolic process	NM_207678	cyclin L2	Ccnl2	chr4 155186597-155198652	7.8e-99
GO:0044237	cellular metabolic process	NM_172707	protein phosphatase 1, catalytic subunit, beta isoform	Ppp1cb	chr5 32761342-32796085	7.8e-99
GO:0044237	cellular metabolic process	NM_028370	protection of telomeres 1B	Pot1b	chr17 55791322-55851926	7.8e-99
GO:0044237	cellular metabolic process	NM_026614	NADH dehydrogenase (ubiquinone) 1 alpha subcomplex, 5	Ndufa5	chr6 24468665-24477687	7.8e-99
GO:0044237	cellular metabolic process	NM_029868	GC-rich promoter binding protein 1-like 1	Gpbp1l1	chr4 116230331-116266487	7.8e-99
GO:0044237	cellular metabolic process	NM_009457	ubiquitin-like modifier activating enzyme 1	Uba1	chrX 20235546-20260305	7.8e-99
GO:0044237	cellular metabolic process	NM_007988	fatty acid synthase	Fasn	chr11 120667271-120685861	7.8e-99
GO:0044237	cellular metabolic process	NM_001081049	myeloid/lymphoid or mixed-lineage leukemia 1	Mll1	chr9 44611437-44689357	7.8e-99
GO:0044237	cellular metabolic process	NM_001001488	ATPase, class I, type 8B, member 1	Atp8b1	chr18 64688632-64820654	7.8e-99
GO:0044237	cellular metabolic process	NM_008214	histidyl-tRNA synthetase	Hars	chr18 36926183-36942859	7.8e-99
GO:0044237	cellular metabolic process	NM_007397	activin receptor IIB	Acvr2b	chr9 119311618-119342624	7.8e-99
GO:0044237	cellular metabolic process	NM_010437	human immunodeficiency virus type I enhancer binding protein 2	Hivep2	chr10 13686184-13871184	7.8e-99
GO:0044237	cellular metabolic process	NM_025938	ribonuclease P 14 subunit (human)	Rpp14	chr14 8912826-8924359	7.8e-99
GO:0044237	cellular metabolic process	NM_008979	protein tyrosine phosphatase, non-receptor type 22 (lymphoid)	Ptpn22	chr3 103664214-103716170	7.8e-99
GO:0044237	cellular metabolic process	NM_183208	zinc finger, MIZ-type containing 1	Zmiz1	chr14 26278777-26484195	7.8e-99
GO:0044237	cellular metabolic process	NM_028794	nudix (nucleoside diphosphate linked moiety X)-type motif 9	Nudt9	chr5 104476029-104494386	7.8e-99
GO:0044237	cellular metabolic process	NM_025325	3-hydroxyanthranilate 3,4-dioxygenase	Haao	chr17 84230693-84246130	7.8e-99
GO:0044237	cellular metabolic process	NM_007615	catenin (cadherin associated protein), delta 1	Ctnnd1	chr2 84440937-84490897	7.8e-99
GO:0044237	cellular metabolic process	NM_177691	protein phosphatase, Mg2+/Mn2+ dependent, 1N (putative)	Ppm1n	chr7 19862155-19865398	7.8e-99
GO:0044237	cellular metabolic process	NM_178065	RIKEN cDNA 1110018G07 gene	1110018G07Rik	chr12 86259098-86311836	7.8e-99
GO:0044237	cellular metabolic process	NM_138677	ER degradation enhancer, mannosidase alpha-like 1	Edem1	chr6 108778634-108809350	7.8e-99
GO:0044237	cellular metabolic process	NM_001142411	zinc finger protein 937	Zfp937	chr2 150043834-150070609	7.8e-99
GO:0044237	cellular metabolic process	NM_012051	ets variant gene 3	Etv3	chr3 87329499-87344078	7.8e-99
GO:0044237	cellular metabolic process	NM_026644	1-acylglycerol-3-phosphate O-acyltransferase 4 (lysophosphatidic acid acyltransferase, delta)	Agpat4	chr17 12312149-12412506	7.8e-99
GO:0044237	cellular metabolic process	NM_009212	immunoglobulin mu binding protein 2	Ighmbp2	chr19 3259075-3283010	7.8e-99
GO:0044237	cellular metabolic process	NM_178143	protein kinase, AMP-activated, alpha 2 catalytic subunit	Prkaa2	chr4 104702254-104782503	7.8e-99
GO:0044237	cellular metabolic process	NM_172458	zinc finger protein 871	Zfp871	chr17 32902441-32925232	7.8e-99
GO:0044237	cellular metabolic process	NM_016672	dopa decarboxylase	Ddc	chr11 11714105-11790404	7.8e-99
GO:0044237	cellular metabolic process	NM_172857	exonuclease 3'-5' domain containing 1	Exd1	chr2 119345139-119373363	7.8e-99
GO:0044237	cellular metabolic process	NM_027805	protein phosphatase 6, regulatory subunit 2	Ppp6r2	chr15 89041989-89093699	7.8e-99
GO:0044237	cellular metabolic process	NM_010219	FK506 binding protein 4	Fkbp4	chr6 128380124-128388649	7.8e-99
GO:0044237	cellular metabolic process	NM_010850	myc-like oncogene, s-myc protein	Mycs	chrX 5044021-5046383	7.8e-99
GO:0044237	cellular metabolic process	NM_019949	ubiquitin-conjugating enzyme E2L 6	Ube2l6	chr2 84638984-84650158	7.8e-99
GO:0044237	cellular metabolic process	NM_007891	E2F transcription factor 1	E2f1	chr2 154385374-154395588	7.8e-99
GO:0044237	cellular metabolic process	NM_009963	cryptochrome 2 (photolyase-like)	Cry2	chr2 92243803-92274226	7.8e-99
GO:0044237	cellular metabolic process	NM_010285	growth hormone releasing hormone	Ghrh	chr2 157155231-157172391	7.8e-99
GO:0044237	cellular metabolic process	NM_175023	retinoblastoma binding protein 6	Rbbp6	chr7 130114077-130123697	7.8e-99
GO:0044237	cellular metabolic process	NM_028479	RIKEN cDNA 1600027N09 gene	1600027N09Rik	chr2 180316008-180320339	7.8e-99
GO:0044237	cellular metabolic process	NM_009974	casein kinase 2, alpha prime polypeptide	Csnk2a2	chr8 97969995-98012720	7.8e-99
GO:0044237	cellular metabolic process	NM_027204	mitochondrial ribosomal protein L12	Mrpl12	chr11 120345982-120350068	7.8e-99
GO:0044237	cellular metabolic process	NM_172700	zinc metallopeptidase, STE24 homolog (S. cerevisiae)	Zmpste24	chr4 120731842-120770848	7.8e-99
GO:0044237	cellular metabolic process	NM_001039519	general transcription factor II A, 2	Gtf2a2	chr9 69860356-69870654	7.8e-99
GO:0044237	cellular metabolic process	NM_025718	deoxyribonuclease 1-like 2	Dnase1l2	chr17 24577712-24580046	7.8e-99
GO:0044237	cellular metabolic process	NM_001085492	arginine glutamic acid dipeptide (RE) repeats	Rere	chr4 149656024-149996075	7.8e-99
GO:0044237	cellular metabolic process	NM_010212	four and a half LIM domains 2	Fhl2	chr1 43179918-43220806	7.8e-99
GO:0044237	cellular metabolic process	NM_181266	zinc finger protein 120	Zfp120	chr2 149940142-149962414	7.8e-99
GO:0044237	cellular metabolic process	NM_027388	phosphatidylinositol glycan anchor biosynthesis, class W	Pigw	chr11 84689814-84693697	7.8e-99
GO:0044237	cellular metabolic process	NM_011066	period homolog 2 (Drosophila)	Per2	chr1 93312558-93355905	7.8e-99
GO:0044237	cellular metabolic process	NM_013493	cellular nucleic acid binding protein	Cnbp	chr6 87792608-87801100	7.8e-99
GO:0044237	cellular metabolic process	NM_008395	itchy, E3 ubiquitin protein ligase	Itch	chr2 154959216-155052590	7.8e-99
GO:0044237	cellular metabolic process	NM_144783	Wilms tumor 1 homolog	Wt1	chr2 104966685-105013771	7.8e-99
GO:0044237	cellular metabolic process	NM_178733	zinc finger protein 14	Zfp14	chr7 30821377-30836415	7.8e-99
GO:0044237	cellular metabolic process	NM_009705	arginase type II	Arg2	chr12 80231774-80257287	7.8e-99
GO:0044237	cellular metabolic process	NM_011377	single-minded homolog 2 (Drosophila)	Sim2	chr16 94085504-94348638	7.8e-99
GO:0044237	cellular metabolic process	NM_011966	proteasome (prosome, macropain) subunit, alpha type 4	Psma4	chr9 54798665-54805837	7.8e-99
GO:0044237	cellular metabolic process	NM_001033713	myocyte enhancer factor 2A	Mef2a	chr7 74378716-74517744	7.8e-99
GO:0044237	cellular metabolic process	NM_029469	goosecoid homebox 2	Gsc2	chr16 17913646-17915152	7.8e-99
GO:0044237	cellular metabolic process	NM_011374	ST8 alpha-N-acetyl-neuraminide alpha-2,8-sialyltransferase 1	St8sia1	chr6 142770060-142912972	7.8e-99
GO:0044237	cellular metabolic process	NM_138597	ATP synthase, H+ transporting, mitochondrial F1 complex, O subunit	Atp5o	chr16 91925467-91931875	7.8e-99
GO:0044237	cellular metabolic process	NM_212442	acyl-CoA synthetase medium-chain family member 3	Acsm3	chr7 126904436-126928405	7.8e-99
GO:0044237	cellular metabolic process	NM_011848	NIMA (never in mitosis gene a)-related expressed kinase 3	Nek3	chr8 23238756-23276907	7.8e-99
GO:0044237	cellular metabolic process	NM_172734	serine/threonine kinase 38 like	Stk38l	chr6 146673451-146727336	7.8e-99
GO:0044237	cellular metabolic process	NM_007692	choline kinase beta	Chkb	chr15 89256797-89260330	7.8e-99
GO:0044237	cellular metabolic process	NM_133729	RIKEN cDNA 2610018G03 gene	2610018G03Rik	chrX 48194612-48245027	7.8e-99
GO:0044237	cellular metabolic process	NM_010794	mannoside acetylglucosaminyltransferase 1	Mgat1	chr11 49057692-49076526	7.8e-99
GO:0044237	cellular metabolic process	NM_153807	acyl-CoA synthetase family member 2	Acsf2	chr11 94418415-94463100	7.8e-99
GO:0044237	cellular metabolic process	NM_001077354	expressed sequence C77370	C77370	chrX 101272774-101396456	7.8e-99
GO:0044237	cellular metabolic process	NM_016668	betaine-homocysteine methyltransferase	Bhmt	chr13 94386845-94407713	7.8e-99
GO:0044237	cellular metabolic process	NM_175560	zinc finger protein 747	Zfp747	chr7 134516050-134519564	7.8e-99
GO:0044237	cellular metabolic process	NM_139197	globoside alpha-1,3-N-acetylgalactosaminyltransferase 1	Gbgt1	chr2 28352410-28360935	7.8e-99
GO:0044237	cellular metabolic process	NM_172813	ecto-NOX disulfide-thiol exchanger 1	Enox1	chr14 77556622-78121214	7.8e-99
GO:0044237	cellular metabolic process	NM_138580	RD RNA-binding protein	Rdbp	chr17 34987335-34993317	7.8e-99
GO:0044237	cellular metabolic process	NM_009329	zinc finger protein 354A	Zfp354a	chr11 50872758-50886301	7.8e-99
GO:0044237	cellular metabolic process	NM_025408	alkaline ceramidase 3	Acer3	chr7 105362169-105458037	7.8e-99
GO:0044237	cellular metabolic process	NM_001013024	ubiquitin specific peptidase 13 (isopeptidase T-3)	Usp13	chr3 32716547-32834179	7.8e-99
GO:0044237	cellular metabolic process	NM_011542	transcription elongation factor A (SII), 3	Tcea3	chr4 135803871-135830814	7.8e-99
GO:0044237	cellular metabolic process	NM_007712	CDC-like kinase 2	Clk2	chr3 88968726-88981009	7.8e-99
GO:0044237	cellular metabolic process	NM_181547	nitric oxide synthase trafficker	Nostrin	chr2 68973856-69027384	7.8e-99
GO:0044237	cellular metabolic process	NM_080793	SET domain containing (lysine methyltransferase) 7	Setd7	chr3 51319239-51364745	7.8e-99
GO:0044237	cellular metabolic process	NM_025676	minichromosome maintenance deficient 8 (S. cerevisiae)	Mcm8	chr2 132642070-132669924	7.8e-99
GO:0044237	cellular metabolic process	NM_030686	dehydrogenase/reductase (SDR family) member 4	Dhrs4	chr14 56097594-56106414	7.8e-99
GO:0044237	cellular metabolic process	NM_001081111	TATA element modulatory factor 1	Tmf1	chr6 97101943-97129118	7.8e-99
GO:0044237	cellular metabolic process	NM_013684	TATA box binding protein	Tbp	chr17 15636851-15654391	7.8e-99
GO:0044237	cellular metabolic process	NM_018808	DnaJ (Hsp40) homolog, subfamily B, member 1	Dnajb1	chr8 86132073-86135801	7.8e-99
GO:0044237	cellular metabolic process	NM_010255	guanidinoacetate methyltransferase	Gamt	chr10 79720895-79723713	7.8e-99
GO:0044237	cellular metabolic process	NM_001163314	post-GPI attachment to proteins 1	Pgap1	chr1 54537551-54614526	7.8e-99
GO:0044237	cellular metabolic process	NM_177882	zinc finger protein 786	Zfp786	chr6 47769264-47780504	7.8e-99
GO:0044237	cellular metabolic process	NM_146094	fatty acid desaturase 1	Fads1	chr19 10257377-10271360	7.8e-99
GO:0044237	cellular metabolic process	NM_173396	TGFB-induced factor homeobox 2	Tgif2	chr2 156665812-156681267	7.8e-99
GO:0044237	cellular metabolic process	NM_009076	ribosomal protein L12	Rpl12	chr2 32817231-32819565	7.8e-99
GO:0044237	cellular metabolic process	NM_145583	post-GPI attachment to proteins 2	Pgap2	chr7 109371587-109386265	7.8e-99
GO:0044237	cellular metabolic process	NM_172918	zinc finger protein 317	Zfp317	chr9 19426534-19454174	7.8e-99
GO:0044237	cellular metabolic process	NM_001013367	protein kinase, AMP-activated, alpha 1 catalytic subunit	Prkaa1	chr15 5093860-5131899	7.8e-99
GO:0044237	cellular metabolic process	NM_007552	Bmi1 polycomb ring finger oncogene	Bmi1	chr2 18598644-18608256	7.8e-99
GO:0044237	cellular metabolic process	NM_011214	protein tyrosine phosphatase, receptor type, U	Ptpru	chr4 131324371-131394193	7.8e-99
GO:0044237	cellular metabolic process	NM_178364	zinc finger protein 369	Zfp369	chr13 65380161-65399103	7.8e-99
GO:0044237	cellular metabolic process	NM_013887	opsin 4 (melanopsin)	Opn4	chr14 35405528-35413328	7.8e-99
GO:0044237	cellular metabolic process	NM_177811	zinc finger protein 459	Zfp459	chr13 67506657-67522354	7.8e-99
GO:0044237	cellular metabolic process	NM_178084	RIKEN cDNA B230120H23 gene	B230120H23Rik	chr2 72123757-72227896	7.8e-99
GO:0044237	cellular metabolic process	NM_207245	zinc finger protein 870	Zfp870	chr17 33016165-33028548	7.8e-99
GO:0044237	cellular metabolic process	NM_028320	adiponectin receptor 1	Adipor1	chr1 136312043-136328918	7.8e-99
GO:0044237	cellular metabolic process	NM_007809	cytochrome P450, family 17, subfamily a, polypeptide 1	Cyp17a1	chr19 46741654-46747490	7.8e-99
GO:0044237	cellular metabolic process	NM_023136	deoxythymidylate kinase	Dtymk	chr1 95697071-95698511	7.8e-99
GO:0044237	cellular metabolic process	NM_173449	protein phosphatase 2C-like domain containing 1	Pp2d1	chr17 53646784-53678776	7.8e-99
GO:0044237	cellular metabolic process	NM_030715	polymerase (DNA directed), eta (RAD 30 related)	Polh	chr17 46308941-46339574	7.8e-99
GO:0044237	cellular metabolic process	NM_025371	aminoacylase 1	Acy1	chr9 106335326-106340567	7.8e-99
GO:0044237	cellular metabolic process	NM_021308	piwi-like homolog 2 (Drosophila)	Piwil2	chr14 70772286-70828901	7.8e-99
GO:0044237	cellular metabolic process	NM_019819	dual specificity phosphatase 14	Dusp14	chr11 83861546-83881859	7.8e-99
GO:0044237	cellular metabolic process	NM_015758	forkhead box E3	Foxe3	chr4 114597751-114598618	7.8e-99
GO:0044237	cellular metabolic process	NM_029916	serine threonine kinase 31	Stk31	chr6 49345602-49419501	7.8e-99
GO:0044237	cellular metabolic process	NM_011935	estrogen-related receptor gamma	Esrrg	chr1 189821737-190038763	7.8e-99
GO:0044237	cellular metabolic process	NM_016680	CLK4-associating serine/arginine rich protein	Clasrp	chr7 20166391-20189817	7.8e-99
GO:0044237	cellular metabolic process	NM_146078	ubiquitin protein ligase E3 component n-recognin 2	Ubr2	chr17 47065240-47147481	7.8e-99
GO:0044237	cellular metabolic process	NM_001005916	zinc finger and BTB domain containing 9	Zbtb9	chr17 27110123-27113148	7.8e-99
GO:0044237	cellular metabolic process	NM_145819	myeloid zinc finger 1	Mzf1	chr7 13627651-13640113	7.8e-99
GO:0044237	cellular metabolic process	NM_013840	ubiquitously expressed transcript	Uxt	chrX 20528790-20539104	7.8e-99
GO:0044237	cellular metabolic process	NM_133985	oxidative-stress responsive 1	Oxsr1	chr9 119149783-119213966	7.8e-99
GO:0044237	cellular metabolic process	NM_012019	apoptosis-inducing factor, mitochondrion-associated 1	Aifm1	chrX 45828120-45866603	7.8e-99
GO:0044237	cellular metabolic process	NM_009021	retinoic acid induced 1	Rai1	chr11 59918514-60012697	7.8e-99
GO:0044237	cellular metabolic process	NM_001001806	zinc finger protein 36, C3H type-like 2	Zfp36l2	chr17 84583268-84587287	7.8e-99
GO:0044237	cellular metabolic process	NM_010601	potassium voltage-gated channel, subfamily H (eag-related), member 3	Kcnh3	chr15 99055406-99073248	7.8e-99
GO:0044237	cellular metabolic process	NM_018737	cytidine 5'-triphosphate synthase 2	Ctps2	chrX 159339526-159472469	7.8e-99
GO:0044237	cellular metabolic process	NM_025703	transcription elongation factor A (SII)-like 8	Tceal8	chrX 132703522-132706790	7.8e-99
GO:0044237	cellular metabolic process	NM_007505	ATP synthase, H+ transporting, mitochondrial F1 complex, alpha subunit 1	Atp5a1	chr18 78012506-78021607	7.8e-99
GO:0044237	cellular metabolic process	NM_181860	MKL/myocardin-like 2	Mkl2	chr16 13265171-13333015	7.8e-99
GO:0044237	cellular metabolic process	NM_027592	TAF9 RNA polymerase II, TATA box binding protein (TBP)-associated factor	Taf9	chr13 101421297-101436368	7.8e-99
GO:0044237	cellular metabolic process	NM_001081308	TAO kinase 3	Taok3	chr5 117583603-117723924	7.8e-99
GO:0044237	cellular metabolic process	NM_009839	chaperonin containing Tcp1, subunit 6b (zeta)	Cct6b	chr11 82532750-82577790	7.8e-99
GO:0044237	cellular metabolic process	NM_025899	ubiquinol cytochrome c reductase core protein 2	Uqcrc2	chr7 127778702-127803037	7.8e-99
GO:0044237	cellular metabolic process	NM_028042	excision repaiross-complementing rodent repair deficiency, complementation group 8	Ercc8	chr13 108948931-108985175	7.8e-99
GO:0044237	cellular metabolic process	NM_197992	polycomb group ring finger 1	Pcgf1	chr6 83028383-83030849	7.8e-99
GO:0044237	cellular metabolic process	NM_008186	general transcription factor II H, polypeptide 1	Gtf2h1	chr7 54051463-54079170	7.8e-99
GO:0044237	cellular metabolic process	NM_009124	ataxin 1	Atxn1	chr13 45650261-46060345	7.8e-99
GO:0044237	cellular metabolic process	NM_178797	fatty acyl CoA reductase 2	Far2	chr6 147995937-148131282	7.8e-99
GO:0044237	cellular metabolic process	NM_009561	zinc finger protein 61	Zfp61	chr7 25076064-25084568	7.8e-99
GO:0044237	cellular metabolic process	NM_134118	trans-2,3-enoyl-CoA reductase	Tecr	chr8 86095598-86118390	7.8e-99
GO:0044237	cellular metabolic process	NM_009011	RAD23b homolog (S. cerevisiae)	Rad23b	chr4 55362913-55405109	7.8e-99
GO:0044237	cellular metabolic process	NM_026040	serum response factor binding protein 1	Srfbp1	chr18 52625346-52650392	7.8e-99
GO:0044237	cellular metabolic process	NM_009555	zinc finger protein 40	Zfp40	chr17 23310835-23330195	7.8e-99
[truncated: 63,536 more rows]
